# Supplementary material for: Computational approaches for discovering significant microRNAs, microRNA-mRNA regulatory pathways, and therapeutic protein targets in endometrial cancer
Source: Front Genet. 2023 Jan 10;13:1105173. doi: 10.3389/fgene.2022.1105173 (PMC9872035; doi:10.3389/fgene.2022.1105173)
Supplement: Supplementary file 1 [file Table2.XLSX]

## Sheet: GSE35794. original
ID	adj.P.Val	P.Value	t	B	logFC	miRNA_ID	SPOT_ID
hsa-miR-200b	0.000101	3.15e-07	6.28018	6.593	7.63341	hsa-miR-200b
hsa-miR-205	0.001261	1.31e-05	5.05709	3.169	7.41392	hsa-miR-205
hsa-miR-200a	0.000101	1.85e-07	6.45561	7.079	7.38202	hsa-miR-200a
hsa-miR-141	0.000143	7.46e-07	5.99704	5.803	7.25437	hsa-miR-141
hsa-miR-200c	0.000143	6.28e-07	6.05337	5.961	7.10884	hsa-miR-200c
hsa-miR-449a	0.004037	5.88e-05	4.56034	1.791	6.90417	hsa-miR-449a
hsa-miR-429	0.000101	2.57e-07	6.34719	6.779	6.44849	hsa-miR-429
hsa-miR-183	0.000516	3.22e-06	5.51783	4.46	6.26002	hsa-miR-183
hsa-miR-9	0.001256	1.14e-05	5.10311	3.298	6.21955	hsa-miR-9
hsa-miR-135b	0.005698	0.000101	4.37967	1.296	5.84317	hsa-miR-135b
hsa-miR-203	0.001262	1.45e-05	5.02539	3.081	5.36628	hsa-miR-203
hsa-miR-200b*	0.000827	6.03e-06	5.31265	3.885	5.261	hsa-miR-200b*
hsa-miR-1290	0.016412	0.000346	3.95941	0.167	5.16215	hsa-miR-1290
hsa-miR-200a*	0.001256	1.18e-05	5.09311	3.27	4.75259	hsa-miR-200a*
hsa-miR-449b	0.040983	0.00123	3.51242	-0.988	4.64005	hsa-miR-449b
hsa-miR-182	0.005388	8.97e-05	4.41892	1.403	4.51651	hsa-miR-182
hsa-miR-375	0.040983	0.00116	3.53438	-0.933	4.39712	hsa-miR-375
hsa-miR-1228	0.00253	3.42e-05	4.74045	2.288	4.38329	hsa-miR-1228
hsa-miR-96	0.00679	0.000134	4.28297	1.034	4.19473	hsa-miR-96
hsa-miR-31	0.177308	0.0133	2.60687	-3.108	4.04245	hsa-miR-31
hsa-miR-10a*	0.020842	0.000499	3.83256	-0.166	4.00695	hsa-miR-10a*	NA
hsa-miR-141*	0.004649	7.26e-05	4.49004	1.598	3.94387	hsa-miR-141*
hsa-miR-1305	0.002489	3.11e-05	4.77249	2.377	3.93956	hsa-miR-1305
hsa-miR-31*	0.136371	0.00937	2.74821	-2.801	3.75726	hsa-miR-31*
hsa-miR-135a	0.031983	0.000865	3.63881	-0.667	3.71011	hsa-miR-135a
hsa-miR-1181	0.063359	0.00264	3.23495	-1.674	3.70494	hsa-miR-1181	NA
hsa-miR-301b	0.016412	0.000359	3.94711	0.135	3.53369	hsa-miR-301b
hsa-miR-9*	0.101338	0.00574	2.94087	-2.368	3.49705	hsa-miR-9*
hsa-miR-135a*	0.109908	0.00678	2.87596	-2.516	3.15535	hsa-miR-135a*
hsa-miR-196a	0.27185	0.0254	2.33387	-3.668	2.96618	hsa-miR-196a
hsa-miR-190	0.041527	0.00134	3.48256	-1.063	2.94406	hsa-miR-190
hsa-miR-34a*	0.041527	0.0013	3.49249	-1.038	2.92775	hsa-miR-34a*
hsa-miR-1914*	0.115334	0.00765	2.82866	-2.623	2.83224	hsa-miR-1914*
hsa-miR-197	0.069825	0.0032	3.1632	-1.846	2.8301	hsa-miR-197
hsa-miR-155	0.067664	0.00303	3.18356	-1.798	2.78147	hsa-miR-155
hsa-miR-181a-2*	0.094356	0.0052	2.97836	-2.281	2.5387	hsa-miR-181a-2*
hsa-miR-551b	0.375686	0.0426	2.10378	-4.106	2.41018	hsa-miR-551b
hsa-miR-191*	0.144296	0.0104	2.70777	-2.89	2.39888	hsa-miR-191*
hsa-miR-1234	0.344759	0.038	2.15515	-4.011	2.3407	hsa-miR-1234
hsa-miR-629	0.141915	0.00989	2.72625	-2.85	2.31408	hsa-miR-629
hsa-miR-95	0.404933	0.0497	2.03187	-4.235	2.20631	hsa-miR-95
hsa-miR-181c*	0.205439	0.0171	2.50229	-3.327	2.1966	hsa-miR-181c*
hsa-miR-181a*	0.283791	0.0275	2.29986	-3.735	2.17817	hsa-miR-181a*
hsa-miR-34b	0.421268	0.053	2.00154	-4.289	2.16516	hsa-miR-34b
hsa-miR-7-1*	0.262076	0.0237	2.36334	-3.61	2.11076	hsa-miR-7-1*
hsa-miR-371-5p	0.440173	0.0559	1.97689	-4.332	2.07024	hsa-miR-371-5p
hsa-miR-488	0.410995	0.0513	2.01763	-4.26	2.02532	hsa-miR-488
hsa-miR-1300_v13.0	0.341339	0.0372	2.16478	-3.993	1.99367		hsa-miR-1300_v13.0
hsa-miR-183*	0.410995	0.0513	2.01705	-4.262	1.99179	hsa-miR-183*
hsa-miR-766	0.484746	0.0639	1.91297	-4.442	1.98527	hsa-miR-766
hsa-miR-210	0.200096	0.0157	2.5371	-3.255	1.976	hsa-miR-210
hsa-miR-33b	0.27185	0.0251	2.33821	-3.66	1.9483	hsa-miR-33b
hsa-miR-1225-3p	0.484746	0.0651	1.90393	-4.457	1.93875	hsa-miR-1225-3p
hsa-miR-146a	0.283791	0.027	2.30702	-3.721	1.90149	hsa-miR-146a
hsa-miR-765	0.484746	0.0629	1.92068	-4.429	1.89927	hsa-miR-765
hsa-miR-501-5p	0.484746	0.0634	1.91675	-4.435	1.89694	hsa-miR-501-5p
hsa-miR-7	0.32457	0.0334	2.21296	-3.902	1.86836	hsa-miR-7
hsa-miR-34c-5p	0.592422	0.249	1.17196	-5.487	1.85389	hsa-miR-34c-5p
hsa-miR-373*	0.484746	0.0644	1.90916	-4.448	1.83977	hsa-miR-373*
hsa-miR-1208	0.383003	0.0466	2.06175	-4.182	1.82413	hsa-miR-1208
hsa-miR-219-5p	0.509324	0.0694	1.87238	-4.51	1.78486	hsa-miR-219-5p
hsa-miR-513a-5p	0.592422	0.19	1.33579	-5.294	1.77445	hsa-miR-513a-5p
hsa-miR-1281	0.589267	0.0849	1.77264	-4.672	1.70715	hsa-miR-1281
hsa-miR-192	0.592422	0.113	1.6265	-4.897	1.70642	hsa-miR-192
hsa-miR-548f	0.592422	0.11	1.63926	-4.878	1.69263	hsa-miR-548f
hsa-miR-1238	0.589267	0.0834	1.78178	-4.658	1.68246	hsa-miR-1238
hsa-miR-32*	0.592422	0.105	1.66201	-4.844	1.65741	hsa-miR-32*
hsa-miR-1246	0.589267	0.0863	1.76456	-4.685	1.60153	hsa-miR-1246
hsa-miR-19b-1*	0.383003	0.0464	2.06449	-4.177	1.57567	hsa-miR-19b-1*
ebv-miR-BART13	0.592422	0.0987	1.69582	-4.793	1.56472	ebv-miR-BART13	NA
hsa-miR-1249	0.592422	0.178	1.37461	-5.245	1.49033	hsa-miR-1249
hsa-miR-1226*	0.592422	0.134	1.5326	-5.033	1.45893	hsa-miR-1226*
hsa-miR-328	0.589267	0.0865	1.76341	-4.687	1.44533	hsa-miR-328
hsa-let-7d*	0.589267	0.0842	1.77667	-4.666	1.43703	hsa-let-7d*	NA
hsa-miR-345	0.592422	0.114	1.61843	-4.909	1.42962	hsa-miR-345
hsa-miR-592	0.592422	0.196	1.31906	-5.315	1.41985	hsa-miR-592
hsa-miR-330-3p	0.592422	0.112	1.63054	-4.891	1.39027	hsa-miR-330-3p
hsa-miR-32	0.341339	0.0373	2.16394	-3.995	1.37321	hsa-miR-32
hsa-miR-296-5p	0.592422	0.118	1.60207	-4.933	1.35915	hsa-miR-296-5p
hsa-miR-629*	0.592422	0.167	1.4105	-5.199	1.35017	hsa-miR-629*
hsa-miR-1825	0.592422	0.163	1.42598	-5.178	1.34024	hsa-miR-1825
hsa-miR-663	0.592422	0.227	1.23009	-5.421	1.31973	hsa-miR-663
hsa-miR-15b*	0.592422	0.142	1.50341	-5.074	1.29834	hsa-miR-15b*
hsa-miR-875-5p	0.592422	0.234	1.21037	-5.444	1.29213	hsa-miR-875-5p
ebv-miR-BART16	0.592422	0.136	1.52415	-5.045	1.28657	ebv-miR-BART16	NA
hsa-miR-1307	0.592422	0.154	1.45839	-5.135	1.26689	hsa-miR-1307
hsa-miR-513c	0.592422	0.159	1.43846	-5.162	1.24597	hsa-miR-513c
hsa-miR-184	0.592422	0.209	1.27976	-5.363	1.22254	hsa-miR-184
hsa-miR-16-2*	0.5635	0.0774	1.81884	-4.598	1.21289	hsa-miR-16-2*
hsa-miR-425	0.592422	0.106	1.65884	-4.849	1.19903	hsa-miR-425
hsa-miR-1237	0.592422	0.192	1.33093	-5.3	1.19263	hsa-miR-1237
hsa-miR-423-3p	0.592422	0.182	1.36043	-5.263	1.18963	hsa-miR-423-3p
hsa-miR-326	0.592422	0.137	1.52114	-5.049	1.18155	hsa-miR-326
hsa-miR-425*	0.592422	0.193	1.32714	-5.305	1.18114	hsa-miR-425*
hsa-miR-188-3p	0.592422	0.124	1.5758	-4.971	1.17515	hsa-miR-188-3p
hsa-miR-363	0.592422	0.28	1.09817	-5.566	1.16519	hsa-miR-363
hsa-miR-150*	0.592422	0.268	1.1247	-5.538	1.15359	hsa-miR-150*
hsa-miR-877*	0.592422	0.176	1.38078	-5.237	1.11977	hsa-miR-877*
hsa-miR-215	0.592422	0.371	0.906784	-5.749	1.117	hsa-miR-215
hsa-miR-92b	0.592422	0.188	1.34316	-5.285	1.11064	hsa-miR-92b
hsa-miR-543	0.592422	0.161	1.43024	-5.173	1.10415	hsa-miR-543
hsa-miR-181d	0.592422	0.118	1.60356	-4.931	1.09644	hsa-miR-181d
hsa-miR-885-5p	0.592422	0.249	1.17091	-5.488	1.07089	hsa-miR-885-5p
hsa-let-7i*	0.592422	0.186	1.34761	-5.279	1.06553	hsa-let-7i*	NA
hsa-miR-223	0.592422	0.216	1.25964	-5.387	1.06286	hsa-miR-223
hsa-miR-190b	0.592422	0.213	1.26929	-5.375	1.0611	hsa-miR-190b
hsa-miR-30d*	0.592422	0.19	1.3374	-5.292	1.04448	hsa-miR-30d*
hsa-miR-10a	0.592422	0.306	1.03877	-5.626	1.02393	hsa-miR-10a	NA
hsa-miR-34c-3p	0.592422	0.24	1.19571	-5.46	1.01664	hsa-miR-34c-3p
hsa-miR-760	0.592422	0.213	1.26793	-5.377	1.00228	hsa-miR-760
hsa-miR-23a*	0.592422	0.243	1.18772	-5.469	0.988656	hsa-miR-23a*
hsa-miR-100*	0.592422	0.27	1.12013	-5.543	0.986783	hsa-miR-100*	NA
hsa-miR-602	0.592422	0.318	1.01301	-5.652	0.975286	hsa-miR-602
hsa-miR-181b	0.592422	0.177	1.3765	-5.243	0.970689	hsa-miR-181b
hsa-miR-550	0.592422	0.239	1.1967	-5.459	0.96881	hsa-miR-550
hsa-miR-622	0.592422	0.351	0.945043	-5.715	0.955307	hsa-miR-622
hsa-miR-1288	0.592422	0.264	1.13437	-5.528	0.940726	hsa-miR-1288
hsa-miR-634	0.592422	0.274	1.11119	-5.553	0.939606	hsa-miR-634
hsa-miR-18a	0.592422	0.215	1.26341	-5.382	0.918681	hsa-miR-18a
kshv-miR-K12-10b	0.592422	0.25	1.16997	-5.489	0.913713	kshv-miR-K12-10b
ebv-miR-BART11-5p	0.592422	0.278	1.10084	-5.563	0.904301	ebv-miR-BART11-5p	NA
hsa-miR-630	0.592422	0.423	0.810614	-5.828	0.890397	hsa-miR-630
hsa-miR-223*	0.592422	0.293	1.06799	-5.597	0.886126	hsa-miR-223*
hsa-miR-610	0.592422	0.285	1.08597	-5.579	0.881129	hsa-miR-610
hsa-miR-27b*	0.592422	0.246	1.17917	-5.479	0.878631	hsa-miR-27b*
hsa-miR-578	0.592422	0.288	1.07864	-5.586	0.877404	hsa-miR-578
hsa-miR-26b*	0.592422	0.253	1.16077	-5.499	0.877051	hsa-miR-26b*
hsa-miR-192*	0.592422	0.315	1.0191	-5.646	0.869798	hsa-miR-192*
hsa-miR-550*	0.592422	0.3	1.0512	-5.614	0.864451	hsa-miR-550*
hsa-miR-106b*	0.592422	0.281	1.09569	-5.569	0.848308	hsa-miR-106b*	NA
hsa-miR-744*	0.592422	0.283	1.09029	-5.574	0.843945	hsa-miR-744*
hsa-miR-564	0.592422	0.319	1.01082	-5.654	0.836757	hsa-miR-564
hsa-miR-154*	0.592422	0.299	1.05312	-5.612	0.832832	hsa-miR-154*
hsa-miR-513b	0.592422	0.374	0.900562	-5.755	0.827894	hsa-miR-513b
hsa-miR-492	0.592422	0.32	1.00759	-5.657	0.82561	hsa-miR-492
hsa-miR-624*	0.592422	0.334	0.979886	-5.683	0.822664	hsa-miR-624*
hsa-miR-499-5p	0.685266	0.61	0.514186	-6.019	0.82212	hsa-miR-499-5p
hsa-miR-1299	0.592422	0.333	0.981387	-5.682	0.817765	hsa-miR-1299
hsa-miR-431*	0.592422	0.337	0.972755	-5.69	0.816692	hsa-miR-431*
hsa-miR-149	0.592422	0.403	0.846609	-5.8	0.803053	hsa-miR-149
hsa-miR-129*	0.592422	0.328	0.992274	-5.671	0.802867	hsa-miR-129*
hsa-miR-146b-5p	0.592422	0.258	1.15035	-5.511	0.80091	hsa-miR-146b-5p
hsa-miR-892b	0.592422	0.331	0.98558	-5.678	0.798474	hsa-miR-892b
hsa-miR-148a*	0.592422	0.317	1.01582	-5.649	0.798021	hsa-miR-148a*
hsa-miR-675*	0.592422	0.324	1.0011	-5.663	0.794722	hsa-miR-675*
hsa-miR-517a	0.592422	0.354	0.939669	-5.72	0.78897	hsa-miR-517a
ebv-miR-BART6-3p	0.592422	0.372	0.904976	-5.751	0.781091	ebv-miR-BART6-3p	NA
hsa-miR-662	0.592422	0.358	0.931345	-5.727	0.779512	hsa-miR-662
hsa-miR-889	0.592422	0.358	0.930909	-5.728	0.778286	hsa-miR-889
hsa-miR-539	0.592422	0.359	0.93016	-5.729	0.776209	hsa-miR-539
hsa-miR-517b	0.592422	0.356	0.934881	-5.724	0.775458	hsa-miR-517b
ebv-miR-BART7*	0.592422	0.359	0.928824	-5.73	0.772603	ebv-miR-BART7*	NA
hsa-miR-198	0.592422	0.338	0.971334	-5.691	0.772099	hsa-miR-198
hsa-miR-106a*	0.592422	0.341	0.96428	-5.698	0.771831	hsa-miR-106a*	NA
hsa-miR-33b*	0.592422	0.348	0.95035	-5.71	0.770935	hsa-miR-33b*
hsa-miR-491-3p	0.592422	0.374	0.900079	-5.755	0.765701	hsa-miR-491-3p
hsa-miR-193a-5p	0.592422	0.342	0.964045	-5.698	0.765541	hsa-miR-193a-5p
hsa-miR-1180	0.592422	0.352	0.942833	-5.717	0.75869	hsa-miR-1180	NA
hsa-miR-1258	0.592422	0.345	0.956924	-5.704	0.7576	hsa-miR-1258
hsa-miR-335*	0.592422	0.344	0.960106	-5.701	0.757292	hsa-miR-335*
hsa-miR-943	0.592422	0.376	0.896767	-5.758	0.756415	hsa-miR-943
hsa-miR-450b-3p	0.592422	0.377	0.895251	-5.759	0.752408	hsa-miR-450b-3p
hsa-miR-302b	0.592422	0.381	0.887252	-5.766	0.752051	hsa-miR-302b
hsa-miR-600	0.592422	0.364	0.920117	-5.737	0.75159	hsa-miR-600
hsa-miR-646	0.592422	0.364	0.919076	-5.738	0.749311	hsa-miR-646
hsa-miR-499-3p	0.592422	0.383	0.883656	-5.769	0.744261	hsa-miR-499-3p
hsa-miR-220c	0.592422	0.366	0.915806	-5.741	0.742421	hsa-miR-220c
hsa-miR-654-5p	0.592422	0.337	0.972543	-5.69	0.73885	hsa-miR-654-5p
hsa-miR-182*	0.592422	0.357	0.933243	-5.726	0.737304	hsa-miR-182*
hsa-miR-517c	0.592422	0.365	0.917306	-5.74	0.736389	hsa-miR-517c
hsa-miR-595	0.592422	0.359	0.928659	-5.73	0.736235	hsa-miR-595
hsa-miR-562	0.592422	0.368	0.911598	-5.745	0.734071	hsa-miR-562
kshv-miR-K12-3*	0.592422	0.369	0.91047	-5.746	0.731922	kshv-miR-K12-3*
hsa-miR-20b	0.592422	0.292	1.06863	-5.597	0.723037	hsa-miR-20b
hsa-miR-877	0.592422	0.368	0.911054	-5.745	0.720323	hsa-miR-877
hsa-miR-665	0.592422	0.395	0.860913	-5.788	0.718146	hsa-miR-665
hcmv-miR-US5-1	0.592422	0.373	0.90199	-5.753	0.71677	hcmv-miR-US5-1	NA
hsa-miR-708*	0.592422	0.348	0.950231	-5.71	0.716684	hsa-miR-708*
hsa-miR-645	0.592422	0.373	0.901558	-5.754	0.716041	hsa-miR-645
hsa-miR-1280	0.592422	0.282	1.09358	-5.571	0.714645	hsa-miR-1280
hsa-miR-149*	0.592422	0.381	0.886352	-5.767	0.713802	hsa-miR-149*
hsa-miR-339-3p	0.592422	0.353	0.94152	-5.718	0.710607	hsa-miR-339-3p
hsa-miR-519c-3p	0.592422	0.373	0.902177	-5.753	0.71026	hsa-miR-519c-3p
hsa-miR-769-3p	0.592422	0.365	0.917276	-5.74	0.707089	hsa-miR-769-3p
ebv-miR-BART8*	0.592422	0.388	0.873393	-5.778	0.705592	ebv-miR-BART8*	NA
hsa-miR-933	0.592422	0.377	0.894026	-5.76	0.702746	hsa-miR-933
hsa-miR-588	0.592422	0.395	0.861122	-5.788	0.700955	hsa-miR-588
hsa-miR-491-5p	0.592422	0.353	0.940971	-5.719	0.699988	hsa-miR-491-5p
hsa-miR-615-3p	0.592422	0.395	0.860424	-5.788	0.694748	hsa-miR-615-3p
hsa-miR-516a-3p	0.592422	0.382	0.884943	-5.768	0.690403	hsa-miR-516a-3p
hsa-miR-142-3p	0.592422	0.289	1.07731	-5.588	0.688727	hsa-miR-142-3p
hsa-miR-548n	0.592422	0.411	0.832675	-5.811	0.686969	hsa-miR-548n
hsa-miR-17	0.592422	0.343	0.961239	-5.7	0.683929	hsa-miR-17
hsa-let-7f-2*	0.592422	0.372	0.904522	-5.751	0.683651	hsa-let-7f-2*	NA
hsa-miR-377*	0.592422	0.377	0.895434	-5.759	0.683126	hsa-miR-377*
hsa-miR-625*	0.592422	0.377	0.895067	-5.759	0.677051	hsa-miR-625*
hsa-let-7b*	0.592422	0.384	0.882114	-5.77	0.673748	hsa-let-7b*	NA
ebv-miR-BART17-3p	0.592422	0.399	0.853418	-5.794	0.673243	ebv-miR-BART17-3p	NA
hsa-miR-340*	0.593137	0.514	0.66001	-5.936	0.672064	hsa-miR-340*
hsa-miR-493	0.592422	0.39	0.870706	-5.78	0.671307	hsa-miR-493
hsa-miR-758	0.592422	0.442	0.777942	-5.854	0.670963	hsa-miR-758
hsa-miR-1909*	0.592422	0.403	0.845844	-5.8	0.670752	hsa-miR-1909*
hsa-miR-1201	0.592422	0.39	0.87016	-5.78	0.670616	hsa-miR-1201
hsa-miR-24-2*	0.592422	0.389	0.872949	-5.778	0.66982	hsa-miR-24-2*
hsa-miR-1469	0.592422	0.404	0.845187	-5.801	0.669765	hsa-miR-1469
hsa-miR-586	0.592422	0.416	0.82297	-5.819	0.668771	hsa-miR-586
hsa-miR-653	0.592422	0.391	0.867522	-5.783	0.666386	hsa-miR-653
hsa-miR-450b-5p	0.592422	0.371	0.906362	-5.749	0.665321	hsa-miR-450b-5p
hsa-miR-409-5p	0.592422	0.392	0.86656	-5.783	0.655307	hsa-miR-409-5p
hsa-miR-650	0.592422	0.411	0.832369	-5.811	0.651597	hsa-miR-650
hsa-miR-186*	0.592422	0.399	0.853693	-5.794	0.650913	hsa-miR-186*
hsa-miR-599	0.592422	0.412	0.830948	-5.812	0.65028	hsa-miR-599
hsa-miR-374a*	0.592422	0.422	0.811588	-5.828	0.649846	hsa-miR-374a*
hsa-miR-181c	0.592422	0.341	0.965095	-5.697	0.649313	hsa-miR-181c
ebv-miR-BHRF1-1	0.592422	0.406	0.840221	-5.805	0.644077	ebv-miR-BHRF1-1	NA
hsa-miR-585	0.592422	0.403	0.84696	-5.799	0.643411	hsa-miR-585
hsa-miR-526b	0.592422	0.416	0.822595	-5.819	0.638905	hsa-miR-526b
hsa-miR-489	0.592422	0.439	0.783243	-5.85	0.638143	hsa-miR-489
hsa-miR-29b-2*	0.592422	0.403	0.846445	-5.8	0.636031	hsa-miR-29b-2*
hsa-miR-548a-5p	0.592422	0.429	0.80061	-5.836	0.633437	hsa-miR-548a-5p
hsa-miR-545*	0.592422	0.431	0.796416	-5.839	0.627555	hsa-miR-545*
hsa-miR-576-3p	0.592422	0.431	0.796276	-5.84	0.627362	hsa-miR-576-3p
hsa-miR-580	0.592422	0.43	0.799151	-5.837	0.625973	hsa-miR-580
hsa-miR-590-3p	0.592422	0.423	0.811356	-5.828	0.623799	hsa-miR-590-3p
hsa-miR-1308	0.592422	0.441	0.778959	-5.853	0.62358	hsa-miR-1308
hsa-miR-187*	0.592422	0.423	0.810643	-5.828	0.622983	hsa-miR-187*
hsa-miR-34b*	0.592422	0.391	0.868099	-5.782	0.622967	hsa-miR-34b*
hcmv-miR-US4	0.592422	0.424	0.808615	-5.83	0.62212	hcmv-miR-US4	NA
jcv-miR-J1-5p	0.592422	0.425	0.80714	-5.831	0.62043	jcv-miR-J1-5p
hsa-miR-1301	0.592422	0.425	0.806748	-5.832	0.619983	hsa-miR-1301
kshv-miR-K12-9*	0.592422	0.423	0.8103	-5.829	0.619229	kshv-miR-K12-9*
hsa-miR-612	0.592422	0.419	0.816936	-5.824	0.618801	hsa-miR-612
hsa-miR-15a*	0.592422	0.414	0.826077	-5.816	0.616807	hsa-miR-15a*
miRNABrightCorner30	0.592422	0.405	0.842049	-5.803	0.615694		control
hsa-miR-1229	0.592422	0.434	0.79091	-5.844	0.615414	hsa-miR-1229
hsa-miR-206	0.592422	0.426	0.805891	-5.832	0.614464	hsa-miR-206
hsa-miR-885-3p	0.592422	0.422	0.811532	-5.828	0.613148	hsa-miR-885-3p
hsa-miR-548d-5p	0.592422	0.423	0.810398	-5.829	0.611892	hsa-miR-548d-5p
hur_4	0.592422	0.401	0.849464	-5.797	0.61183		control
hsv1-miR-H1	0.681421	0.605	0.522116	-6.015	0.609706	hsv1-miR-H1
hsa-miR-124*	0.592422	0.424	0.809663	-5.829	0.60608	hsa-miR-124*
hsa-miR-1260	0.592422	0.333	0.982	-5.681	0.600265	hsa-miR-1260
hsa-miR-566	0.592422	0.436	0.787074	-5.847	0.598689	hsa-miR-566
hsa-miR-329	0.592422	0.432	0.795657	-5.84	0.597952	hsa-miR-329
hsa-miR-20b*	0.592422	0.437	0.786615	-5.847	0.59477	hsa-miR-20b*
hsa-miR-296-3p	0.592422	0.431	0.796725	-5.839	0.594406	hsa-miR-296-3p
hsa-miR-194	0.621903	0.542	0.61627	-5.963	0.593287	hsa-miR-194
hsa-miR-1306	0.592422	0.445	0.771686	-5.858	0.592778	hsa-miR-1306
hsa-miR-1253	0.592422	0.457	0.752651	-5.872	0.590614	hsa-miR-1253
hsa-miR-383	0.592422	0.442	0.776993	-5.854	0.589939	hsa-miR-383
hsa-miR-302c	0.592422	0.45	0.764605	-5.863	0.585019	hsa-miR-302c
hsa-miR-570	0.592422	0.438	0.784932	-5.848	0.5842	hsa-miR-570
hsa-miR-93	0.592422	0.433	0.792933	-5.842	0.582854	hsa-miR-93
hsa-miR-15b	0.592422	0.402	0.849024	-5.798	0.582582	hsa-miR-15b
hsa-let-7g*	0.592422	0.444	0.7738	-5.857	0.582535	hsa-let-7g*	NA
dmr_285	0.592422	0.441	0.779887	-5.852	0.578565		control
hsa-miR-93*	0.592422	0.447	0.769246	-5.86	0.578328	hsa-miR-93*
hsa-miR-432*	0.592422	0.442	0.777156	-5.854	0.577671	hsa-miR-432*
hsa-miR-548c-5p	0.592422	0.498	0.683966	-5.92	0.577148	hsa-miR-548c-5p
hsa-miR-200c*	0.592422	0.454	0.756316	-5.87	0.576268	hsa-miR-200c*
hsa-miR-627	0.592422	0.507	0.669634	-5.929	0.572563	hsa-miR-627
hsa-miR-485-5p	0.592422	0.448	0.767721	-5.861	0.569938	hsa-miR-485-5p
kshv-miR-K12-4-3p	0.592422	0.448	0.767136	-5.862	0.569465	kshv-miR-K12-4-3p
ebv-miR-BART10	0.592422	0.459	0.749504	-5.874	0.569316	ebv-miR-BART10	NA
hsa-miR-1227	0.592422	0.455	0.755186	-5.87	0.568893	hsa-miR-1227
hsa-miR-92b*	0.592422	0.459	0.748021	-5.876	0.56783	hsa-miR-92b*
hsa-miR-367*	0.592422	0.45	0.764077	-5.864	0.567004	hsa-miR-367*
hsa-miR-490-5p	0.592422	0.46	0.74621	-5.877	0.566026	hsa-miR-490-5p
ebv-miR-BART4	0.592422	0.465	0.738735	-5.882	0.558719	ebv-miR-BART4	NA
hsa-miR-939	0.655882	0.576	0.564415	-5.992	0.553458	hsa-miR-939
hsa-miR-338-5p	0.592422	0.47	0.729719	-5.889	0.54219	hsa-miR-338-5p
hsa-miR-30c-1*	0.592422	0.496	0.688307	-5.917	0.538363	hsa-miR-30c-1*
hsa-miR-625	0.661654	0.582	0.554863	-5.998	0.535506	hsa-miR-625
hsa-miR-130b	0.592422	0.498	0.685231	-5.919	0.522546	hsa-miR-130b
hsa-miR-18b	0.592422	0.45	0.763672	-5.864	0.521513	hsa-miR-18b
hsa-miR-548c-3p	0.703004	0.631	0.484073	-6.033	0.509174	hsa-miR-548c-3p
hsa-miR-181a	0.592422	0.497	0.685795	-5.919	0.497745	hsa-miR-181a
bkv-miR-B1-3p	0.592422	0.512	0.66196	-5.934	0.492924	bkv-miR-B1-3p	NA
bkv-miR-B1-5p	0.592422	0.512	0.66196	-5.934	0.492924	bkv-miR-B1-5p	NA
DarkCorner	0.592422	0.512	0.66196	-5.934	0.492924		control
dmr_308	0.592422	0.512	0.66196	-5.934	0.492924		control
dmr_316	0.592422	0.512	0.66196	-5.934	0.492924		control
ebv-miR-BART1-3p	0.592422	0.512	0.66196	-5.934	0.492924	ebv-miR-BART1-3p	NA
ebv-miR-BART1-5p	0.592422	0.512	0.66196	-5.934	0.492924	ebv-miR-BART1-5p	NA
ebv-miR-BART10*	0.592422	0.512	0.66196	-5.934	0.492924	ebv-miR-BART10*	NA
ebv-miR-BART11-3p	0.592422	0.512	0.66196	-5.934	0.492924	ebv-miR-BART11-3p	NA
ebv-miR-BART13*	0.592422	0.512	0.66196	-5.934	0.492924	ebv-miR-BART13*	NA
ebv-miR-BART14	0.592422	0.512	0.66196	-5.934	0.492924	ebv-miR-BART14	NA
ebv-miR-BART14*	0.592422	0.512	0.66196	-5.934	0.492924	ebv-miR-BART14*	NA
ebv-miR-BART15	0.592422	0.512	0.66196	-5.934	0.492924	ebv-miR-BART15	NA
ebv-miR-BART17-5p	0.592422	0.512	0.66196	-5.934	0.492924	ebv-miR-BART17-5p	NA
ebv-miR-BART18-3p	0.592422	0.512	0.66196	-5.934	0.492924	ebv-miR-BART18-3p	NA
ebv-miR-BART18-5p	0.592422	0.512	0.66196	-5.934	0.492924	ebv-miR-BART18-5p	NA
ebv-miR-BART19-5p	0.592422	0.512	0.66196	-5.934	0.492924	ebv-miR-BART19-5p	NA
ebv-miR-BART2-3p	0.592422	0.512	0.66196	-5.934	0.492924	ebv-miR-BART2-3p	NA
ebv-miR-BART2-5p	0.592422	0.512	0.66196	-5.934	0.492924	ebv-miR-BART2-5p	NA
ebv-miR-BART20-3p	0.592422	0.512	0.66196	-5.934	0.492924	ebv-miR-BART20-3p	NA
ebv-miR-BART20-5p	0.592422	0.512	0.66196	-5.934	0.492924	ebv-miR-BART20-5p	NA
ebv-miR-BART3	0.592422	0.512	0.66196	-5.934	0.492924	ebv-miR-BART3	NA
ebv-miR-BART3*	0.592422	0.512	0.66196	-5.934	0.492924	ebv-miR-BART3*	NA
ebv-miR-BART5	0.592422	0.512	0.66196	-5.934	0.492924	ebv-miR-BART5	NA
ebv-miR-BART6-5p	0.592422	0.512	0.66196	-5.934	0.492924	ebv-miR-BART6-5p	NA
ebv-miR-BART7	0.592422	0.512	0.66196	-5.934	0.492924	ebv-miR-BART7	NA
ebv-miR-BART8	0.592422	0.512	0.66196	-5.934	0.492924	ebv-miR-BART8	NA
ebv-miR-BART9	0.592422	0.512	0.66196	-5.934	0.492924	ebv-miR-BART9	NA
ebv-miR-BART9*	0.592422	0.512	0.66196	-5.934	0.492924	ebv-miR-BART9*	NA
ebv-miR-BHRF1-2	0.592422	0.512	0.66196	-5.934	0.492924	ebv-miR-BHRF1-2	NA
ebv-miR-BHRF1-2*	0.592422	0.512	0.66196	-5.934	0.492924	ebv-miR-BHRF1-2*	NA
ebv-miR-BHRF1-3	0.592422	0.512	0.66196	-5.934	0.492924	ebv-miR-BHRF1-3	NA
hcmv-miR-UL112	0.592422	0.512	0.66196	-5.934	0.492924	hcmv-miR-UL112	NA
hcmv-miR-UL148D	0.592422	0.512	0.66196	-5.934	0.492924	hcmv-miR-UL148D	NA
hcmv-miR-UL22A	0.592422	0.512	0.66196	-5.934	0.492924	hcmv-miR-UL22A	NA
hcmv-miR-UL22A*	0.592422	0.512	0.66196	-5.934	0.492924	hcmv-miR-UL22A*	NA
hcmv-miR-UL36	0.592422	0.512	0.66196	-5.934	0.492924	hcmv-miR-UL36	NA
hcmv-miR-UL36*	0.592422	0.512	0.66196	-5.934	0.492924	hcmv-miR-UL36*	NA
hcmv-miR-UL70-5p	0.592422	0.512	0.66196	-5.934	0.492924	hcmv-miR-UL70-5p	NA
hcmv-miR-US25-1	0.592422	0.512	0.66196	-5.934	0.492924	hcmv-miR-US25-1	NA
hcmv-miR-US25-1*	0.592422	0.512	0.66196	-5.934	0.492924	hcmv-miR-US25-1*	NA
hcmv-miR-US25-2-3p	0.592422	0.512	0.66196	-5.934	0.492924	hcmv-miR-US25-2-3p	NA
hcmv-miR-US25-2-5p	0.592422	0.512	0.66196	-5.934	0.492924	hcmv-miR-US25-2-5p	NA
hcmv-miR-US33-3p	0.592422	0.512	0.66196	-5.934	0.492924	hcmv-miR-US33-3p	NA
hcmv-miR-US33-5p	0.592422	0.512	0.66196	-5.934	0.492924	hcmv-miR-US33-5p	NA
hcmv-miR-US5-2	0.592422	0.512	0.66196	-5.934	0.492924	hcmv-miR-US5-2	NA
hiv1-miR-N367	0.592422	0.512	0.66196	-5.934	0.492924	hiv1-miR-N367	NA
hiv1-miR-TAR-3p	0.592422	0.512	0.66196	-5.934	0.492924	hiv1-miR-TAR-3p	NA
hiv1-miR-TAR-5p	0.592422	0.512	0.66196	-5.934	0.492924	hiv1-miR-TAR-5p	NA
hsa-let-7c*	0.592422	0.512	0.66196	-5.934	0.492924	hsa-let-7c*	NA
hsa-let-7f-1*	0.592422	0.512	0.66196	-5.934	0.492924	hsa-let-7f-1*	NA
hsa-miR-103-as	0.592422	0.512	0.66196	-5.934	0.492924	hsa-miR-103-as	NA
hsa-miR-105	0.592422	0.512	0.66196	-5.934	0.492924	hsa-miR-105	NA
hsa-miR-105*	0.592422	0.512	0.66196	-5.934	0.492924	hsa-miR-105*	NA
hsa-miR-1178	0.592422	0.512	0.66196	-5.934	0.492924	hsa-miR-1178	NA
hsa-miR-1179	0.592422	0.512	0.66196	-5.934	0.492924	hsa-miR-1179	NA
hsa-miR-1184	0.592422	0.512	0.66196	-5.934	0.492924	hsa-miR-1184
hsa-miR-1197	0.592422	0.512	0.66196	-5.934	0.492924	hsa-miR-1197
hsa-miR-1200	0.592422	0.512	0.66196	-5.934	0.492924	hsa-miR-1200
hsa-miR-1203	0.592422	0.512	0.66196	-5.934	0.492924	hsa-miR-1203
hsa-miR-1204	0.592422	0.512	0.66196	-5.934	0.492924	hsa-miR-1204
hsa-miR-1205	0.592422	0.512	0.66196	-5.934	0.492924	hsa-miR-1205
hsa-miR-1206	0.592422	0.512	0.66196	-5.934	0.492924	hsa-miR-1206
hsa-miR-1207-3p	0.592422	0.512	0.66196	-5.934	0.492924	hsa-miR-1207-3p
hsa-miR-122	0.592422	0.512	0.66196	-5.934	0.492924	hsa-miR-122
hsa-miR-122*	0.592422	0.512	0.66196	-5.934	0.492924	hsa-miR-122*
hsa-miR-1224-3p	0.592422	0.512	0.66196	-5.934	0.492924	hsa-miR-1224-3p
hsa-miR-1226	0.592422	0.512	0.66196	-5.934	0.492924	hsa-miR-1226
hsa-miR-1228*	0.592422	0.512	0.66196	-5.934	0.492924	hsa-miR-1228*
hsa-miR-1231	0.592422	0.512	0.66196	-5.934	0.492924	hsa-miR-1231
hsa-miR-1233	0.592422	0.512	0.66196	-5.934	0.492924	hsa-miR-1233
hsa-miR-1236	0.592422	0.512	0.66196	-5.934	0.492924	hsa-miR-1236
hsa-miR-124	0.592422	0.512	0.66196	-5.934	0.492924	hsa-miR-124
hsa-miR-1243	0.592422	0.512	0.66196	-5.934	0.492924	hsa-miR-1243
hsa-miR-1244	0.592422	0.512	0.66196	-5.934	0.492924	hsa-miR-1244
hsa-miR-1245	0.592422	0.512	0.66196	-5.934	0.492924	hsa-miR-1245
hsa-miR-1247	0.592422	0.512	0.66196	-5.934	0.492924	hsa-miR-1247
hsa-miR-1248	0.592422	0.512	0.66196	-5.934	0.492924	hsa-miR-1248
hsa-miR-1250	0.592422	0.512	0.66196	-5.934	0.492924	hsa-miR-1250
hsa-miR-1251	0.592422	0.512	0.66196	-5.934	0.492924	hsa-miR-1251
hsa-miR-1252	0.592422	0.512	0.66196	-5.934	0.492924	hsa-miR-1252
hsa-miR-1254	0.592422	0.512	0.66196	-5.934	0.492924	hsa-miR-1254
hsa-miR-1255a	0.592422	0.512	0.66196	-5.934	0.492924	hsa-miR-1255a
hsa-miR-1255b	0.592422	0.512	0.66196	-5.934	0.492924	hsa-miR-1255b
hsa-miR-1256	0.592422	0.512	0.66196	-5.934	0.492924	hsa-miR-1256
hsa-miR-1257	0.592422	0.512	0.66196	-5.934	0.492924	hsa-miR-1257
hsa-miR-1259	0.592422	0.512	0.66196	-5.934	0.492924	hsa-miR-1259
hsa-miR-125b-1*	0.592422	0.512	0.66196	-5.934	0.492924	hsa-miR-125b-1*
hsa-miR-1261	0.592422	0.512	0.66196	-5.934	0.492924	hsa-miR-1261
hsa-miR-1262	0.592422	0.512	0.66196	-5.934	0.492924	hsa-miR-1262
hsa-miR-1263	0.592422	0.512	0.66196	-5.934	0.492924	hsa-miR-1263
hsa-miR-1264	0.592422	0.512	0.66196	-5.934	0.492924	hsa-miR-1264
hsa-miR-1265	0.592422	0.512	0.66196	-5.934	0.492924	hsa-miR-1265
hsa-miR-1266	0.592422	0.512	0.66196	-5.934	0.492924	hsa-miR-1266
hsa-miR-1267	0.592422	0.512	0.66196	-5.934	0.492924	hsa-miR-1267
hsa-miR-1269	0.592422	0.512	0.66196	-5.934	0.492924	hsa-miR-1269
hsa-miR-127-5p	0.592422	0.512	0.66196	-5.934	0.492924	hsa-miR-127-5p
hsa-miR-1270	0.592422	0.512	0.66196	-5.934	0.492924	hsa-miR-1270
hsa-miR-1272	0.592422	0.512	0.66196	-5.934	0.492924	hsa-miR-1272
hsa-miR-1273	0.592422	0.512	0.66196	-5.934	0.492924	hsa-miR-1273
hsa-miR-1276	0.592422	0.512	0.66196	-5.934	0.492924	hsa-miR-1276
hsa-miR-1277	0.592422	0.512	0.66196	-5.934	0.492924	hsa-miR-1277
hsa-miR-1278	0.592422	0.512	0.66196	-5.934	0.492924	hsa-miR-1278
hsa-miR-1279	0.592422	0.512	0.66196	-5.934	0.492924	hsa-miR-1279
hsa-miR-1282	0.592422	0.512	0.66196	-5.934	0.492924	hsa-miR-1282
hsa-miR-1283	0.592422	0.512	0.66196	-5.934	0.492924	hsa-miR-1283
hsa-miR-1284	0.592422	0.512	0.66196	-5.934	0.492924	hsa-miR-1284
hsa-miR-1285	0.592422	0.512	0.66196	-5.934	0.492924	hsa-miR-1285
hsa-miR-1286	0.592422	0.512	0.66196	-5.934	0.492924	hsa-miR-1286
hsa-miR-1287	0.592422	0.512	0.66196	-5.934	0.492924	hsa-miR-1287
hsa-miR-1289	0.592422	0.512	0.66196	-5.934	0.492924	hsa-miR-1289
hsa-miR-1291	0.592422	0.512	0.66196	-5.934	0.492924	hsa-miR-1291
hsa-miR-1292	0.592422	0.512	0.66196	-5.934	0.492924	hsa-miR-1292
hsa-miR-1293	0.592422	0.512	0.66196	-5.934	0.492924	hsa-miR-1293
hsa-miR-1294	0.592422	0.512	0.66196	-5.934	0.492924	hsa-miR-1294
hsa-miR-1295	0.592422	0.512	0.66196	-5.934	0.492924	hsa-miR-1295
hsa-miR-1296	0.592422	0.512	0.66196	-5.934	0.492924	hsa-miR-1296
hsa-miR-1297	0.592422	0.512	0.66196	-5.934	0.492924	hsa-miR-1297
hsa-miR-1298	0.592422	0.512	0.66196	-5.934	0.492924	hsa-miR-1298
hsa-miR-1302	0.592422	0.512	0.66196	-5.934	0.492924	hsa-miR-1302
hsa-miR-1303	0.592422	0.512	0.66196	-5.934	0.492924	hsa-miR-1303
hsa-miR-1304	0.592422	0.512	0.66196	-5.934	0.492924	hsa-miR-1304
hsa-miR-130a*	0.592422	0.512	0.66196	-5.934	0.492924	hsa-miR-130a*
hsa-miR-130b*	0.592422	0.512	0.66196	-5.934	0.492924	hsa-miR-130b*
hsa-miR-1322	0.592422	0.512	0.66196	-5.934	0.492924	hsa-miR-1322
hsa-miR-1323	0.592422	0.512	0.66196	-5.934	0.492924	hsa-miR-1323
hsa-miR-1324	0.592422	0.512	0.66196	-5.934	0.492924	hsa-miR-1324
hsa-miR-135b*	0.592422	0.512	0.66196	-5.934	0.492924	hsa-miR-135b*
hsa-miR-137	0.592422	0.512	0.66196	-5.934	0.492924	hsa-miR-137
hsa-miR-138	0.592422	0.512	0.66196	-5.934	0.492924	hsa-miR-138
hsa-miR-138-1*	0.592422	0.512	0.66196	-5.934	0.492924	hsa-miR-138-1*
hsa-miR-138-2*	0.592422	0.512	0.66196	-5.934	0.492924	hsa-miR-138-2*
hsa-miR-1468	0.592422	0.512	0.66196	-5.934	0.492924	hsa-miR-1468
hsa-miR-146a*	0.592422	0.512	0.66196	-5.934	0.492924	hsa-miR-146a*
hsa-miR-146b-3p	0.592422	0.512	0.66196	-5.934	0.492924	hsa-miR-146b-3p
hsa-miR-147	0.592422	0.512	0.66196	-5.934	0.492924	hsa-miR-147
hsa-miR-1470	0.592422	0.512	0.66196	-5.934	0.492924	hsa-miR-1470
hsa-miR-147b	0.592422	0.512	0.66196	-5.934	0.492924	hsa-miR-147b
hsa-miR-148b*	0.592422	0.512	0.66196	-5.934	0.492924	hsa-miR-148b*
hsa-miR-1537	0.592422	0.512	0.66196	-5.934	0.492924	hsa-miR-1537
hsa-miR-1538	0.592422	0.512	0.66196	-5.934	0.492924	hsa-miR-1538
hsa-miR-1539	0.592422	0.512	0.66196	-5.934	0.492924	hsa-miR-1539
hsa-miR-155*	0.592422	0.512	0.66196	-5.934	0.492924	hsa-miR-155*
hsa-miR-16-1*	0.592422	0.512	0.66196	-5.934	0.492924	hsa-miR-16-1*
hsa-miR-1827	0.592422	0.512	0.66196	-5.934	0.492924	hsa-miR-1827
hsa-miR-185*	0.592422	0.512	0.66196	-5.934	0.492924	hsa-miR-185*
hsa-miR-187	0.592422	0.512	0.66196	-5.934	0.492924	hsa-miR-187
hsa-miR-18a*	0.592422	0.512	0.66196	-5.934	0.492924	hsa-miR-18a*
hsa-miR-18b*	0.592422	0.512	0.66196	-5.934	0.492924	hsa-miR-18b*
hsa-miR-1908	0.592422	0.512	0.66196	-5.934	0.492924	hsa-miR-1908
hsa-miR-1909	0.592422	0.512	0.66196	-5.934	0.492924	hsa-miR-1909
hsa-miR-191	0.592422	0.512	0.66196	-5.934	0.492924	hsa-miR-191
hsa-miR-1910	0.592422	0.512	0.66196	-5.934	0.492924	hsa-miR-1910
hsa-miR-1911	0.592422	0.512	0.66196	-5.934	0.492924	hsa-miR-1911
hsa-miR-1911*	0.592422	0.512	0.66196	-5.934	0.492924	hsa-miR-1911*
hsa-miR-1912	0.592422	0.512	0.66196	-5.934	0.492924	hsa-miR-1912
hsa-miR-1913	0.592422	0.512	0.66196	-5.934	0.492924	hsa-miR-1913
hsa-miR-1914	0.592422	0.512	0.66196	-5.934	0.492924	hsa-miR-1914
hsa-miR-1915*	0.592422	0.512	0.66196	-5.934	0.492924	hsa-miR-1915*
hsa-miR-194*	0.592422	0.512	0.66196	-5.934	0.492924	hsa-miR-194*
hsa-miR-196a*	0.592422	0.512	0.66196	-5.934	0.492924	hsa-miR-196a*
hsa-miR-19a*	0.592422	0.512	0.66196	-5.934	0.492924	hsa-miR-19a*
hsa-miR-19b-2*	0.592422	0.512	0.66196	-5.934	0.492924	hsa-miR-19b-2*
hsa-miR-202*	0.592422	0.512	0.66196	-5.934	0.492924	hsa-miR-202*
hsa-miR-208a	0.592422	0.512	0.66196	-5.934	0.492924	hsa-miR-208a
hsa-miR-208b	0.592422	0.512	0.66196	-5.934	0.492924	hsa-miR-208b
hsa-miR-211	0.592422	0.512	0.66196	-5.934	0.492924	hsa-miR-211
hsa-miR-216a	0.592422	0.512	0.66196	-5.934	0.492924	hsa-miR-216a
hsa-miR-216b	0.592422	0.512	0.66196	-5.934	0.492924	hsa-miR-216b
hsa-miR-217	0.592422	0.512	0.66196	-5.934	0.492924	hsa-miR-217
hsa-miR-218-1*	0.592422	0.512	0.66196	-5.934	0.492924	hsa-miR-218-1*
hsa-miR-218-2*	0.592422	0.512	0.66196	-5.934	0.492924	hsa-miR-218-2*
hsa-miR-219-1-3p	0.592422	0.512	0.66196	-5.934	0.492924	hsa-miR-219-1-3p
hsa-miR-219-2-3p	0.592422	0.512	0.66196	-5.934	0.492924	hsa-miR-219-2-3p
hsa-miR-220a	0.592422	0.512	0.66196	-5.934	0.492924	hsa-miR-220a
hsa-miR-220b	0.592422	0.512	0.66196	-5.934	0.492924	hsa-miR-220b
hsa-miR-222*	0.592422	0.512	0.66196	-5.934	0.492924	hsa-miR-222*
hsa-miR-25*	0.592422	0.512	0.66196	-5.934	0.492924	hsa-miR-25*
hsa-miR-26a-1*	0.592422	0.512	0.66196	-5.934	0.492924	hsa-miR-26a-1*
hsa-miR-26a-2*	0.592422	0.512	0.66196	-5.934	0.492924	hsa-miR-26a-2*
hsa-miR-27a*	0.592422	0.512	0.66196	-5.934	0.492924	hsa-miR-27a*
hsa-miR-297	0.592422	0.512	0.66196	-5.934	0.492924	hsa-miR-297
hsa-miR-298	0.592422	0.512	0.66196	-5.934	0.492924	hsa-miR-298
hsa-miR-300	0.592422	0.512	0.66196	-5.934	0.492924	hsa-miR-300
hsa-miR-302a	0.592422	0.512	0.66196	-5.934	0.492924	hsa-miR-302a
hsa-miR-302a*	0.592422	0.512	0.66196	-5.934	0.492924	hsa-miR-302a*
hsa-miR-302b*	0.592422	0.512	0.66196	-5.934	0.492924	hsa-miR-302b*
hsa-miR-302c*	0.592422	0.512	0.66196	-5.934	0.492924	hsa-miR-302c*
hsa-miR-302d	0.592422	0.512	0.66196	-5.934	0.492924	hsa-miR-302d
hsa-miR-302d*	0.592422	0.512	0.66196	-5.934	0.492924	hsa-miR-302d*
hsa-miR-302e	0.592422	0.512	0.66196	-5.934	0.492924	hsa-miR-302e
hsa-miR-302f	0.592422	0.512	0.66196	-5.934	0.492924	hsa-miR-302f
hsa-miR-323-3p	0.592422	0.512	0.66196	-5.934	0.492924	hsa-miR-323-3p
hsa-miR-323-5p	0.592422	0.512	0.66196	-5.934	0.492924	hsa-miR-323-5p
hsa-miR-325	0.592422	0.512	0.66196	-5.934	0.492924	hsa-miR-325
hsa-miR-330-5p	0.592422	0.512	0.66196	-5.934	0.492924	hsa-miR-330-5p
hsa-miR-331-5p	0.592422	0.512	0.66196	-5.934	0.492924	hsa-miR-331-5p
hsa-miR-339-5p	0.592422	0.512	0.66196	-5.934	0.492924	hsa-miR-339-5p
hsa-miR-33a*	0.592422	0.512	0.66196	-5.934	0.492924	hsa-miR-33a*
hsa-miR-346	0.592422	0.512	0.66196	-5.934	0.492924	hsa-miR-346
hsa-miR-363*	0.592422	0.512	0.66196	-5.934	0.492924	hsa-miR-363*
hsa-miR-367	0.592422	0.512	0.66196	-5.934	0.492924	hsa-miR-367
hsa-miR-369-3p	0.592422	0.512	0.66196	-5.934	0.492924	hsa-miR-369-3p
hsa-miR-371-3p	0.592422	0.512	0.66196	-5.934	0.492924	hsa-miR-371-3p
hsa-miR-372	0.592422	0.512	0.66196	-5.934	0.492924	hsa-miR-372
hsa-miR-373	0.592422	0.512	0.66196	-5.934	0.492924	hsa-miR-373
hsa-miR-379*	0.592422	0.512	0.66196	-5.934	0.492924	hsa-miR-379*
hsa-miR-380	0.592422	0.512	0.66196	-5.934	0.492924	hsa-miR-380
hsa-miR-380*	0.592422	0.512	0.66196	-5.934	0.492924	hsa-miR-380*
hsa-miR-384	0.592422	0.512	0.66196	-5.934	0.492924	hsa-miR-384
hsa-miR-411*	0.592422	0.512	0.66196	-5.934	0.492924	hsa-miR-411*
hsa-miR-412	0.592422	0.512	0.66196	-5.934	0.492924	hsa-miR-412
hsa-miR-421	0.592422	0.512	0.66196	-5.934	0.492924	hsa-miR-421
hsa-miR-422a	0.592422	0.512	0.66196	-5.934	0.492924	hsa-miR-422a
hsa-miR-431	0.592422	0.512	0.66196	-5.934	0.492924	hsa-miR-431
hsa-miR-433	0.592422	0.512	0.66196	-5.934	0.492924	hsa-miR-433
hsa-miR-448	0.592422	0.512	0.66196	-5.934	0.492924	hsa-miR-448
hsa-miR-452*	0.592422	0.512	0.66196	-5.934	0.492924	hsa-miR-452*
hsa-miR-453	0.592422	0.512	0.66196	-5.934	0.492924	hsa-miR-453
hsa-miR-454*	0.592422	0.512	0.66196	-5.934	0.492924	hsa-miR-454*
hsa-miR-485-3p	0.592422	0.512	0.66196	-5.934	0.492924	hsa-miR-485-3p
hsa-miR-487a	0.592422	0.512	0.66196	-5.934	0.492924	hsa-miR-487a
hsa-miR-488*	0.592422	0.512	0.66196	-5.934	0.492924	hsa-miR-488*
hsa-miR-490-3p	0.592422	0.512	0.66196	-5.934	0.492924	hsa-miR-490-3p
hsa-miR-496	0.592422	0.512	0.66196	-5.934	0.492924	hsa-miR-496
hsa-miR-504	0.592422	0.512	0.66196	-5.934	0.492924	hsa-miR-504
hsa-miR-506	0.592422	0.512	0.66196	-5.934	0.492924	hsa-miR-506
hsa-miR-507	0.592422	0.512	0.66196	-5.934	0.492924	hsa-miR-507
hsa-miR-508-3p	0.592422	0.512	0.66196	-5.934	0.492924	hsa-miR-508-3p
hsa-miR-508-5p	0.592422	0.512	0.66196	-5.934	0.492924	hsa-miR-508-5p
hsa-miR-509-3-5p	0.592422	0.512	0.66196	-5.934	0.492924	hsa-miR-509-3-5p
hsa-miR-509-3p	0.592422	0.512	0.66196	-5.934	0.492924	hsa-miR-509-3p
hsa-miR-509-5p	0.592422	0.512	0.66196	-5.934	0.492924	hsa-miR-509-5p
hsa-miR-510	0.592422	0.512	0.66196	-5.934	0.492924	hsa-miR-510
hsa-miR-511	0.592422	0.512	0.66196	-5.934	0.492924	hsa-miR-511
hsa-miR-512-3p	0.592422	0.512	0.66196	-5.934	0.492924	hsa-miR-512-3p
hsa-miR-512-5p	0.592422	0.512	0.66196	-5.934	0.492924	hsa-miR-512-5p
hsa-miR-513a-3p	0.592422	0.512	0.66196	-5.934	0.492924	hsa-miR-513a-3p
hsa-miR-514	0.592422	0.512	0.66196	-5.934	0.492924	hsa-miR-514
hsa-miR-515-3p	0.592422	0.512	0.66196	-5.934	0.492924	hsa-miR-515-3p
hsa-miR-515-5p	0.592422	0.512	0.66196	-5.934	0.492924	hsa-miR-515-5p
hsa-miR-516a-5p	0.592422	0.512	0.66196	-5.934	0.492924	hsa-miR-516a-5p
hsa-miR-516b	0.592422	0.512	0.66196	-5.934	0.492924	hsa-miR-516b
hsa-miR-517*	0.592422	0.512	0.66196	-5.934	0.492924	hsa-miR-517*
hsa-miR-518a-3p	0.592422	0.512	0.66196	-5.934	0.492924	hsa-miR-518a-3p
hsa-miR-518a-5p	0.592422	0.512	0.66196	-5.934	0.492924	hsa-miR-518a-5p
hsa-miR-518b	0.592422	0.512	0.66196	-5.934	0.492924	hsa-miR-518b
hsa-miR-518c	0.592422	0.512	0.66196	-5.934	0.492924	hsa-miR-518c
hsa-miR-518c*	0.592422	0.512	0.66196	-5.934	0.492924	hsa-miR-518c*
hsa-miR-518d-3p	0.592422	0.512	0.66196	-5.934	0.492924	hsa-miR-518d-3p
hsa-miR-518e	0.592422	0.512	0.66196	-5.934	0.492924	hsa-miR-518e
hsa-miR-518e*	0.592422	0.512	0.66196	-5.934	0.492924	hsa-miR-518e*
hsa-miR-518f	0.592422	0.512	0.66196	-5.934	0.492924	hsa-miR-518f
hsa-miR-518f*	0.592422	0.512	0.66196	-5.934	0.492924	hsa-miR-518f*
hsa-miR-519b-3p	0.592422	0.512	0.66196	-5.934	0.492924	hsa-miR-519b-3p
hsa-miR-519d	0.592422	0.512	0.66196	-5.934	0.492924	hsa-miR-519d
hsa-miR-519e	0.592422	0.512	0.66196	-5.934	0.492924	hsa-miR-519e
hsa-miR-519e*	0.592422	0.512	0.66196	-5.934	0.492924	hsa-miR-519e*
hsa-miR-520a-3p	0.592422	0.512	0.66196	-5.934	0.492924	hsa-miR-520a-3p
hsa-miR-520a-5p	0.592422	0.512	0.66196	-5.934	0.492924	hsa-miR-520a-5p
hsa-miR-520b	0.592422	0.512	0.66196	-5.934	0.492924	hsa-miR-520b
hsa-miR-520c-3p	0.592422	0.512	0.66196	-5.934	0.492924	hsa-miR-520c-3p
hsa-miR-520d-3p	0.592422	0.512	0.66196	-5.934	0.492924	hsa-miR-520d-3p
hsa-miR-520e	0.592422	0.512	0.66196	-5.934	0.492924	hsa-miR-520e
hsa-miR-520f	0.592422	0.512	0.66196	-5.934	0.492924	hsa-miR-520f
hsa-miR-520g	0.592422	0.512	0.66196	-5.934	0.492924	hsa-miR-520g
hsa-miR-520h	0.592422	0.512	0.66196	-5.934	0.492924	hsa-miR-520h
hsa-miR-521	0.592422	0.512	0.66196	-5.934	0.492924	hsa-miR-521
hsa-miR-522	0.592422	0.512	0.66196	-5.934	0.492924	hsa-miR-522
hsa-miR-523	0.592422	0.512	0.66196	-5.934	0.492924	hsa-miR-523
hsa-miR-524-3p	0.592422	0.512	0.66196	-5.934	0.492924	hsa-miR-524-3p
hsa-miR-525-3p	0.592422	0.512	0.66196	-5.934	0.492924	hsa-miR-525-3p
hsa-miR-525-5p	0.592422	0.512	0.66196	-5.934	0.492924	hsa-miR-525-5p
hsa-miR-526b*	0.592422	0.512	0.66196	-5.934	0.492924	hsa-miR-526b*
hsa-miR-541	0.592422	0.512	0.66196	-5.934	0.492924	hsa-miR-541
hsa-miR-541*	0.592422	0.512	0.66196	-5.934	0.492924	hsa-miR-541*
hsa-miR-544	0.592422	0.512	0.66196	-5.934	0.492924	hsa-miR-544
hsa-miR-548a-3p	0.592422	0.512	0.66196	-5.934	0.492924	hsa-miR-548a-3p
hsa-miR-548b-3p	0.592422	0.512	0.66196	-5.934	0.492924	hsa-miR-548b-3p
hsa-miR-548b-5p	0.592422	0.512	0.66196	-5.934	0.492924	hsa-miR-548b-5p
hsa-miR-548d-3p	0.592422	0.512	0.66196	-5.934	0.492924	hsa-miR-548d-3p
hsa-miR-548e	0.592422	0.512	0.66196	-5.934	0.492924	hsa-miR-548e
hsa-miR-548g	0.592422	0.512	0.66196	-5.934	0.492924	hsa-miR-548g
hsa-miR-548h	0.592422	0.512	0.66196	-5.934	0.492924	hsa-miR-548h
hsa-miR-548i	0.592422	0.512	0.66196	-5.934	0.492924	hsa-miR-548i
hsa-miR-548j	0.592422	0.512	0.66196	-5.934	0.492924	hsa-miR-548j
hsa-miR-548k	0.592422	0.512	0.66196	-5.934	0.492924	hsa-miR-548k
hsa-miR-548l	0.592422	0.512	0.66196	-5.934	0.492924	hsa-miR-548l
hsa-miR-548m	0.592422	0.512	0.66196	-5.934	0.492924	hsa-miR-548m
hsa-miR-548o	0.592422	0.512	0.66196	-5.934	0.492924	hsa-miR-548o
hsa-miR-548p	0.592422	0.512	0.66196	-5.934	0.492924	hsa-miR-548p
hsa-miR-549	0.592422	0.512	0.66196	-5.934	0.492924	hsa-miR-549
hsa-miR-551a	0.592422	0.512	0.66196	-5.934	0.492924	hsa-miR-551a
hsa-miR-551b*	0.592422	0.512	0.66196	-5.934	0.492924	hsa-miR-551b*
hsa-miR-552	0.592422	0.512	0.66196	-5.934	0.492924	hsa-miR-552
hsa-miR-553	0.592422	0.512	0.66196	-5.934	0.492924	hsa-miR-553
hsa-miR-554	0.592422	0.512	0.66196	-5.934	0.492924	hsa-miR-554
hsa-miR-555	0.592422	0.512	0.66196	-5.934	0.492924	hsa-miR-555
hsa-miR-556-3p	0.592422	0.512	0.66196	-5.934	0.492924	hsa-miR-556-3p
hsa-miR-556-5p	0.592422	0.512	0.66196	-5.934	0.492924	hsa-miR-556-5p
hsa-miR-558	0.592422	0.512	0.66196	-5.934	0.492924	hsa-miR-558
hsa-miR-559	0.592422	0.512	0.66196	-5.934	0.492924	hsa-miR-559
hsa-miR-561	0.592422	0.512	0.66196	-5.934	0.492924	hsa-miR-561
hsa-miR-563	0.592422	0.512	0.66196	-5.934	0.492924	hsa-miR-563
hsa-miR-567	0.592422	0.512	0.66196	-5.934	0.492924	hsa-miR-567
hsa-miR-568	0.592422	0.512	0.66196	-5.934	0.492924	hsa-miR-568
hsa-miR-569	0.592422	0.512	0.66196	-5.934	0.492924	hsa-miR-569
hsa-miR-571	0.592422	0.512	0.66196	-5.934	0.492924	hsa-miR-571
hsa-miR-573	0.592422	0.512	0.66196	-5.934	0.492924	hsa-miR-573
hsa-miR-576-5p	0.592422	0.512	0.66196	-5.934	0.492924	hsa-miR-576-5p
hsa-miR-577	0.592422	0.512	0.66196	-5.934	0.492924	hsa-miR-577
hsa-miR-579	0.592422	0.512	0.66196	-5.934	0.492924	hsa-miR-579
hsa-miR-581	0.592422	0.512	0.66196	-5.934	0.492924	hsa-miR-581
hsa-miR-582-3p	0.592422	0.512	0.66196	-5.934	0.492924	hsa-miR-582-3p
hsa-miR-583	0.592422	0.512	0.66196	-5.934	0.492924	hsa-miR-583
hsa-miR-587	0.592422	0.512	0.66196	-5.934	0.492924	hsa-miR-587
hsa-miR-589	0.592422	0.512	0.66196	-5.934	0.492924	hsa-miR-589
hsa-miR-589*	0.592422	0.512	0.66196	-5.934	0.492924	hsa-miR-589*
hsa-miR-591	0.592422	0.512	0.66196	-5.934	0.492924	hsa-miR-591
hsa-miR-593	0.592422	0.512	0.66196	-5.934	0.492924	hsa-miR-593
hsa-miR-593*	0.592422	0.512	0.66196	-5.934	0.492924	hsa-miR-593*
hsa-miR-596	0.592422	0.512	0.66196	-5.934	0.492924	hsa-miR-596
hsa-miR-597	0.592422	0.512	0.66196	-5.934	0.492924	hsa-miR-597
hsa-miR-603	0.592422	0.512	0.66196	-5.934	0.492924	hsa-miR-603
hsa-miR-604	0.592422	0.512	0.66196	-5.934	0.492924	hsa-miR-604
hsa-miR-605	0.592422	0.512	0.66196	-5.934	0.492924	hsa-miR-605
hsa-miR-606	0.592422	0.512	0.66196	-5.934	0.492924	hsa-miR-606
hsa-miR-607	0.592422	0.512	0.66196	-5.934	0.492924	hsa-miR-607
hsa-miR-608	0.592422	0.512	0.66196	-5.934	0.492924	hsa-miR-608
hsa-miR-609	0.592422	0.512	0.66196	-5.934	0.492924	hsa-miR-609
hsa-miR-611	0.592422	0.512	0.66196	-5.934	0.492924	hsa-miR-611
hsa-miR-613	0.592422	0.512	0.66196	-5.934	0.492924	hsa-miR-613
hsa-miR-614	0.592422	0.512	0.66196	-5.934	0.492924	hsa-miR-614
hsa-miR-615-5p	0.592422	0.512	0.66196	-5.934	0.492924	hsa-miR-615-5p
hsa-miR-616	0.592422	0.512	0.66196	-5.934	0.492924	hsa-miR-616
hsa-miR-616*	0.592422	0.512	0.66196	-5.934	0.492924	hsa-miR-616*
hsa-miR-617	0.592422	0.512	0.66196	-5.934	0.492924	hsa-miR-617
hsa-miR-618	0.592422	0.512	0.66196	-5.934	0.492924	hsa-miR-618
hsa-miR-619	0.592422	0.512	0.66196	-5.934	0.492924	hsa-miR-619
hsa-miR-620	0.592422	0.512	0.66196	-5.934	0.492924	hsa-miR-620
hsa-miR-621	0.592422	0.512	0.66196	-5.934	0.492924	hsa-miR-621
hsa-miR-624	0.592422	0.512	0.66196	-5.934	0.492924	hsa-miR-624
hsa-miR-626	0.592422	0.512	0.66196	-5.934	0.492924	hsa-miR-626
hsa-miR-628-3p	0.592422	0.512	0.66196	-5.934	0.492924	hsa-miR-628-3p
hsa-miR-631	0.592422	0.512	0.66196	-5.934	0.492924	hsa-miR-631
hsa-miR-632	0.592422	0.512	0.66196	-5.934	0.492924	hsa-miR-632
hsa-miR-633	0.592422	0.512	0.66196	-5.934	0.492924	hsa-miR-633
hsa-miR-635	0.592422	0.512	0.66196	-5.934	0.492924	hsa-miR-635
hsa-miR-636	0.592422	0.512	0.66196	-5.934	0.492924	hsa-miR-636
hsa-miR-637	0.592422	0.512	0.66196	-5.934	0.492924	hsa-miR-637
hsa-miR-639	0.592422	0.512	0.66196	-5.934	0.492924	hsa-miR-639
hsa-miR-640	0.592422	0.512	0.66196	-5.934	0.492924	hsa-miR-640
hsa-miR-641	0.592422	0.512	0.66196	-5.934	0.492924	hsa-miR-641
hsa-miR-642	0.592422	0.512	0.66196	-5.934	0.492924	hsa-miR-642
hsa-miR-643	0.592422	0.512	0.66196	-5.934	0.492924	hsa-miR-643
hsa-miR-644	0.592422	0.512	0.66196	-5.934	0.492924	hsa-miR-644
hsa-miR-647	0.592422	0.512	0.66196	-5.934	0.492924	hsa-miR-647
hsa-miR-648	0.592422	0.512	0.66196	-5.934	0.492924	hsa-miR-648
hsa-miR-649	0.592422	0.512	0.66196	-5.934	0.492924	hsa-miR-649
hsa-miR-651	0.592422	0.512	0.66196	-5.934	0.492924	hsa-miR-651
hsa-miR-655	0.592422	0.512	0.66196	-5.934	0.492924	hsa-miR-655
hsa-miR-656	0.592422	0.512	0.66196	-5.934	0.492924	hsa-miR-656
hsa-miR-657	0.592422	0.512	0.66196	-5.934	0.492924	hsa-miR-657
hsa-miR-658	0.592422	0.512	0.66196	-5.934	0.492924	hsa-miR-658
hsa-miR-659	0.592422	0.512	0.66196	-5.934	0.492924	hsa-miR-659
hsa-miR-661	0.592422	0.512	0.66196	-5.934	0.492924	hsa-miR-661
hsa-miR-663b	0.592422	0.512	0.66196	-5.934	0.492924	hsa-miR-663b
hsa-miR-668	0.592422	0.512	0.66196	-5.934	0.492924	hsa-miR-668
hsa-miR-671-3p	0.592422	0.512	0.66196	-5.934	0.492924	hsa-miR-671-3p
hsa-miR-675	0.592422	0.512	0.66196	-5.934	0.492924	hsa-miR-675
hsa-miR-7-2*	0.592422	0.512	0.66196	-5.934	0.492924	hsa-miR-7-2*
hsa-miR-708	0.592422	0.512	0.66196	-5.934	0.492924	hsa-miR-708
hsa-miR-767-3p	0.592422	0.512	0.66196	-5.934	0.492924	hsa-miR-767-3p
hsa-miR-767-5p	0.592422	0.512	0.66196	-5.934	0.492924	hsa-miR-767-5p
hsa-miR-770-5p	0.592422	0.512	0.66196	-5.934	0.492924	hsa-miR-770-5p
hsa-miR-802	0.592422	0.512	0.66196	-5.934	0.492924	hsa-miR-802
hsa-miR-875-3p	0.592422	0.512	0.66196	-5.934	0.492924	hsa-miR-875-3p
hsa-miR-886-5p	0.592422	0.512	0.66196	-5.934	0.492924	hsa-miR-886-5p
hsa-miR-888	0.592422	0.512	0.66196	-5.934	0.492924	hsa-miR-888
hsa-miR-888*	0.592422	0.512	0.66196	-5.934	0.492924	hsa-miR-888*
hsa-miR-890	0.592422	0.512	0.66196	-5.934	0.492924	hsa-miR-890
hsa-miR-891a	0.592422	0.512	0.66196	-5.934	0.492924	hsa-miR-891a
hsa-miR-891b	0.592422	0.512	0.66196	-5.934	0.492924	hsa-miR-891b
hsa-miR-892a	0.592422	0.512	0.66196	-5.934	0.492924	hsa-miR-892a
hsa-miR-920	0.592422	0.512	0.66196	-5.934	0.492924	hsa-miR-920
hsa-miR-921	0.592422	0.512	0.66196	-5.934	0.492924	hsa-miR-921
hsa-miR-922	0.592422	0.512	0.66196	-5.934	0.492924	hsa-miR-922
hsa-miR-924	0.592422	0.512	0.66196	-5.934	0.492924	hsa-miR-924
hsa-miR-92a-1*	0.592422	0.512	0.66196	-5.934	0.492924	hsa-miR-92a-1*
hsa-miR-92a-2*	0.592422	0.512	0.66196	-5.934	0.492924	hsa-miR-92a-2*
hsa-miR-934	0.592422	0.512	0.66196	-5.934	0.492924	hsa-miR-934
hsa-miR-935	0.592422	0.512	0.66196	-5.934	0.492924	hsa-miR-935
hsa-miR-936	0.592422	0.512	0.66196	-5.934	0.492924	hsa-miR-936
hsa-miR-937	0.592422	0.512	0.66196	-5.934	0.492924	hsa-miR-937
hsa-miR-938	0.592422	0.512	0.66196	-5.934	0.492924	hsa-miR-938
hsa-miR-941	0.592422	0.512	0.66196	-5.934	0.492924	hsa-miR-941
hsa-miR-942	0.592422	0.512	0.66196	-5.934	0.492924	hsa-miR-942
hsa-miR-944	0.592422	0.512	0.66196	-5.934	0.492924	hsa-miR-944
hsa-miR-96*	0.592422	0.512	0.66196	-5.934	0.492924	hsa-miR-96*
hsa-miR-99b*	0.592422	0.512	0.66196	-5.934	0.492924	hsa-miR-99b*
hsv1-miR-H2-3p	0.592422	0.512	0.66196	-5.934	0.492924	hsv1-miR-H2-3p
hsv1-miR-H2-5p	0.592422	0.512	0.66196	-5.934	0.492924	hsv1-miR-H2-5p
hsv1-miR-H3	0.592422	0.512	0.66196	-5.934	0.492924	hsv1-miR-H3
hsv1-miR-H4-3p	0.592422	0.512	0.66196	-5.934	0.492924	hsv1-miR-H4-3p
hsv1-miR-H4-5p	0.592422	0.512	0.66196	-5.934	0.492924	hsv1-miR-H4-5p
hsv1-miR-H5	0.592422	0.512	0.66196	-5.934	0.492924	hsv1-miR-H5
hsv1-miR-H6	0.592422	0.512	0.66196	-5.934	0.492924	hsv1-miR-H6
jcv-miR-J1-3p	0.592422	0.512	0.66196	-5.934	0.492924	jcv-miR-J1-3p
kshv-miR-K12-1	0.592422	0.512	0.66196	-5.934	0.492924	kshv-miR-K12-1
kshv-miR-K12-11	0.592422	0.512	0.66196	-5.934	0.492924	kshv-miR-K12-11
kshv-miR-K12-12	0.592422	0.512	0.66196	-5.934	0.492924	kshv-miR-K12-12
kshv-miR-K12-2	0.592422	0.512	0.66196	-5.934	0.492924	kshv-miR-K12-2
kshv-miR-K12-4-5p	0.592422	0.512	0.66196	-5.934	0.492924	kshv-miR-K12-4-5p
kshv-miR-K12-5	0.592422	0.512	0.66196	-5.934	0.492924	kshv-miR-K12-5
kshv-miR-K12-6-3p	0.592422	0.512	0.66196	-5.934	0.492924	kshv-miR-K12-6-3p
kshv-miR-K12-6-5p	0.592422	0.512	0.66196	-5.934	0.492924	kshv-miR-K12-6-5p
kshv-miR-K12-7	0.592422	0.512	0.66196	-5.934	0.492924	kshv-miR-K12-7
kshv-miR-K12-8	0.592422	0.512	0.66196	-5.934	0.492924	kshv-miR-K12-8
kshv-miR-K12-9	0.592422	0.512	0.66196	-5.934	0.492924	kshv-miR-K12-9
NC1_00000197	0.592422	0.512	0.66196	-5.934	0.492924		control
NC1_00000215	0.592422	0.512	0.66196	-5.934	0.492924		control
NC2_00079215	0.592422	0.512	0.66196	-5.934	0.492924		control
NC2_00092197	0.592422	0.512	0.66196	-5.934	0.492924		control
NC2_00106057	0.592422	0.512	0.66196	-5.934	0.492924		control
NC2_00122731	0.592422	0.512	0.66196	-5.934	0.492924		control
NegativeControl	0.592422	0.512	0.66196	-5.934	0.492924		control
hsa-miR-623	0.685266	0.61	0.514074	-6.019	0.48401	hsa-miR-623
hsa-miR-20a	0.592422	0.489	0.698765	-5.91	0.477913	hsa-miR-20a
ebv-miR-BART19-3p	0.8173	0.758	0.31081	-6.101	0.477347	ebv-miR-BART19-3p	NA
hsa-miR-34a	0.592422	0.469	0.732217	-5.887	0.471185	hsa-miR-34a
hsa-miR-484	0.592422	0.512	0.661995	-5.934	0.46132	hsa-miR-484
hsa-miR-664*	0.753914	0.69	0.401632	-6.069	0.446608	hsa-miR-664*
hsa-miR-148a	0.667976	0.589	0.544615	-6.003	0.437262	hsa-miR-148a
hsa-miR-134	0.732272	0.668	0.433191	-6.056	0.43614	hsa-miR-134
hsa-miR-557	0.730471	0.665	0.436532	-6.055	0.43138	hsa-miR-557
hsa-let-7a*	0.592422	0.505	0.672728	-5.927	0.404705	hsa-let-7a*	NA
mr_1	0.706522	0.637	0.476453	-6.037	0.384076		control
hsa-miR-92a	0.674927	0.596	0.534599	-6.008	0.383159	hsa-miR-92a
hsa-miR-342-5p	0.696424	0.625	0.493697	-6.029	0.379789	hsa-miR-342-5p
hsa-miR-671-5p	0.763531	0.7	0.388503	-6.074	0.379383	hsa-miR-671-5p
dmr_31a	0.685995	0.612	0.512106	-6.02	0.377466		control
hsa-miR-99a*	0.737532	0.673	0.425475	-6.059	0.348996	hsa-miR-99a*
hsa-miR-202	0.82729	0.77	0.295137	-6.105	0.339165	hsa-miR-202
hsa-miR-186	0.666192	0.587	0.547949	-6.001	0.337878	hsa-miR-186
hsa-miR-874	0.714966	0.646	0.463593	-6.043	0.315138	hsa-miR-874
hsa-miR-1225-5p	0.746543	0.682	0.413043	-6.065	0.307113	hsa-miR-1225-5p
hsa-miR-17*	0.721967	0.653	0.453648	-6.047	0.277596	hsa-miR-17*
hsa-miR-1471	0.841571	0.786	0.273051	-6.112	0.276457	hsa-miR-1471
dmr_3	0.842827	0.788	0.270362	-6.112	0.201229		control
hsa-miR-1183	0.886722	0.85	0.190746	-6.13	0.193897	hsa-miR-1183
hur_6	0.830651	0.774	0.288783	-6.107	0.188085		control
hsa-miR-940	0.843025	0.79	0.26897	-6.113	0.18684	hsa-miR-940
hsa-miR-25	0.843088	0.79	0.267744	-6.113	0.176471	hsa-miR-25
hsa-miR-125a-5p	0.863638	0.818	0.231685	-6.122	0.166262	hsa-miR-125a-5p
dmr_6	0.868994	0.826	0.222	-6.124	0.165749		control
hsa-miR-886-3p	0.854773	0.808	0.245311	-6.119	0.159812	hsa-miR-886-3p
hsa-miR-30c	0.845864	0.797	0.259733	-6.115	0.159519	hsa-miR-30c
hsa-miR-195*	0.914144	0.882	0.149763	-6.137	0.12705	hsa-miR-195*
hsa-miR-601	0.921884	0.894	0.134123	-6.139	0.121919	hsa-miR-601
hsa-miR-30c-2*	0.930253	0.908	0.116406	-6.141	0.110375	hsa-miR-30c-2*
hsa-miR-652	0.913906	0.88	0.151498	-6.137	0.104423	hsa-miR-652
hsa-miR-193b*	0.927988	0.903	0.1229	-6.141	0.103278	hsa-miR-193b*
hsa-let-7g	0.926725	0.901	0.12569	-6.14	0.102298	hsa-let-7g	NA
hur_1	0.925433	0.898	0.128514	-6.14	0.08769		control
hsa-miR-1268	0.93023	0.907	0.117664	-6.141	0.085843	hsa-miR-1268
hsa-miR-20a*	0.929574	0.905	0.119707	-6.141	0.076977	hsa-miR-20a*
SCorner3	0.940795	0.92	0.100852	-6.143	0.074574		control
hsa-miR-374b*	0.950047	0.931	0.086871	-6.144	0.069295	hsa-miR-374b*
hsa-miR-1182	0.975921	0.962	0.048356	-6.147	0.04397	hsa-miR-1182
hsa-miR-744	0.969638	0.953	0.058734	-6.146	0.041204	hsa-miR-744
hsa-miR-494	0.981464	0.973	0.03413	-6.148	0.033972	hsa-miR-494
hsa-miR-1274a	0.979183	0.969	0.039146	-6.147	0.02982	hsa-miR-1274a
hsa-miR-720	0.978068	0.967	0.041826	-6.147	0.027058	hsa-miR-720
hcmv-miR-UL70-3p	0.987156	0.983	0.021022	-6.148	0.021426	hcmv-miR-UL70-3p	NA
hsa-miR-30b	0.981464	0.973	0.033715	-6.148	0.021395	hsa-miR-30b
hsa-miR-1915	0.986463	0.979	0.026159	-6.148	0.019218	hsa-miR-1915
hsa-miR-19a	0.987156	0.982	0.022429	-6.148	0.017094	hsa-miR-19a
hsa-miR-103	0.999305	0.999	-0.000877	-6.148	-0.000571	hsa-miR-103	NA
hur_2	0.999305	0.998	-0.002023	-6.148	-0.001506		control
hsa-miR-142-5p	0.993494	0.991	-0.010822	-6.148	-0.008245	hsa-miR-142-5p
hsa-miR-19b	0.987156	0.984	-0.020103	-6.148	-0.011792	hsa-miR-19b
hsa-let-7e*	0.987156	0.984	-0.020491	-6.148	-0.016418	hsa-let-7e*	NA
hsa-miR-128	0.975944	0.963	-0.047045	-6.147	-0.028212	hsa-miR-128
hsa-miR-188-5p	0.977147	0.965	-0.044261	-6.147	-0.036069	hsa-miR-188-5p
hsa-miR-335	0.972665	0.957	-0.053691	-6.147	-0.039337	hsa-miR-335
hsa-miR-106b	0.952503	0.935	-0.082565	-6.145	-0.049083	hsa-miR-106b	NA
hsa-miR-454	0.968241	0.951	-0.061745	-6.146	-0.060087	hsa-miR-454
hsa-miR-29a*	0.942123	0.923	-0.097961	-6.143	-0.073657	hsa-miR-29a*
hsa-miR-21*	0.921539	0.893	-0.135771	-6.139	-0.09913	hsa-miR-21*
hsa-miR-378*	0.940795	0.92	-0.101291	-6.143	-0.108577	hsa-miR-378*
hsa-miR-21	0.891955	0.856	-0.183109	-6.132	-0.110355	hsa-miR-21
hsa-miR-628-5p	0.913906	0.881	-0.15127	-6.137	-0.118048	hsa-miR-628-5p
hsa-miR-98	0.914458	0.883	-0.14816	-6.137	-0.118196	hsa-miR-98
hsa-miR-301a	0.886199	0.848	-0.192578	-6.13	-0.122525	hsa-miR-301a
hsa-miR-150	0.915248	0.885	-0.145972	-6.138	-0.123097	hsa-miR-150
hsa-miR-1202	0.899661	0.865	-0.171223	-6.134	-0.133011	hsa-miR-1202
hsa-miR-598	0.919536	0.89	-0.139464	-6.139	-0.133014	hsa-miR-598
hsa-miR-107	0.876387	0.835	-0.209287	-6.127	-0.135649	hsa-miR-107	NA
hsa-miR-30e*	0.863638	0.819	-0.230797	-6.122	-0.13759	hsa-miR-30e*
hsa-miR-505	0.876387	0.836	-0.207916	-6.127	-0.143526	hsa-miR-505
hsa-miR-664	0.855985	0.81	-0.242662	-6.119	-0.148283	hsa-miR-664
hsa-miR-16	0.874433	0.832	-0.214139	-6.126	-0.150896	hsa-miR-16
hsa-miR-532-3p	0.876387	0.835	-0.210038	-6.126	-0.15372	hsa-miR-532-3p
hsa-miR-423-5p	0.854773	0.807	-0.245863	-6.118	-0.155206	hsa-miR-423-5p
hsa-miR-361-3p	0.844377	0.793	-0.263862	-6.114	-0.158203	hsa-miR-361-3p
hsa-let-7d	0.876387	0.837	-0.20703	-6.127	-0.160099	hsa-let-7d	NA
hsa-miR-486-3p	0.886199	0.848	-0.193721	-6.13	-0.167999	hsa-miR-486-3p
kshv-miR-K12-3	0.863638	0.82	-0.229757	-6.122	-0.171398	kshv-miR-K12-3
hsa-miR-125a-3p	0.845423	0.795	-0.261426	-6.115	-0.172989	hsa-miR-125a-3p
hur_5	0.84416	0.792	-0.265278	-6.114	-0.178454		control
hsa-miR-369-5p	0.854773	0.807	-0.245978	-6.118	-0.194589	hsa-miR-369-5p
hsa-miR-378	0.821036	0.762	-0.305088	-6.102	-0.200179	hsa-miR-378
hsa-miR-30d	0.827191	0.769	-0.296395	-6.105	-0.203744	hsa-miR-30d
hsa-miR-331-3p	0.79866	0.738	-0.337153	-6.092	-0.221782	hsa-miR-331-3p
hsa-miR-338-3p	0.816686	0.756	-0.312693	-6.1	-0.223443	hsa-miR-338-3p
hsa-miR-148b	0.769173	0.707	-0.379283	-6.078	-0.23457	hsa-miR-148b
hsa-miR-30b*	0.831094	0.776	-0.287052	-6.108	-0.237813	hsa-miR-30b*
ebv-miR-BART12	0.894465	0.859	-0.178822	-6.132	-0.243392	ebv-miR-BART12	NA
hsa-miR-30e	0.723348	0.656	-0.448734	-6.049	-0.262442	hsa-miR-30e
hsa-miR-572	0.830651	0.774	-0.288735	-6.107	-0.282003	hsa-miR-572
hsa-miR-590-5p	0.728295	0.662	-0.440347	-6.053	-0.283842	hsa-miR-590-5p
hsa-miR-1275	0.767808	0.705	-0.382075	-6.077	-0.296707	hsa-miR-1275
hsa-miR-1274b	0.714966	0.645	-0.464495	-6.042	-0.297283	hsa-miR-1274b
hsa-let-7f	0.78415	0.723	-0.357348	-6.086	-0.299466	hsa-let-7f	NA
hsa-miR-324-5p	0.706206	0.636	-0.477899	-6.036	-0.30396	hsa-miR-324-5p
hsa-miR-483-5p	0.793496	0.732	-0.344652	-6.09	-0.315306	hsa-miR-483-5p
hsa-miR-185	0.679303	0.602	-0.526901	-6.012	-0.336565	hsa-miR-185
hsa-miR-483-3p	0.811241	0.75	-0.320516	-6.098	-0.349386	hsa-miR-483-3p
hsa-miR-151-3p	0.655882	0.576	-0.56468	-5.992	-0.356535	hsa-miR-151-3p
hsa-let-7a	0.722414	0.654	-0.452026	-6.048	-0.357377	hsa-let-7a	NA
hsa-miR-1224-5p	0.775614	0.714	-0.369067	-6.081	-0.376356	hsa-miR-1224-5p
hsa-miR-29b-1*	0.723348	0.656	-0.449497	-6.049	-0.378753	hsa-miR-29b-1*
hsa-miR-362-5p	0.656942	0.578	-0.562018	-5.994	-0.379686	hsa-miR-362-5p
hsa-miR-1207-5p	0.6817	0.606	-0.520727	-6.015	-0.383038	hsa-miR-1207-5p
hsa-miR-455-3p	0.696424	0.623	-0.495697	-6.028	-0.388234	hsa-miR-455-3p
hsa-miR-320a	0.623526	0.544	-0.613112	-5.965	-0.393834	hsa-miR-320a
hsa-miR-923_v12.0	0.749756	0.686	-0.407929	-6.067	-0.394108		hsa-miR-923_v12.0
hsa-miR-324-3p	0.636283	0.556	-0.59418	-5.976	-0.39533	hsa-miR-324-3p
hsa-miR-498	0.679888	0.603	-0.525119	-6.013	-0.433322	hsa-miR-498
hsa-miR-26b	0.696424	0.624	-0.49498	-6.028	-0.441125	hsa-miR-26b
hsa-miR-574-5p	0.621903	0.541	-0.617015	-5.962	-0.45258	hsa-miR-574-5p
hsa-miR-500	0.640171	0.56	-0.588046	-5.979	-0.460295	hsa-miR-500
hsa-miR-151-5p	0.592422	0.511	-0.663573	-5.933	-0.461084	hsa-miR-151-5p
hsa-miR-1826	0.727702	0.661	-0.442156	-6.052	-0.46853	hsa-miR-1826
hsa-miR-502-5p	0.696424	0.624	-0.494546	-6.028	-0.474889	hsa-miR-502-5p
hsa-miR-493*	0.696424	0.625	-0.493537	-6.029	-0.502234	hsa-miR-493*
hsa-miR-1271	0.676937	0.599	-0.53098	-6.01	-0.514152	hsa-miR-1271
hsa-miR-320c	0.592422	0.43	-0.79828	-5.838	-0.515323	hsa-miR-320c
hsa-miR-204	0.769679	0.708	-0.377563	-6.078	-0.516557	hsa-miR-204
hsa-miR-424*	0.600551	0.521	-0.648945	-5.943	-0.52043	hsa-miR-424*
hsa-miR-505*	0.630169	0.55	-0.603278	-5.97	-0.522151	hsa-miR-505*
hsa-miR-584	0.649372	0.569	-0.574949	-5.987	-0.522397	hsa-miR-584
hsa-miR-1321	0.606856	0.527	-0.638449	-5.949	-0.527404	hsa-miR-1321
hsa-miR-532-5p	0.592422	0.428	-0.801936	-5.835	-0.541556	hsa-miR-532-5p
hsa-miR-342-3p	0.592422	0.428	-0.801021	-5.836	-0.566927	hsa-miR-342-3p
hsa-miR-30a	0.592422	0.413	-0.828022	-5.815	-0.569293	hsa-miR-30a
hsa-miR-320b	0.592422	0.367	-0.912937	-5.744	-0.589725	hsa-miR-320b
hsa-let-7b	0.592422	0.375	-0.899244	-5.756	-0.595425	hsa-let-7b	NA
hsa-miR-139-3p	0.592422	0.501	-0.679375	-5.923	-0.626572	hsa-miR-139-3p
hsa-miR-15a	0.592422	0.319	-1.01124	-5.653	-0.626868	hsa-miR-15a
hsa-miR-218	0.592422	0.434	-0.790828	-5.844	-0.628321	hsa-miR-218
hsa-miR-575	0.603331	0.524	-0.644197	-5.946	-0.641388	hsa-miR-575
hsa-miR-320d	0.592422	0.329	-0.989813	-5.674	-0.642256	hsa-miR-320d
hiv1-miR-H1	0.703939	0.633	-0.481838	-6.034	-0.654445	hiv1-miR-H1	NA
hsa-miR-374a	0.592422	0.321	-1.00698	-5.657	-0.66246	hsa-miR-374a
hsa-miR-455-5p	0.592422	0.43	-0.79841	-5.838	-0.669421	hsa-miR-455-5p
hsa-miR-193b	0.592422	0.337	-0.973457	-5.689	-0.672619	hsa-miR-193b
hsa-miR-769-5p	0.592422	0.256	-1.15458	-5.506	-0.681556	hsa-miR-769-5p
hsa-miR-212	0.592422	0.476	-0.720143	-5.895	-0.681734	hsa-miR-212
hsa-miR-361-5p	0.592422	0.298	-1.05719	-5.608	-0.686743	hsa-miR-361-5p
hsa-let-7i	0.592422	0.333	-0.9813	-5.682	-0.689367	hsa-let-7i	NA
hsa-let-7c	0.592422	0.308	-1.03345	-5.632	-0.697717	hsa-let-7c	NA
hsa-miR-99b	0.592422	0.318	-1.01238	-5.652	-0.714814	hsa-miR-99b
hsa-miR-376a*	0.592422	0.4	-0.852636	-5.795	-0.720141	hsa-miR-376a*
hsa-miR-30a*	0.592422	0.283	-1.09035	-5.574	-0.735988	hsa-miR-30a*
hsa-miR-126*	0.592422	0.444	-0.77337	-5.857	-0.745514	hsa-miR-126*
hsa-miR-33a	0.592422	0.236	-1.20422	-5.451	-0.748258	hsa-miR-33a
hsa-miR-23a	0.592422	0.245	-1.1818	-5.476	-0.776243	hsa-miR-23a
hsa-let-7e	0.592422	0.295	-1.06225	-5.603	-0.785271	hsa-let-7e	NA
hsa-miR-337-3p	0.592422	0.454	-0.757076	-5.869	-0.809815	hsa-miR-337-3p
hsa-miR-340	0.592422	0.193	-1.32844	-5.303	-0.837577	hsa-miR-340
hsa-miR-382	0.592422	0.339	-0.969698	-5.693	-0.881125	hsa-miR-382
hsa-miR-221*	0.592422	0.436	-0.788325	-5.846	-0.890248	hsa-miR-221*
hsa-miR-660	0.592422	0.209	-1.27882	-5.364	-0.903325	hsa-miR-660
hsa-miR-497*	0.592422	0.231	-1.21901	-5.434	-0.911101	hsa-miR-497*
hsa-miR-193a-3p	0.592422	0.197	-1.3143	-5.321	-0.920538	hsa-miR-193a-3p
hsa-miR-27a	0.592422	0.103	-1.67514	-4.824	-0.925393	hsa-miR-27a
hsa-miR-374b	0.592422	0.131	-1.54424	-5.016	-0.930483	hsa-miR-374b
hsa-miR-1185	0.592422	0.253	-1.16087	-5.499	-0.958748	hsa-miR-1185
hsa-miR-638	0.592422	0.171	-1.39681	-5.217	-0.961852	hsa-miR-638
hsa-miR-362-3p	0.592422	0.133	-1.53952	-5.023	-0.99866	hsa-miR-362-3p
hsa-miR-153	0.592422	0.33	-0.987965	-5.676	-1.00065	hsa-miR-153
hsa-miR-500*	0.592422	0.12	-1.59443	-4.944	-1.01758	hsa-miR-500*
hsa-miR-129-5p	0.592422	0.285	-1.08605	-5.579	-1.02094	hsa-miR-129-5p
hsa-miR-29c*	0.592422	0.114	-1.62186	-4.904	-1.05005	hsa-miR-29c*
hsa-miR-26a	0.592422	0.119	-1.5981	-4.939	-1.07081	hsa-miR-26a
hsa-miR-574-3p	0.592422	0.179	-1.37216	-5.248	-1.08093	hsa-miR-574-3p
hsa-miR-101*	0.592422	0.25	-1.16852	-5.491	-1.08298	hsa-miR-101*	NA
hsa-miR-432	0.592422	0.219	-1.25141	-5.396	-1.11068	hsa-miR-432
hsa-miR-222	0.592422	0.202	-1.29998	-5.338	-1.11099	hsa-miR-222
hsa-miR-24	0.589267	0.0864	-1.76393	-4.686	-1.11508	hsa-miR-24
hsa-miR-130a	0.592422	0.0898	-1.74404	-4.718	-1.15428	hsa-miR-130a
hsa-miR-365	0.592422	0.0971	-1.70404	-4.78	-1.1801	hsa-miR-365
hsa-miR-29c	0.50858	0.0688	-1.87684	-4.503	-1.19111	hsa-miR-29c
hsa-miR-196b	0.592422	0.341	-0.964759	-5.697	-1.19898	hsa-miR-196b
hsa-miR-125b	0.592422	0.204	-1.29449	-5.345	-1.20497	hsa-miR-125b
hsa-miR-501-3p	0.592422	0.17	-1.40218	-5.21	-1.27078	hsa-miR-501-3p
hsa-miR-221	0.589267	0.0847	-1.77352	-4.671	-1.28161	hsa-miR-221
hsa-miR-370	0.592422	0.174	-1.38584	-5.231	-1.31404	hsa-miR-370
hsa-miR-502-3p	0.592422	0.119	-1.59783	-4.939	-1.35688	hsa-miR-502-3p
hsa-miR-101	0.307559	0.031	-2.24595	-3.839	-1.49031	hsa-miR-101	NA
hsa-miR-126	0.375686	0.0426	-2.10329	-4.107	-1.54131	hsa-miR-126
hsa-miR-27b	0.324782	0.0338	-2.20818	-3.911	-1.56695	hsa-miR-27b
hsa-miR-28-5p	0.334748	0.0352	-2.1902	-3.945	-1.5992	hsa-miR-28-5p
hsa-miR-140-3p	0.284264	0.0278	-2.29445	-3.746	-1.61406	hsa-miR-140-3p
hsa-miR-29b	0.27185	0.0255	-2.33285	-3.67	-1.61406	hsa-miR-29b
hsa-miR-199a-5p	0.337409	0.0359	-2.1815	-3.962	-1.63818	hsa-miR-199a-5p
hsa-miR-545	0.383003	0.0466	-2.06227	-4.181	-1.66334	hsa-miR-545
hsa-miR-140-5p	0.246436	0.0221	-2.39473	-3.547	-1.67964	hsa-miR-140-5p
hsa-miR-199a-3p	0.484746	0.0648	-1.90565	-4.454	-1.68703	hsa-miR-199a-3p
hsa-miR-199b-5p	0.314632	0.0321	-2.23133	-3.867	-1.68769	hsa-miR-199b-5p
hsa-miR-486-5p	0.592422	0.163	-1.4243	-5.181	-1.69769	hsa-miR-486-5p
hsa-miR-214*	0.592422	0.0954	-1.71321	-4.766	-1.71016	hsa-miR-214*
hsa-miR-582-5p	0.589267	0.0821	-1.78951	-4.646	-1.73662	hsa-miR-582-5p
hsa-miR-23b	0.295158	0.0292	-2.27331	-3.787	-1.73681	hsa-miR-23b
hsa-miR-136	0.3074	0.0307	-2.25077	-3.83	-1.73834	hsa-miR-136
hsa-miR-29a	0.208682	0.0176	-2.48978	-3.353	-1.74093	hsa-miR-29a
hsa-miR-144*	0.592422	0.134	-1.53522	-5.029	-1.74185	hsa-miR-144*
hsa-miR-10b	0.589267	0.0849	-1.77286	-4.672	-1.74822	hsa-miR-10b	NA
hsa-miR-214	0.347828	0.0387	-2.14688	-4.026	-1.7835	hsa-miR-214
hsa-miR-887	0.383003	0.0458	-2.0705	-4.166	-1.82009	hsa-miR-887
hsa-miR-299-3p	0.383003	0.0448	-2.08013	-4.149	-1.82939	hsa-miR-299-3p
hsa-miR-100	0.476598	0.061	-1.93506	-4.404	-1.84247	hsa-miR-100	NA
hsa-miR-22	0.109908	0.00695	-2.86602	-2.538	-1.88787	hsa-miR-22
hsa-miR-132*	0.241877	0.0214	-2.4077	-3.521	-1.94059	hsa-miR-132*
hsa-miR-452	0.201816	0.0166	-2.51498	-3.301	-1.94312	hsa-miR-452
hsa-miR-132	0.283791	0.0274	-2.3006	-3.734	-1.96285	hsa-miR-132
hsa-miR-23b*	0.209113	0.0181	-2.47942	-3.375	-2.03272	hsa-miR-23b*
hsa-miR-876-5p	0.208682	0.0178	-2.48538	-3.362	-2.08004	hsa-miR-876-5p
hsa-miR-127-3p	0.375686	0.043	-2.09911	-4.114	-2.16231	hsa-miR-127-3p
hsa-miR-224	0.592422	0.0959	-1.71077	-4.77	-2.18579	hsa-miR-224
hsa-miR-152	0.081531	0.0041	-3.06952	-2.069	-2.21598	hsa-miR-152
hsa-miR-376a	0.109908	0.00673	-2.87892	-2.509	-2.23327	hsa-miR-376a
hsa-miR-376c	0.115334	0.00768	-2.82686	-2.627	-2.23946	hsa-miR-376c
hsa-miR-99a	0.200096	0.0158	-2.53456	-3.26	-2.2832	hsa-miR-99a
hsa-miR-28-3p	0.144296	0.0103	-2.70913	-2.887	-2.28873	hsa-miR-28-3p
hsa-miR-10b*	0.381178	0.044	-2.08828	-4.134	-2.29174	hsa-miR-10b*	NA
hsa-miR-24-1*	0.109781	0.0064	-2.89847	-2.465	-2.38366	hsa-miR-24-1*
hsa-miR-145	0.233666	0.0204	-2.42745	-3.481	-2.39769	hsa-miR-145
hsa-miR-143	0.159102	0.0118	-2.65676	-3.001	-2.44091	hsa-miR-143
hsa-miR-22*	0.030671	0.000798	-3.66755	-0.593	-2.45927	hsa-miR-22*
hsa-miR-195	0.109908	0.00709	-2.85826	-2.556	-2.45956	hsa-miR-195
hsa-miR-497	0.071988	0.00337	-3.14333	-1.894	-2.47596	hsa-miR-497
hsa-miR-129-3p	0.383003	0.0452	-2.07573	-4.157	-2.48177	hsa-miR-129-3p
hsa-miR-451	0.063639	0.00272	-3.22415	-1.7	-2.52334	hsa-miR-451
hsa-miR-154	0.109908	0.00668	-2.88168	-2.503	-2.58802	hsa-miR-154
hsa-miR-411	0.118131	0.00799	-2.81129	-2.661	-2.59231	hsa-miR-411
hsa-miR-133a	0.337409	0.0362	-2.17783	-3.969	-2.59622	hsa-miR-133a
hsa-miR-377	0.087137	0.00472	-3.01619	-2.194	-2.62659	hsa-miR-377
hsa-miR-145*	0.198531	0.0153	-2.54899	-3.23	-2.68355	hsa-miR-145*
hsa-miR-299-5p	0.179449	0.0136	-2.59629	-3.13	-2.70685	hsa-miR-299-5p
hsa-miR-144	0.043335	0.00149	-3.44458	-1.158	-2.71028	hsa-miR-144
hsa-miR-125b-2*	0.201816	0.0165	-2.5175	-3.296	-2.71781	hsa-miR-125b-2*
hsa-miR-450a	0.200096	0.016	-2.52923	-3.271	-2.79185	hsa-miR-450a
hsa-miR-409-3p	0.084985	0.00442	-3.0407	-2.136	-2.83684	hsa-miR-409-3p
hsa-miR-424	0.101338	0.0058	-2.93653	-2.378	-2.84515	hsa-miR-424
hsa-miR-654-3p	0.081531	0.00416	-3.06417	-2.081	-2.85251	hsa-miR-654-3p
hsa-miR-495	0.086811	0.00461	-3.02504	-2.173	-2.86756	hsa-miR-495
hsa-miR-379	0.059173	0.00234	-3.27922	-1.566	-2.88618	hsa-miR-379
hsa-miR-487b	0.067664	0.00298	-3.18894	-1.785	-2.90226	hsa-miR-487b
hsa-miR-876-3p	0.04771	0.00174	-3.3883	-1.298	-3.04854	hsa-miR-876-3p
hsa-miR-542-3p	0.109908	0.00703	-2.86179	-2.548	-3.14842	hsa-miR-542-3p
hsa-miR-376b	0.044432	0.00157	-3.4247	-1.208	-3.16728	hsa-miR-376b
hsa-miR-381	0.059312	0.00241	-3.26877	-1.592	-3.21789	hsa-miR-381
hsa-miR-337-5p	0.040983	0.00124	-3.5113	-0.991	-3.39284	hsa-miR-337-5p
hsa-miR-143*	0.054073	0.00203	-3.33225	-1.436	-3.43695	hsa-miR-143*
hsa-miR-139-5p	0.059173	0.00233	-3.28024	-1.564	-3.51246	hsa-miR-139-5p
hsa-miR-136*	0.043335	0.00145	-3.45504	-1.132	-3.54381	hsa-miR-136*
hsa-miR-542-5p	0.081531	0.00405	-3.07397	-2.058	-3.67692	hsa-miR-542-5p
hsa-miR-410	0.006378	0.000119	-4.32241	1.141	-3.79816	hsa-miR-410
hsa-miR-503	0.027533	0.000688	-3.72007	-0.458	-3.92364	hsa-miR-503
hsa-miR-1	0.151138	0.011	-2.68329	-2.943	-3.98186	hsa-miR-1	NA
hsa-miR-873	0.018585	0.000425	-3.88791	-0.021	-4.06675	hsa-miR-873
hsa-miR-133b	0.081531	0.00393	-3.08527	-2.032	-4.18593	hsa-miR-133b
