# Supplementary material for: Computational approaches for discovering significant microRNAs, microRNA-mRNA regulatory pathways, and therapeutic protein targets in endometrial cancer
Source: Front Genet. 2023 Jan 10;13:1105173. doi: 10.3389/fgene.2022.1105173 (PMC9872035; doi:10.3389/fgene.2022.1105173)
Supplement: Supplementary file 2 [file Table3.XLSX]

## Sheet: GSE115810 original
ID	adj.P.Val	P.Value	t	B	logFC	Gene.symbol	Gene.title
204623_at	0.3635	0.0368201	2.19234	-3.71965	2.93396	TFF3	trefoil factor 3
204846_at	0.3189	0.0226967	2.41127	-3.32777	2.6669	CP	ceruloplasmin (ferroxidase)
212531_at	0.4377	0.0699633	1.88409	-4.22729	2.43325	LCN2	lipocalin 2
217022_s_at	0.4409	0.0723317	1.86743	-4.25312	2.38821	IGHA2///IGHA1///IGH	immunoglobulin heavy constant alpha 2 (A2m marker)///immunoglobulin heavy constant alpha 1///immunoglobulin heavy locus
202917_s_at	0.4947	0.10487	1.67594	-4.53719	2.28729	S100A8	S100 calcium binding protein A8
209875_s_at	0.3026	0.0171964	2.53275	-3.10034	2.20575	SPP1	secreted phosphoprotein 1
212007_at	0.244	0.005963	2.97556	-2.22001	1.96018	UBXN4	UBX domain protein 4
202357_s_at	0.3575	0.0348914	2.21719	-3.67641	1.92884	CFB	complement factor B
203021_at	0.4925	0.103596	1.68242	-4.52798	1.83874	SLPI	secretory leukocyte peptidase inhibitor
201195_s_at	0.3007	0.0164758	2.55126	-3.06511	1.75018	SLC7A5	solute carrier family 7 member 5
33322_i_at	0.4114	0.0573858	1.98179	-4.07239	1.71042	SFN	stratifin
33323_r_at	0.3952	0.0503721	2.04475	-3.96955	1.69599	SFN	stratifin
206268_at	0.4607	0.0834748	1.79481	-4.36365	1.69062	LEFTY1	left-right determination factor 1
204268_at	0.5423	0.137691	1.52811	-4.7396	1.67542	S100A2	S100 calcium binding protein A2
213446_s_at	0.1839	0.0018321	3.4417	-1.22521	1.63965	IQGAP1	IQ motif containing GTPase activating protein 1
209376_x_at	0.1599	0.0009571	3.69009	-0.67486	1.63163	SCAF11	SR-related CTD associated factor 11
203215_s_at	0.3393	0.0289302	2.3027	-3.52514	1.62744	MYO6	myosin VI
200637_s_at	0.2529	0.0084963	2.8307	-2.51606	1.61564	PTPRF	protein tyrosine phosphatase, receptor type F
219630_at	0.4232	0.0629834	1.93622	-4.14537	1.6047	PDZK1IP1	PDZK1 interacting protein 1
203559_s_at	0.5598	0.152849	1.46944	-4.81565	1.59518	AOC1	amine oxidase, copper containing 1
209260_at	0.3522	0.0323449	2.25197	-3.61535	1.58706	SFN	stratifin
217744_s_at	0.447	0.0751313	1.84832	-4.28252	1.58517	PERP	PERP, TP53 apoptosis effector
208470_s_at	0.5327	0.131439	1.55385	-4.70547	1.56166	HPR///HP	haptoglobin-related protein///haptoglobin
208650_s_at	0.4114	0.0574139	1.98155	-4.07278	1.54976	CD24	CD24 molecule
203287_at	0.2466	0.0071312	2.90271	-2.36978	1.52786	LAD1	ladinin 1
208930_s_at	0.3026	0.0172865	2.53049	-3.10464	1.5162	ILF3	interleukin enhancer binding factor 3
210431_at	0.5015	0.110237	1.64936	-4.5747	1.5124	ALPPL2	alkaline phosphatase, placental like 2
211920_at	0.1241	0.0001137	4.48248	1.13219	1.50573	CFB	complement factor B
217767_at	0.5264	0.128082	1.56809	-4.68638	1.50365	C3	complement component 3
205358_at	0.6375	0.2324	1.22062	-5.10957	1.49472	GRIA2	glutamate ionotropic receptor AMPA type subunit 2
203691_at	0.5036	0.111964	1.64104	-4.58635	1.49269	PI3	peptidase inhibitor 3
208622_s_at	0.3841	0.0463856	2.08408	-3.90416	1.4899	EZR	ezrin
213432_at	0.5645	0.157443	1.45258	-4.83704	1.43556	MUC5B	mucin 5B, oligomeric mucus/gel-forming
218035_s_at	0.319	0.0227161	2.41089	-3.32847	1.43534	RBM47	RNA binding motif protein 47
209173_at	0.5951	0.185722	1.35664	-4.95473	1.43324	AGR2	anterior gradient 2, protein disulphide isomerase family member
214007_s_at	0.4144	0.0585754	1.97179	-4.08851	1.42981	TWF1	twinfilin actin binding protein 1
200598_s_at	0.4746	0.0928283	1.74001	-4.44482	1.41664	MIR3652///HSP90B1	microRNA 3652///heat shock protein 90 beta family member 1
200727_s_at	0.1606	0.0012422	3.59089	-0.896	1.39993	ACTR2	ARP2 actin related protein 2 homolog
215223_s_at	0.4367	0.0694732	1.8876	-4.22182	1.39758	LOC100129518///SOD2	uncharacterized LOC100129518///superoxide dismutase 2, mitochondrial
202619_s_at	0.3075	0.018782	2.49444	-3.1728	1.39504	PLOD2	procollagen-lysine,2-oxoglutarate 5-dioxygenase 2
200635_s_at	0.1599	0.0010005	3.67326	-0.7125	1.39207	PTPRF	protein tyrosine phosphatase, receptor type F
203953_s_at	0.4965	0.107458	1.66299	-4.55553	1.3907	CLDN3	claudin 3
218807_at	0.4388	0.0705937	1.87961	-4.23425	1.38807	VAV3	vav guanine nucleotide exchange factor 3
210715_s_at	0.295	0.0152405	2.5848	-3.00089	1.38139	SPINT2	serine peptidase inhibitor, Kunitz type 2
219850_s_at	0.5396	0.135539	1.53686	-4.72805	1.37823	EHF	ETS homologous factor
202525_at	0.313	0.0203349	2.45969	-3.23793	1.37035	PRSS8	protease, serine 8
206697_s_at	0.6073	0.199279	1.31466	-5.00404	1.36745	HP	haptoglobin
211695_x_at	0.2466	0.0069611	2.91258	-2.34959	1.34854	MUC1	mucin 1, cell surface associated
207847_s_at	0.4535	0.0795558	1.81935	-4.32668	1.34627	MUC1	mucin 1, cell surface associated
203535_at	0.5556	0.148753	1.48481	-4.79596	1.3458	S100A9	S100 calcium binding protein A9
218960_at	0.4236	0.063221	1.93436	-4.14831	1.34211	TMPRSS4	transmembrane protease, serine 4
214693_x_at	0.2395	0.0050847	3.03989	-2.08632	1.34007	NBPF26///NBPF10///NBPF9///NBPF14	neuroblastoma breakpoint family member 26///neuroblastoma breakpoint family member 10///neuroblastoma breakpoint family member 9///neuroblastoma breakpoint family member 14
221664_s_at	0.341	0.0294663	2.29438	-3.54001	1.33968	F11R	F11 receptor
208792_s_at	0.5317	0.130716	1.55689	-4.7014	1.33812	CLU	clusterin
208607_s_at	0.2358	0.0048602	3.05803	-2.04839	1.32753	SAA2-SAA4///SAA2///SAA1	SAA2-SAA4 readthrough///serum amyloid A2///serum amyloid A1
209769_s_at	0.2654	0.009879	2.76812	-2.64167	1.32537	SEPT5-GP1BB	SEPT5-GP1BB readthrough
204653_at	0.4329	0.0673815	1.90282	-4.19804	1.32148	TFAP2A	transcription factor AP-2 alpha
201428_at	0.3028	0.0175359	2.52428	-3.11642	1.3155	CLDN4	claudin 4
217234_s_at	0.4502	0.0772135	1.83451	-4.30364	1.31456	EZR	ezrin
202376_at	0.6285	0.223528	1.24476	-5.08314	1.30896	SERPINA3	serpin family A member 3
204885_s_at	0.5703	0.161827	1.43686	-4.85679	1.30413	MSLN	mesothelin
213850_s_at	0.2126	0.0035006	3.18875	-1.77223	1.30021	SCAF11	SR-related CTD associated factor 11
205979_at	0.6704	0.27065	1.12375	-5.21095	1.28642	SCGB2A1	secretoglobin family 2A member 1
202489_s_at	0.4388	0.0706857	1.87896	-4.23526	1.28098	FXYD3	FXYD domain containing ion transport regulator 3
201130_s_at	0.4094	0.0562271	1.99171	-4.05635	1.27787	CDH1	cadherin 1
202905_x_at	0.22	0.0039529	3.14056	-1.87459	1.27456	NBN	nibrin
204304_s_at	0.6615	0.260637	1.14809	-5.18619	1.25808	PROM1	prominin 1
209060_x_at	0.2258	0.0041958	3.11682	-1.9248	1.24821	NCOA3	nuclear receptor coactivator 3
209024_s_at	0.376	0.0433312	2.11629	-3.84993	1.24673	SYNCRIP	synaptotagmin binding cytoplasmic RNA interacting protein
201839_s_at	0.5612	0.154256	1.46423	-4.82228	1.24654	EPCAM	epithelial cell adhesion molecule
218002_s_at	0.6181	0.211195	1.27954	-5.04425	1.24468	CXCL14	C-X-C motif chemokine ligand 14
208621_s_at	0.4047	0.0541035	2.01036	-4.02602	1.23705	EZR	ezrin
212925_at	0.1264	0.0002186	4.24192	0.57853	1.23415	MISP	mitotic spindle positioning
218186_at	0.4434	0.0730207	1.86267	-4.26047	1.234	RAB25	RAB25, member RAS oncogene family
205597_at	0.3741	0.0419154	2.13192	-3.82343	1.23283	SLC44A4	solute carrier family 44 member 4
207921_x_at	0.244	0.0063618	2.94928	-2.27424	1.23079	PAX8	paired box 8
203240_at	0.4329	0.0676549	1.90081	-4.20119	1.23038	FCGBP	Fc fragment of IgG binding protein
213693_s_at	0.4938	0.104311	1.67878	-4.53316	1.22957	MUC1	mucin 1, cell surface associated
200648_s_at	0.4204	0.0612938	1.94959	-4.12409	1.22765	GLUL	glutamate-ammonia ligase
207924_x_at	0.3776	0.0448602	2.09992	-3.87756	1.22713	PAX8	paired box 8
208610_s_at	0.633	0.229073	1.22959	-5.0998	1.20421	SRRM2	serine/arginine repetitive matrix 2
200671_s_at	0.2529	0.008107	2.85005	-2.47693	1.2028	SPTBN1	spectrin beta, non-erythrocytic 1
201169_s_at	0.4018	0.0530614	2.01975	-4.01067	1.20044	BHLHE40	basic helix-loop-helix family member e40
205654_at	0.5457	0.14172	1.51203	-4.7607	1.19727	C4BPA	complement component 4 binding protein alpha
215434_x_at	0.262	0.0093644	2.79039	-2.59714	1.19697	LOC102724250///NBPF26///NBPF19///NBPF10///NBPF15///NBPF11///NBPF1///NBPF14	neuroblastoma breakpoint family member 1///neuroblastoma breakpoint family member 26///neuroblastoma breakpoint family member 19///neuroblastoma breakpoint family member 10///neuroblastoma breakpoint family member 15///neuroblastoma breakpoint family member 11///neuroblastoma breakpoint family member 1///neuroblastoma breakpoint family member 14
202833_s_at	0.7233	0.341628	0.967379	-5.35845	1.19372	SERPINA1	serpin family A member 1
208791_at	0.6071	0.199008	1.31548	-5.00309	1.19354	CLU	clusterin
202887_s_at	0.5624	0.155629	1.45919	-4.82868	1.18913	DDIT4	DNA damage inducible transcript 4
202018_s_at	0.6978	0.303534	1.04813	-5.28481	1.18625	LTF	lactotransferrin
219768_at	0.5863	0.178423	1.38024	-4.92642	1.18498	VTCN1	V-set domain containing T cell activation inhibitor 1
216804_s_at	0.3575	0.0348899	2.21721	-3.67638	1.1804	PDLIM5	PDZ and LIM domain 5
211968_s_at	0.5423	0.139414	1.52119	-4.74871	1.17582	HSP90AA1	heat shock protein 90 alpha family class A member 1
218806_s_at	0.3719	0.0402051	2.15143	-3.79014	1.17346	VAV3	vav guanine nucleotide exchange factor 3
202935_s_at	0.5858	0.177187	1.38431	-4.9215	1.17327	SOX9	SRY-box 9
201131_s_at	0.5731	0.16421	1.42845	-4.86728	1.17114	CDH1	cadherin 1
209212_s_at	0.3956	0.0505315	2.04324	-3.97205	1.17033	KLF5	Kruppel like factor 5
208835_s_at	0.3582	0.0352056	2.21306	-3.68362	1.16599	LUC7L3	LUC7 like 3 pre-mRNA splicing factor
205890_s_at	0.5772	0.167592	1.41669	-4.88187	1.1596	UBD///GABBR1	ubiquitin D///gamma-aminobutyric acid type B receptor subunit 1
203108_at	0.5705	0.162099	1.43589	-4.858	1.15648	GPRC5A	G protein-coupled receptor class C group 5 member A
211637_x_at	0.4473	0.0752412	1.84759	-4.28365	1.15442	IGHV3-23///IGHV4-31///IGHM///IGHG4///IGHG3///IGHG1///IGHD///IGHA2///IGHA1///IGH	immunoglobulin heavy variable 3-23///immunoglobulin heavy variable 4-31///immunoglobulin heavy constant mu///immunoglobulin heavy constant gamma 4 (G4m marker)///immunoglobulin heavy constant gamma 3 (G3m marker)///immunoglobulin heavy constant gamma 1 (G1m marker)///immunoglobulin heavy constant delta///immunoglobulin heavy constant alpha 2 (A2m marker)///immunoglobulin heavy constant alpha 1///…
214528_s_at	0.4699	0.0898674	1.75683	-4.42012	1.15321	PAX8	paired box 8
221477_s_at	0.4294	0.0658216	1.91444	-4.17979	1.15003	LOC100129518///SOD2	uncharacterized LOC100129518///superoxide dismutase 2, mitochondrial
202826_at	0.3522	0.0326364	2.24786	-3.62259	1.14866	SPINT1	serine peptidase inhibitor, Kunitz type 1
AFFX-r2-Ec-bioD-3_at	0.4208	0.0616481	1.94676	-4.1286	1.14531
221962_s_at	0.3021	0.016894	2.54043	-3.08574	1.13757	UBE2H	ubiquitin conjugating enzyme E2 H
216627_s_at	0.4793	0.0960884	1.722	-4.47106	1.1361	B4GALT1	beta-1,4-galactosyltransferase 1
204989_s_at	0.2681	0.0105051	2.74245	-2.69276	1.13467	ITGB4	integrin subunit beta 4
210461_s_at	0.1581	0.0006884	3.81454	-0.39526	1.13286	ABLIM1	actin binding LIM protein 1
210513_s_at	0.4359	0.0692026	1.88955	-4.21879	1.13106	VEGFA	vascular endothelial growth factor A
217799_x_at	0.3309	0.0270406	2.33316	-3.47036	1.12901	UBE2H	ubiquitin conjugating enzyme E2 H
209395_at	0.3924	0.0495445	2.05268	-3.95644	1.1287	CHI3L1	chitinase 3 like 1
204213_at	0.4904	0.101545	1.69299	-4.51288	1.12853	PIGR	polymeric immunoglobulin receptor
214305_s_at	0.2406	0.0053576	3.01884	-2.13021	1.12802	SF3B1	splicing factor 3b subunit 1
205906_at	0.4488	0.0761511	1.84152	-4.29294	1.12727	FOXJ1	forkhead box J1
204437_s_at	0.569	0.160721	1.44079	-4.85187	1.12432	FOLR1	folate receptor 1
212027_at	0.3415	0.0295438	2.29319	-3.54214	1.11792	RBM25	RNA binding motif protein 25
203716_s_at	0.4329	0.0676694	1.9007	-4.20136	1.11783	DPP4	dipeptidyl peptidase 4
217294_s_at	0.7479	0.378086	0.895615	-5.41929	1.11228	ENO1	enolase 1
207923_x_at	0.3194	0.0233162	2.39934	-3.34975	1.1094	PAX8	paired box 8
212794_s_at	0.3577	0.0350686	2.21486	-3.68049	1.10405	KIAA1033	KIAA1033
202687_s_at	0.5052	0.112973	1.63623	-4.59306	1.10306	TNFSF10	tumor necrosis factor superfamily member 10
214456_x_at	0.4935	0.104162	1.67954	-4.53208	1.10186	SAA2///SAA1	serum amyloid A2///serum amyloid A1
209396_s_at	0.4327	0.0670643	1.90517	-4.19437	1.09879	CHI3L1	chitinase 3 like 1
204664_at	0.4912	0.102293	1.68911	-4.51843	1.09695	ALPP	alkaline phosphatase, placental
200872_at	0.4751	0.0935591	1.73592	-4.45079	1.09496	S100A10	S100 calcium binding protein A10
202237_at	0.6417	0.237028	1.2083	-5.12288	1.09412	LOC101928916///NNMT	uncharacterized LOC101928916///nicotinamide N-methyltransferase
211631_x_at	0.3776	0.0448702	2.09982	-3.87774	1.09402	B4GALT1	beta-1,4-galactosyltransferase 1
AFFX-r2-Ec-bioD-5_at	0.3702	0.0391221	2.16417	-3.76828	1.09203
208269_s_at	0.1599	0.0010289	3.66264	-0.73623	1.09112	ADAM28	ADAM metallopeptidase domain 28
201101_s_at	0.3194	0.0233166	2.39933	-3.34976	1.08882	BCLAF1	BCL2 associated transcription factor 1
208190_s_at	0.3382	0.0287455	2.30559	-3.51995	1.0875	LSR	lipolysis stimulated lipoprotein receptor
211527_x_at	0.4927	0.103779	1.68148	-4.52931	1.08658	VEGFA	vascular endothelial growth factor A
214657_s_at	0.3914	0.0492329	2.0557	-3.95144	1.08616	MIR612///NEAT1	microRNA 612///nuclear paraspeckle assembly transcript 1 (non-protein coding)
201711_x_at	0.4074	0.055333	1.99948	-4.04373	1.08476	RANBP2	RAN binding protein 2
218858_at	0.4326	0.0670204	1.90549	-4.19386	1.08147	DEPTOR	DEP domain containing MTOR-interacting protein
203913_s_at	0.5914	0.182671	1.36641	-4.94306	1.08116	HPGD	hydroxyprostaglandin dehydrogenase 15-(NAD)
209270_at	0.4676	0.0885253	1.76461	-4.40863	1.08104	LAMB3	laminin subunit beta 3
203123_s_at	0.3984	0.0515513	2.03365	-3.98786	1.07956	SLC11A2	solute carrier family 11 member 2
201348_at	0.6523	0.247846	1.18018	-5.1528	1.07574	GPX3	glutathione peroxidase 3
214303_x_at	0.3251	0.0260358	2.35015	-3.43959	1.07496	MUC5AC	mucin 5AC, oligomeric mucus/gel-forming
214390_s_at	0.3909	0.0490596	2.05739	-3.94864	1.07472	BCAT1	branched chain amino acid transaminase 1
121_at	0.3728	0.041042	2.14179	-3.80661	1.07274	PAX8	paired box 8
210393_at	0.5015	0.110169	1.64969	-4.57424	1.06876	LGR5	leucine rich repeat containing G protein-coupled receptor 5
216905_s_at	0.3194	0.0236138	2.39371	-3.36009	1.06703	ST14	suppression of tumorigenicity 14
201287_s_at	0.4632	0.0858467	1.78044	-4.38513	1.06399	SDC1	syndecan 1
212107_s_at	0.3077	0.0189501	2.49055	-3.18012	1.0623	DHX9	DEAH-box helicase 9
216629_at	0.1938	0.0024532	3.32837	-1.47217	1.06029	SRRM2	serine/arginine repetitive matrix 2
218180_s_at	0.4114	0.0571333	1.98394	-4.06893	1.05483	EPS8L2	EPS8 like 2
211949_s_at	0.2466	0.0071059	2.90416	-2.36681	1.0539	NOLC1	nucleolar and coiled-body phosphoprotein 1
205770_at	0.4267	0.0645051	1.92444	-4.16402	1.05305	GSR	glutathione-disulfide reductase
201942_s_at	0.5471	0.143291	1.50585	-4.76875	1.05218	CPD	carboxypeptidase D
35436_at	0.3163	0.0210801	2.44388	-3.26739	1.04985	GOLGA2	golgin A2
216449_x_at	0.4607	0.0838274	1.79266	-4.36688	1.04848	HSP90B1	heat shock protein 90 beta family member 1
210827_s_at	0.4055	0.0543234	2.0084	-4.02922	1.04673	ELF3	E74 like ETS transcription factor 3
202712_s_at	0.3522	0.0328607	2.24473	-3.62811	1.04584	CKMT1A///CKMT1B	creatine kinase, mitochondrial 1A///creatine kinase, mitochondrial 1B
212514_x_at	0.4158	0.0588872	1.9692	-4.09268	1.04456	DDX3X	DEAD-box helicase 3, X-linked
205321_at	0.4912	0.102448	1.68831	-4.51957	1.04306	EIF2S3	eukaryotic translation initiation factor 2 subunit gamma
209254_at	0.4222	0.0622156	1.94225	-4.13577	1.04143	KLHDC10	kelch domain containing 10
202546_at	0.5419	0.1374	1.52929	-4.73805	1.03467	VAMP8	vesicle associated membrane protein 8
204426_at	0.4621	0.0852035	1.7843	-4.37937	1.03329	TMED2	transmembrane p24 trafficking protein 2
202936_s_at	0.6269	0.221056	1.25161	-5.07555	1.03257	SOX9	SRY-box 9
219395_at	0.2518	0.007609	2.87613	-2.42399	1.02902	MIR6773///ESRP2	microRNA 6773///epithelial splicing regulatory protein 2
204654_s_at	0.376	0.0433852	2.11571	-3.85093	1.0274	TFAP2A	transcription factor AP-2 alpha
203256_at	0.5264	0.128001	1.56844	-4.68591	1.02731	CDH3	cadherin 3
210782_x_at	0.1727	0.0014883	3.52169	-1.04925	1.02403	GRIN1	glutamate ionotropic receptor NMDA type subunit 1
AFFX-BioDn-5_at	0.4535	0.0791547	1.82192	-4.32279	1.02252
201720_s_at	0.4746	0.093228	1.73777	-4.44809	1.01232	LAPTM5	lysosomal protein transmembrane 5
209261_s_at	0.3542	0.0336609	2.2337	-3.6475	1.01225	NR2F6	nuclear receptor subfamily 2 group F member 6
217109_at	0.6572	0.254607	1.16307	-5.17071	1.0115	MUC4	mucin 4, cell surface associated
208629_s_at	0.2725	0.0113895	2.70853	-2.75989	1.00664	HADHA	hydroxyacyl-CoA dehydrogenase/3-ketoacyl-CoA thiolase/enoyl-CoA hydratase (trifunctional protein), alpha subunit
204416_x_at	0.5223	0.125067	1.58113	-4.66877	1.00301	APOC1	apolipoprotein C1
201943_s_at	0.5169	0.119898	1.60411	-4.63744	1.00114	CPD	carboxypeptidase D
201688_s_at	0.5691	0.161007	1.43977	-4.85314	1.00074	TPD52	tumor protein D52
209772_s_at	0.4844	0.0986519	1.7082	-4.49102	0.999332	CD24	CD24 molecule
206018_at	0.6021	0.192488	1.3354	-4.97984	0.998513	FOXG1	forkhead box G1
211619_s_at	0.6705	0.270734	1.12355	-5.21115	0.997345	ALPPL2///ALPP	alkaline phosphatase, placental like 2///alkaline phosphatase, placental
211947_s_at	0.3922	0.049443	2.05367	-3.95481	0.996795	PRRC2C	proline rich coiled-coil 2C
201830_s_at	0.6541	0.250768	1.17275	-5.16061	0.996542	NET1	neuroepithelial cell transforming 1
201848_s_at	0.5717	0.163119	1.43229	-4.8625	0.99529	BNIP3	BCL2 interacting protein 3
213880_at	0.7046	0.315089	1.02293	-5.30838	0.995094	LGR5	leucine rich repeat containing G protein-coupled receptor 5
213917_at	0.5809	0.172846	1.39878	-4.90388	0.994857	PAX8	paired box 8
212807_s_at	0.2523	0.007845	2.86358	-2.4495	0.993231	SORT1	sortilin 1
209016_s_at	0.7107	0.323377	1.00525	-5.3246	0.98704	KRT7	keratin 7
202481_at	0.3717	0.0398067	2.15608	-3.78217	0.986255	DHRS3	dehydrogenase/reductase 3
220234_at	0.376	0.0433095	2.11653	-3.84954	0.9856	CA8	carbonic anhydrase 8
207914_x_at	0.2432	0.0056	3.00098	-2.16733	0.984929	EVX1	even-skipped homeobox 1
209641_s_at	0.3116	0.0196785	2.47407	-3.21105	0.984286	ABCC3	ATP binding cassette subfamily C member 3
211574_s_at	0.3635	0.0368885	2.19148	-3.72114	0.983886	CD46	CD46 molecule
200607_s_at	0.4294	0.0659062	1.91381	-4.18079	0.982164	RAD21	RAD21 cohesin complex component
202412_s_at	0.4388	0.0707643	1.8784	-4.23613	0.981413	USP1	ubiquitin specific peptidase 1
202005_at	0.295	0.0143597	2.61029	-2.95175	0.981359	ST14	suppression of tumorigenicity 14
208900_s_at	0.3195	0.0236589	2.39286	-3.36165	0.975757	TOP1	topoisomerase (DNA) I
200660_at	0.4667	0.0881525	1.76679	-4.40541	0.973762	S100A11	S100 calcium binding protein A11
206136_at	0.131	0.0003765	4.04028	0.11697	0.972777	FZD5	frizzled class receptor 5
207935_s_at	0.7287	0.34908	0.95231	-5.37159	0.972311	KRT13	keratin 13
215454_x_at	0.2956	0.0155149	2.57714	-3.0156	0.968993	SFTPC	surfactant protein C
208663_s_at	0.4912	0.102361	1.68876	-4.51893	0.967945	TTC3P1///TTC3	tetratricopeptide repeat domain 3 pseudogene 1///tetratricopeptide repeat domain 3
208730_x_at	0.4746	0.0929273	1.73945	-4.44564	0.967578	RAB2A	RAB2A, member RAS oncogene family
214452_at	0.5319	0.130952	1.5559	-4.70273	0.964632	BCAT1	branched chain amino acid transaminase 1
201451_x_at	0.1751	0.0015923	3.49575	-1.10644	0.963718	RHEB	Ras homolog enriched in brain
205464_at	0.4663	0.0877042	1.76942	-4.40151	0.9619	SCNN1B	sodium channel epithelial 1 beta subunit
205780_at	0.3717	0.0397248	2.15704	-3.78052	0.961438	BIK	BCL2 interacting killer
205787_x_at	0.1751	0.0015886	3.49664	-1.10447	0.960944	LOC441155///ZC3H11A	zinc finger CCCH-type domain-containing-like///zinc finger CCCH-type containing 11A
204777_s_at	0.7133	0.326811	0.998013	-5.33116	0.960486	MAL	mal, T-cell differentiation protein
221577_x_at	0.6348	0.23029	1.22629	-5.10339	0.960289	GDF15	growth differentiation factor 15
215471_s_at	0.1599	0.0008934	3.71615	-0.6165	0.960022	MAP7	microtubule associated protein 7
204580_at	0.5624	0.155733	1.45881	-4.82916	0.95954	MMP12	matrix metallopeptidase 12
218963_s_at	0.6889	0.292109	1.07371	-5.26035	0.957726	KRT23	keratin 23
202787_s_at	0.1264	0.0002413	4.2054	0.49472	0.951895	MAPKAPK3	mitogen-activated protein kinase-activated protein kinase 3
205470_s_at	0.6937	0.297968	1.0605	-5.27305	0.951326	KLK11	kallikrein related peptidase 11
217202_s_at	0.48	0.0963754	1.72044	-4.47332	0.950928	GLUL	glutamate-ammonia ligase
218211_s_at	0.6007	0.190883	1.34039	-4.97398	0.950555	MLPH	melanophilin
205920_at	0.3355	0.0282776	2.31301	-3.50665	0.950145	SLC6A6	solute carrier family 6 member 6
211708_s_at	0.3624	0.0362697	2.19931	-3.70756	0.948129	SCD	stearoyl-CoA desaturase
209886_s_at	0.2504	0.0075057	2.88174	-2.41257	0.947202	SMAD6	SMAD family member 6
212575_at	0.2654	0.009885	2.76787	-2.64217	0.946755	TMEM259	transmembrane protein 259
219127_at	0.341	0.0293698	2.29587	-3.53736	0.942445	PRR15L	proline rich 15 like
203242_s_at	0.4205	0.0614302	1.9485	-4.12583	0.942145	PDLIM5	PDZ and LIM domain 5
214375_at	0.6617	0.260849	1.14756	-5.18672	0.941927	PPFIBP1	PPFIA binding protein 1
208744_x_at	0.3884	0.047884	2.06896	-3.92941	0.94179	HSPH1	heat shock protein family H (Hsp110) member 1
206278_at	0.3518	0.031847	2.25905	-3.60283	0.940464	PTAFR	platelet activating factor receptor
208097_s_at	0.6202	0.213489	1.27296	-5.05169	0.939739	TMX1	thioredoxin related transmembrane protein 1
201422_at	0.424	0.0633433	1.93341	-4.14982	0.939293	IFI30///PIK3R2	IFI30, lysosomal thiol reductase///phosphoinositide-3-kinase regulatory subunit 2
203757_s_at	0.5755	0.166221	1.42144	-4.87599	0.938955	CEACAM6	carcinoembryonic antigen related cell adhesion molecule 6
200769_s_at	0.5835	0.174706	1.39255	-4.91149	0.936095	MAT2A	methionine adenosyltransferase 2A
203954_x_at	0.4957	0.107014	1.66519	-4.55242	0.935595	CLDN3	claudin 3
210973_s_at	0.5285	0.129082	1.56382	-4.69212	0.934222	FGFR1	fibroblast growth factor receptor 1
206399_x_at	0.295	0.0152767	2.58378	-3.00284	0.933406	LOC100507353///CACNA1A	uncharacterized LOC100507353///calcium voltage-gated channel subunit alpha1 A
206010_at	0.5423	0.138918	1.52318	-4.7461	0.932246	HABP2	hyaluronan binding protein 2
221643_s_at	0.4645	0.0864777	1.77667	-4.39073	0.932214	RERE	arginine-glutamic acid dipeptide repeats
206276_at	0.5918	0.183	1.36536	-4.94432	0.931016	LY6D	lymphocyte antigen 6 complex, locus D
201211_s_at	0.5423	0.13814	1.5263	-4.74199	0.929704	DDX3X	DEAD-box helicase 3, X-linked
203918_at	0.1599	0.0009546	3.69105	-0.6727	0.92639	PCDH1	protocadherin 1
216180_s_at	0.295	0.014552	2.60461	-2.96274	0.92501	SYNJ2	synaptojanin 2
266_s_at	0.583	0.17434	1.39377	-4.91	0.923529	CD24	CD24 molecule
214055_x_at	0.5376	0.134458	1.5413	-4.72217	0.92347	PRRC2C	proline rich coiled-coil 2C
219580_s_at	0.6029	0.193573	1.33205	-4.98378	0.922985	TMC5	transmembrane channel like 5
203379_at	0.3037	0.0179678	2.51372	-3.13642	0.920349	RPS6KA1	ribosomal protein S6 kinase A1
215159_s_at	0.2193	0.0038482	3.15122	-1.852	0.919237	NADK	NAD kinase
208624_s_at	0.324	0.0249213	2.36971	-3.404	0.919191	EIF4G1	eukaryotic translation initiation factor 4 gamma 1
219271_at	0.5508	0.145686	1.49655	-4.78082	0.91702	GALNT14	polypeptide N-acetylgalactosaminyltransferase 14
206824_at	0.3068	0.0187083	2.49615	-3.16958	0.914991	CES1P1	carboxylesterase 1 pseudogene 1
205190_at	0.5348	0.132738	1.54842	-4.71271	0.91415	PLS1	plastin 1
207306_at	0.338	0.0286697	2.30679	-3.51781	0.914032	TCF15	transcription factor 15 (basic helix-loop-helix)
204470_at	0.6372	0.232209	1.22113	-5.10901	0.913681	CXCL1	C-X-C motif chemokine ligand 1
209552_at	0.5348	0.13265	1.54879	-4.71221	0.913525	PAX8	paired box 8
209114_at	0.6274	0.222022	1.24893	-5.07853	0.911175	TSPAN1	tetraspanin 1
212008_at	0.6394	0.233897	1.21661	-5.11391	0.908872	UBXN4	UBX domain protein 4
215949_x_at	0.276	0.011754	2.69527	-2.78602	0.908135	IGHM	immunoglobulin heavy constant mu
208908_s_at	0.3382	0.0287844	2.30498	-3.52105	0.906977	CAST	calpastatin
214939_x_at	0.3349	0.0281689	2.31474	-3.50353	0.904654	AFDN	afadin, adherens junction formation factor
208889_s_at	0.3026	0.017021	2.53719	-3.09191	0.904192	NCOR2	nuclear receptor corepressor 2
211644_x_at	0.6742	0.274684	1.11413	-5.2206	0.903978	IGK///IGKC	immunoglobulin kappa locus///immunoglobulin kappa constant
207700_s_at	0.3489	0.0313147	2.26674	-3.58922	0.903774	NCOA3	nuclear receptor coactivator 3
214464_at	0.55	0.144679	1.50045	-4.77577	0.902642	CDC42BPA	CDC42 binding protein kinase alpha
215778_x_at	0.2762	0.0118037	2.69349	-2.78952	0.898825	HAB1	B1 for mucin
208997_s_at	0.534	0.132212	1.55062	-4.70978	0.898713	UCP2	uncoupling protein 2
213577_at	0.4116	0.057716	1.979	-4.0769	0.897525	SQLE	squalene epoxidase
204990_s_at	0.4443	0.0737162	1.8579	-4.26781	0.897263	ITGB4	integrin subunit beta 4
214088_s_at	0.2529	0.0083739	2.83669	-2.50396	0.895684	FUT3	fucosyltransferase 3 (Lewis blood group)
206043_s_at	0.5231	0.125579	1.5789	-4.67179	0.89549	ATP2C2	ATPase secretory pathway Ca2+ transporting 2
219010_at	0.6313	0.226136	1.23759	-5.09104	0.894913	C1orf106	chromosome 1 open reading frame 106
202620_s_at	0.5286	0.129116	1.56367	-4.69232	0.89413	PLOD2	procollagen-lysine,2-oxoglutarate 5-dioxygenase 2
209792_s_at	0.6159	0.209683	1.28392	-5.0393	0.893625	KLK10	kallikrein related peptidase 10
202821_s_at	0.3522	0.0321483	2.25475	-3.61043	0.892374	LPP	LIM domain containing preferred translocation partner in lipoma
210074_at	0.6651	0.265324	1.13661	-5.19792	0.892137	CTSV	cathepsin V
209872_s_at	0.3575	0.0347811	2.21865	-3.67386	0.890042	PKP3	plakophilin 3
203074_at	0.6157	0.209493	1.28447	-5.03867	0.887846	ANXA8L1///ANXA8	annexin A8-like 1///annexin A8
207412_x_at	0.1584	0.0006986	3.80904	-0.40766	0.88652	CELP	carboxyl ester lipase pseudogene
214091_s_at	0.6721	0.272882	1.11842	-5.21631	0.884903	GPX3	glutathione peroxidase 3
202790_at	0.5153	0.119018	1.60811	-4.63196	0.881593	CLDN7	claudin 7
210483_at	0.3042	0.0181688	2.50889	-3.14555	0.880666	LOC254896///TNFRSF10C	uncharacterized LOC254896///TNF receptor superfamily member 10c
217723_x_at	0.1286	0.0003025	4.12158	0.30269	0.880601	RPS12	ribosomal protein S12
206199_at	0.6533	0.249332	1.17639	-5.15679	0.878337	CEACAM7	carcinoembryonic antigen related cell adhesion molecule 7
214279_s_at	0.5015	0.110551	1.64784	-4.57684	0.877036	NDRG2	NDRG family member 2
204895_x_at	0.5663	0.159092	1.44663	-4.84454	0.876707	MUC4	mucin 4, cell surface associated
211430_s_at	0.7966	0.463277	0.743649	-5.53347	0.876427	MIR8071-2///MIR8071-1///IGHV4-31///IGHM///IGHG2///IGHG1	microRNA 8071-2///microRNA 8071-1///immunoglobulin heavy variable 4-31///immunoglobulin heavy constant mu///immunoglobulin heavy constant gamma 2 (G2m marker)///immunoglobulin heavy constant gamma 1 (G1m marker)
208512_s_at	0.3702	0.0391405	2.16395	-3.76866	0.876394	AFDN	afadin, adherens junction formation factor
201302_at	0.656	0.252351	1.16874	-5.1648	0.876056	ANXA4	annexin A4
210480_s_at	0.5013	0.109715	1.6519	-4.57114	0.875167	MYO6	myosin VI
211657_at	0.5645	0.157582	1.45208	-4.83767	0.875086	CEACAM6	carcinoembryonic antigen related cell adhesion molecule 6
212311_at	0.4634	0.0860576	1.77918	-4.38701	0.874394	SEL1L3	SEL1L family member 3
216491_x_at	0.595	0.185512	1.35731	-4.95393	0.874298	IGHM	immunoglobulin heavy constant mu
204254_s_at	0.3719	0.0400984	2.15267	-3.78801	0.871098	VDR	vitamin D (1,25- dihydroxyvitamin D3) receptor
210025_s_at	0.2529	0.0084351	2.83369	-2.51003	0.870961	CARD10	caspase recruitment domain family member 10
209127_s_at	0.3821	0.0459424	2.08863	-3.89653	0.869668	SART3	squamous cell carcinoma antigen recognized by T-cells 3
206076_at	0.5081	0.114629	1.6284	-4.60395	0.8695	LRRC23	leucine rich repeat containing 23
216641_s_at	0.4373	0.0697219	1.88582	-4.2246	0.869261	LAD1	ladinin 1
207106_s_at	0.2529	0.0084967	2.83068	-2.51611	0.86871	LTK	leukocyte receptor tyrosine kinase
205674_x_at	0.324	0.0253642	2.36184	-3.41834	0.868612	FXYD2	FXYD domain containing ion transport regulator 2
215026_x_at	0.1901	0.0021326	3.38287	-1.35376	0.8681	SCNN1A	sodium channel epithelial 1 alpha subunit
207549_x_at	0.5045	0.112603	1.63799	-4.59061	0.867664	CD46	CD46 molecule
201562_s_at	0.4753	0.0940421	1.73324	-4.45471	0.865054	SORD	sorbitol dehydrogenase
211548_s_at	0.7411	0.369331	0.912414	-5.40544	0.864951	HPGD	hydroxyprostaglandin dehydrogenase 15-(NAD)
201401_s_at	0.2358	0.0047186	3.06989	-2.02355	0.864941	GRK2	G protein-coupled receptor kinase 2
211798_x_at	0.4013	0.0526222	2.02376	-4.00411	0.864245	IGLJ3	immunoglobulin lambda joining 3
205050_s_at	0.3251	0.0258511	2.35334	-3.4338	0.861846	MAPK8IP2	mitogen-activated protein kinase 8 interacting protein 2
218273_s_at	0.292	0.013947	2.62274	-2.92766	0.859772	PDP1	pyruvate dehyrogenase phosphatase catalytic subunit 1
219558_at	0.3194	0.023381	2.3981	-3.35202	0.859372	ATP13A3	ATPase 13A3
203896_s_at	0.4535	0.0792749	1.82115	-4.32395	0.858391	PLCB4	phospholipase C beta 4
202504_at	0.6631	0.262993	1.1423	-5.19212	0.855969	TRIM29	tripartite motif containing 29
41469_at	0.6436	0.238716	1.20385	-5.12766	0.855675	PI3	peptidase inhibitor 3
209800_at	0.7021	0.311633	1.0304	-5.30145	0.854036	KRT16	keratin 16
201521_s_at	0.244	0.0063466	2.95025	-2.27224	0.853724	NCBP2	nuclear cap binding protein subunit 2
218677_at	0.6081	0.20064	1.31057	-5.00877	0.852262	S100A14	S100 calcium binding protein A14
214037_s_at	0.2726	0.0114737	2.70543	-2.76601	0.851882	CCDC22	coiled-coil domain containing 22
200796_s_at	0.4947	0.105088	1.67484	-4.53875	0.850991	MCL1	BCL2 family apoptosis regulator
218145_at	0.3039	0.0180717	2.51122	-3.14115	0.850513	TRIB3	tribbles pseudokinase 3
202934_at	0.4943	0.104472	1.67796	-4.53433	0.85005	HK2	hexokinase 2
201072_s_at	0.2395	0.0052792	3.02478	-2.11784	0.848475	SMARCC1	SWI/SNF related, matrix associated, actin dependent regulator of chromatin subfamily c member 1
206400_at	0.2529	0.0081358	2.84859	-2.47989	0.848472	LGALS7B///LGALS7	galectin 7B///galectin 7
214336_s_at	0.5231	0.125484	1.57931	-4.67123	0.848199	COPA	coatomer protein complex subunit alpha
203186_s_at	0.6443	0.23951	1.20176	-5.12989	0.847669	S100A4	S100 calcium binding protein A4
217487_x_at	0.508	0.114463	1.62918	-4.60286	0.847643	FOLH1B///FOLH1	folate hydrolase 1B///folate hydrolase (prostate-specific membrane antigen) 1
217979_at	0.4969	0.107774	1.66143	-4.55774	0.847253	TSPAN13	tetraspanin 13
204086_at	0.7189	0.33493	0.981113	-5.34631	0.845878	PRAME	preferentially expressed antigen in melanoma
203892_at	0.714	0.327418	0.996739	-5.33231	0.845014	WFDC2	WAP four-disulfide core domain 2
203717_at	0.5768	0.167324	1.41762	-4.88072	0.840593	DPP4	dipeptidyl peptidase 4
AFFX-CreX-5_at	0.4476	0.0756415	1.84491	-4.28775	0.84
219679_s_at	0.5617	0.154596	1.46298	-4.82387	0.839023	WAC	WW domain containing adaptor with coiled-coil
204292_x_at	0.2621	0.0093969	2.78895	-2.60003	0.838461	STK11	serine/threonine kinase 11
212016_s_at	0.503	0.111653	1.64253	-4.58426	0.837695	MIR4745///PTBP1	microRNA 4745///polypyrimidine tract binding protein 1
207449_s_at	0.1264	0.0002499	4.19236	0.46482	0.837286	POFUT2	protein O-fucosyltransferase 2
204505_s_at	0.244	0.0057428	2.9908	-2.18846	0.836751	DMTN	dematin actin binding protein
204597_x_at	0.5885	0.180531	1.37334	-4.93473	0.836134	STC1	stanniocalcin 1
211883_x_at	0.2621	0.0093993	2.78884	-2.60023	0.836097	CEACAM1	carcinoembryonic antigen related cell adhesion molecule 1
208702_x_at	0.5449	0.141204	1.51407	-4.75803	0.836087	APLP2	amyloid beta precursor like protein 2
206108_s_at	0.5504	0.14525	1.49823	-4.77864	0.83378	SRSF6	serine and arginine rich splicing factor 6
208651_x_at	0.5203	0.12242	1.5928	-4.6529	0.833703	CD24	CD24 molecule
203124_s_at	0.5818	0.173477	1.39666	-4.90647	0.831481	SLC11A2	solute carrier family 11 member 2
212449_s_at	0.6307	0.225237	1.24005	-5.08833	0.830363	LYPLA1	lysophospholipase I
206074_s_at	0.4346	0.0687967	1.89248	-4.21422	0.829345	HMGA1	high mobility group AT-hook 1
207655_s_at	0.579	0.170764	1.40583	-4.89525	0.828697	BLNK	B-cell linker
211162_x_at	0.3624	0.0362463	2.19961	-3.70704	0.828149	SCD	stearoyl-CoA desaturase
207945_s_at	0.3028	0.0174779	2.52572	-3.11369	0.827411	CSNK1D	casein kinase 1 delta
203455_s_at	0.72	0.337313	0.976205	-5.35067	0.826732	SAT1	spermidine/spermine N1-acetyltransferase 1
211467_s_at	0.4058	0.0546219	2.00575	-4.03353	0.825639	NFIB	nuclear factor I B
212587_s_at	0.601	0.191731	1.33775	-4.97709	0.824384	PTPRC	protein tyrosine phosphatase, receptor type C
205853_at	0.1264	0.0001858	4.30178	0.71608	0.823669	ZBTB7B	zinc finger and BTB domain containing 7B
210637_at	0.2395	0.0052889	3.02404	-2.11937	0.821922	TACR1	tachykinin receptor 1
201376_s_at	0.4697	0.0897392	1.75757	-4.41903	0.821882	HNRNPF	heterogeneous nuclear ribonucleoprotein F
201927_s_at	0.5809	0.172745	1.39912	-4.90346	0.821189	PKP4	plakophilin 4
206338_at	0.3238	0.0246475	2.37464	-3.39501	0.820844	ELAVL3	ELAV like neuron-specific RNA binding protein 3
207425_s_at	0.3188	0.0222437	2.42019	-3.31131	0.81928	SEPT9	septin 9
220279_at	0.244	0.0058226	2.98522	-2.20003	0.818353	TRIM17	tripartite motif containing 17
221628_s_at	0.3194	0.0235073	2.39571	-3.35641	0.818112	GLYR1	glyoxylate reductase 1 homolog
222123_s_at	0.3475	0.0310827	2.27013	-3.58321	0.818026	HIF3A	hypoxia inducible factor 3 alpha subunit
202238_s_at	0.6667	0.266813	1.133	-5.2016	0.817944	LOC101928916///NNMT	uncharacterized LOC101928916///nicotinamide N-methyltransferase
396_f_at	0.1581	0.0006633	3.82854	-0.36366	0.817068	EPOR	erythropoietin receptor
201070_x_at	0.3763	0.0440124	2.10894	-3.86237	0.816377	SF3B1	splicing factor 3b subunit 1
211726_s_at	0.5625	0.156033	1.45771	-4.83055	0.815372	FMO2	flavin containing monooxygenase 2
217878_s_at	0.2043	0.0030806	3.23916	-1.66445	0.815088	CDC27	cell division cycle 27
215444_s_at	0.4344	0.0682292	1.89661	-4.20777	0.81508	TRIM31	tripartite motif containing 31
209661_at	0.2437	0.0056648	2.99633	-2.17698	0.814005	KIFC3	kinesin family member C3
208653_s_at	0.4447	0.0741852	1.85471	-4.27272	0.813604	CD164	CD164 molecule
205942_s_at	0.4027	0.0534043	2.01664	-4.01575	0.813225	ACSM3	acyl-CoA synthetase medium-chain family member 3
201992_s_at	0.3466	0.0308879	2.27299	-3.57812	0.812844	KIF5B	kinesin family member 5B
217901_at	0.471	0.0906249	1.75248	-4.42652	0.812548	DSG2	desmoglein 2
200917_s_at	0.5015	0.110352	1.6488	-4.57549	0.812334	SRPRA	SRP receptor alpha subunit
202476_s_at	0.131	0.0003933	4.02407	0.08001	0.812035	TUBGCP2	tubulin gamma complex associated protein 2
208613_s_at	0.2272	0.0043188	3.10529	-1.9491	0.811782	FLNB	filamin B
207525_s_at	0.2529	0.0082302	2.84383	-2.48951	0.811765	GIPC1	GIPC PDZ domain containing family member 1
211823_s_at	0.2989	0.0161478	2.55993	-3.04855	0.811755	PXN	paxillin
204233_s_at	0.324	0.0248719	2.3706	-3.40239	0.811508	CHKA	choline kinase alpha
217706_at	0.2572	0.0087942	2.81645	-2.54479	0.811184
217691_x_at	0.3588	0.0353985	2.21054	-3.68802	0.81118	MIR6787///SLC16A3	microRNA 6787///solute carrier family 16 member 3
208153_s_at	0.3728	0.0408536	2.14394	-3.80293	0.810893	FAT2	FAT atypical cadherin 2
204596_s_at	0.3887	0.0479764	2.06804	-3.93094	0.810146	STC1	stanniocalcin 1
209211_at	0.3128	0.02003	2.46632	-3.22555	0.810035	KLF5	Kruppel like factor 5
219577_s_at	0.4114	0.0575601	1.98032	-4.07478	0.809809	ABCA7	ATP binding cassette subfamily A member 7
205793_x_at	0.1852	0.0020276	3.40246	-1.31104	0.809206	TNK1	tyrosine kinase non receptor 1
216971_s_at	0.4661	0.0874709	1.77079	-4.39947	0.80846	PLEC	plectin
201850_at	0.4335	0.0679776	1.89844	-4.2049	0.808225	CAPG	capping actin protein, gelsolin like
209500_x_at	0.3169	0.0214271	2.43669	-3.28074	0.807304	TNFSF12-TNFSF13///TNFSF13	TNFSF12-TNFSF13 readthrough///tumor necrosis factor superfamily member 13
202888_s_at	0.712	0.324851	1.00214	-5.32742	0.807112	ANPEP	alanyl aminopeptidase, membrane
207560_at	0.1839	0.0018639	3.43503	-1.23982	0.807001	SLC28A1	solute carrier family 28 member 1
206562_s_at	0.3952	0.0503164	2.04528	-3.96868	0.806674	CSNK1A1	casein kinase 1 alpha 1
209835_x_at	0.541	0.136623	1.53244	-4.7339	0.806537	CD44	CD44 molecule (Indian blood group)
202719_s_at	0.4346	0.0687524	1.8928	-4.21372	0.806303	TES	testin LIM domain protein
213492_at	0.7584	0.396028	0.861952	-5.44631	0.805813	COL2A1	collagen type II alpha 1 chain
207104_x_at	0.2765	0.0118499	2.69184	-2.79276	0.803843	LILRB1	leukocyte immunoglobulin like receptor B1
209360_s_at	0.3316	0.0271111	2.33198	-3.47247	0.80382	LOC101928269///LOC100506403///RUNX1	uncharacterized LOC101928269///uncharacterized LOC100506403///runt related transcription factor 1
200672_x_at	0.3942	0.0500622	2.04771	-3.96467	0.802615	SPTBN1	spectrin beta, non-erythrocytic 1
202581_at	0.4388	0.0707236	1.87869	-4.23568	0.80206	HSPA1B///HSPA1A	heat shock protein family A (Hsp70) member 1B///heat shock protein family A (Hsp70) member 1A
201231_s_at	0.5195	0.121685	1.59608	-4.64844	0.801196	ENO1	enolase 1
203439_s_at	0.4561	0.081037	1.80996	-4.34088	0.801123	STC2	stanniocalcin 2
200900_s_at	0.4925	0.103596	1.68242	-4.52798	0.800824	M6PR	mannose-6-phosphate receptor, cation dependent
205784_x_at	0.1599	0.0010534	3.65367	-0.75623	0.800708	ARVCF	armadillo repeat gene deleted in velocardiofacial syndrome
218863_s_at	0.3343	0.0276898	2.32248	-3.48961	0.80019	TNS1	tensin 1
210477_x_at	0.131	0.0003597	4.05731	0.15583	0.800177	MAPK8	mitogen-activated protein kinase 8
205586_x_at	0.1264	0.0002553	4.18445	0.44667	0.799774	VGF	VGF nerve growth factor inducible
220483_s_at	0.22	0.0039748	3.13836	-1.87926	0.798957	RNF19A	ring finger protein 19A, RBR E3 ubiquitin protein ligase
204697_s_at	0.6931	0.29661	1.06355	-5.27013	0.798705	CHGA	chromogranin A
207126_x_at	0.4396	0.0711479	1.87569	-4.24032	0.796456	UGT1A1///UGT1A4///UGT1A9///UGT1A6///UGT1A8///UGT1A10	UDP glucuronosyltransferase family 1 member A1///UDP glucuronosyltransferase family 1 member A4///UDP glucuronosyltransferase family 1 member A9///UDP glucuronosyltransferase family 1 member A6///UDP glucuronosyltransferase family 1 member A8///UDP glucuronosyltransferase family 1 member A10
205777_at	0.2188	0.0038293	3.15318	-1.84786	0.796398	DUSP9	dual specificity phosphatase 9
35148_at	0.5537	0.147497	1.4896	-4.7898	0.796069	TJP3	tight junction protein 3
203936_s_at	0.6861	0.287641	1.08391	-5.25045	0.79585	MMP9	matrix metallopeptidase 9
213548_s_at	0.4603	0.083015	1.79764	-4.35941	0.795513	CDV3	CDV3 homolog
219468_s_at	0.4047	0.0540896	2.01049	-4.02581	0.792732	CUEDC1	CUE domain containing 1
213563_s_at	0.1288	0.0003179	4.10319	0.26063	0.792394	TUBGCP2	tubulin gamma complex associated protein 2
208859_s_at	0.5306	0.130054	1.55969	-4.69766	0.792007	ATRX	ATRX, chromatin remodeler
202065_s_at	0.2022	0.002731	3.28644	-1.56279	0.791638	PPFIA1	PTPRF interacting protein alpha 1
214251_s_at	0.4473	0.0754381	1.84627	-4.28567	0.79076	NUMA1	nuclear mitotic apparatus protein 1
201538_s_at	0.324	0.0251285	2.36601	-3.41074	0.790596	DUSP3	dual specificity phosphatase 3
210064_s_at	0.7185	0.333105	0.984888	-5.34295	0.790453	UPK1B	uroplakin 1B
201452_at	0.2529	0.0082381	2.84344	-2.49031	0.78883	RHEB	Ras homolog enriched in brain
210314_x_at	0.4184	0.0596739	1.96271	-4.1031	0.788413	TNFSF13	tumor necrosis factor superfamily member 13
206561_s_at	0.7524	0.38483	0.882843	-5.42966	0.787855	AKR1B10	aldo-keto reductase family 1 member B10
219388_at	0.4904	0.101592	1.69274	-4.51324	0.787788	GRHL2	grainyhead like transcription factor 2
209504_s_at	0.5782	0.169232	1.41105	-4.88882	0.787768	PLEKHB1	pleckstrin homology domain containing B1
215594_at	0.2395	0.0050123	3.04566	-2.07427	0.787231	ERV9-1	endogenous retrovirus group 9 member 1
211478_s_at	0.5864	0.178737	1.37921	-4.92767	0.787057	DPP4	dipeptidyl peptidase 4
211559_s_at	0.61	0.20286	1.30394	-5.01641	0.786571	CCNG2	cyclin G2
220782_x_at	0.3191	0.0228856	2.4076	-3.33454	0.786259	KLK12	kallikrein related peptidase 12
208141_s_at	0.3663	0.0376195	2.18239	-3.73689	0.786003	DOHH	deoxyhypusine hydroxylase/monooxygenase
220940_at	0.6081	0.200511	1.31096	-5.00833	0.785717	ANKRD36B	ankyrin repeat domain 36B
204371_s_at	0.1289	0.0003254	4.09454	0.24087	0.785714	KHSRP	KH-type splicing regulatory protein
204074_s_at	0.22	0.0039784	3.138	-1.88002	0.785121	CEP104	centrosomal protein 104
206922_at	0.3021	0.0169024	2.54021	-3.08616	0.784876	VCY1B///VCY	variable charge, Y-linked 1B///variable charge, Y-linked
220650_s_at	0.2395	0.0052304	3.02852	-2.11004	0.78455	SLC9A5	solute carrier family 9 member A5
218931_at	0.5423	0.138405	1.52524	-4.74339	0.784297	RAB17	RAB17, member RAS oncogene family
221882_s_at	0.4639	0.0862569	1.77799	-4.38878	0.78426	TMEM8A	transmembrane protein 8A
214614_at	0.3037	0.0180078	2.51275	-3.13824	0.780928	MNX1	motor neuron and pancreas homeobox 1
217378_x_at	0.5731	0.164232	1.42838	-4.86737	0.780582	IGKV1OR2-108	immunoglobulin kappa variable 1/OR2-108 (non-functional)
205668_at	0.5719	0.163358	1.43145	-4.86355	0.77968	LY75	lymphocyte antigen 75
209896_s_at	0.4194	0.0609792	1.95211	-4.12006	0.779288	PTPN11	protein tyrosine phosphatase, non-receptor type 11
211948_x_at	0.6596	0.257483	1.15589	-5.17815	0.779104	PRRC2C	proline rich coiled-coil 2C
214040_s_at	0.5423	0.138157	1.52624	-4.74208	0.776793	GSN	gelsolin
200606_at	0.681	0.282481	1.09583	-5.23877	0.776662	DSP	desmoplakin
216684_s_at	0.1974	0.0025863	3.30775	-1.51681	0.776277	SS18	SS18, nBAF chromatin remodeling complex subunit
AFFX-BioDn-3_at	0.4138	0.0583509	1.97366	-4.0855	0.77551
200702_s_at	0.3741	0.0418418	2.13274	-3.82203	0.775508	DDX24	DEAD-box helicase 24
204855_at	0.6178	0.210896	1.28041	-5.04327	0.7752	SERPINB5	serpin family B member 5
213524_s_at	0.5778	0.168355	1.41406	-4.88511	0.774822	G0S2	G0/G1 switch 2
213055_at	0.295	0.0146064	2.60301	-2.96582	0.774778	CD47	CD47 molecule
217597_x_at	0.2605	0.0091963	2.79791	-2.58206	0.77461	RAB40B	RAB40B, member RAS oncogene family
220269_at	0.6142	0.208204	1.28821	-5.03441	0.773569	ZBBX	zinc finger B-box domain containing
216768_x_at	0.3382	0.0287917	2.30487	-3.52125	0.773315	TTC38	tetratricopeptide repeat domain 38
208156_x_at	0.2214	0.0040438	3.13152	-1.89373	0.773026	EPPK1	epiplakin 1
202859_x_at	0.7072	0.318998	1.01455	-5.3161	0.772463	CXCL8	C-X-C motif chemokine ligand 8
208853_s_at	0.7151	0.328869	0.993701	-5.33505	0.769854	CANX	calnexin
200838_at	0.5965	0.187348	1.35148	-4.96086	0.769721	CTSB	cathepsin B
219005_at	0.2624	0.0096217	2.77911	-2.6197	0.769716	TMEM59L	transmembrane protein 59 like
215037_s_at	0.3575	0.0348786	2.21736	-3.67612	0.768624	BCL2L1	BCL2 like 1
213650_at	0.5423	0.13956	1.52061	-4.74947	0.768472	LOC101930583///GOLGA8B///GOLGA8A	uncharacterized LOC101930583///golgin A8 family member B///golgin A8 family member A
211681_s_at	0.3717	0.0398231	2.15589	-3.7825	0.768446	PDLIM5	PDZ and LIM domain 5
200874_s_at	0.2904	0.0136563	2.63172	-2.91025	0.767752	MIR1292///SNORD110///SNORD86///SNORD57///NOP56	microRNA 1292///small nucleolar RNA, C/D box 110///small nucleolar RNA, C/D box 86///small nucleolar RNA, C/D box 57///NOP56 ribonucleoprotein
209266_s_at	0.3871	0.0473162	2.07464	-3.91994	0.767698	SLC39A8	solute carrier family 39 member 8
214836_x_at	0.5932	0.183788	1.36282	-4.94735	0.767692	IGK///IGKC	immunoglobulin kappa locus///immunoglobulin kappa constant
210457_x_at	0.2928	0.0140847	2.61855	-2.93578	0.766706	HMGA1	high mobility group AT-hook 1
203914_x_at	0.7752	0.424863	0.809823	-5.48622	0.766252	HPGD	hydroxyprostaglandin dehydrogenase 15-(NAD)
221068_at	0.3026	0.0171187	2.53471	-3.09662	0.76618	KANK2	KN motif and ankyrin repeat domains 2
209699_x_at	0.754	0.388949	0.875114	-5.43586	0.766148	LOC101930400///AKR1C2	aldo-keto reductase family 1 member C2-like///aldo-keto reductase family 1, member C2
216875_x_at	0.295	0.0147162	2.59981	-2.972	0.765969	HAB1	B1 for mucin
208104_s_at	0.292	0.0139544	2.62251	-2.9281	0.765698	TSC22D4	TSC22 domain family member 4
208727_s_at	0.3317	0.0272347	2.32994	-3.47616	0.765047	CDC42	cell division cycle 42
205713_s_at	0.4633	0.0859685	1.77971	-4.38621	0.764766	COMP	cartilage oligomeric matrix protein
201593_s_at	0.5025	0.111319	1.64413	-4.58203	0.764636	ZC3H15	zinc finger CCCH-type containing 15
218990_s_at	0.7648	0.40601	0.843645	-5.46059	0.764307	SPRR3	small proline rich protein 3
215034_s_at	0.6192	0.212748	1.27508	-5.04929	0.763745	TM4SF1	transmembrane 4 L six family member 1
214522_x_at	0.3128	0.0200716	2.46541	-3.22725	0.762058	HIST1H3D///HIST1H2AD	histone cluster 1, H3d///histone cluster 1, H2ad
204716_at	0.4938	0.104362	1.67852	-4.53353	0.760448	CCDC6	coiled-coil domain containing 6
212560_at	0.6612	0.26018	1.14921	-5.18503	0.760023	SORL1	sortilin related receptor 1
220454_s_at	0.3237	0.0245656	2.37612	-3.3923	0.75949	SEMA6A	semaphorin 6A
215256_x_at	0.3056	0.0183661	2.50419	-3.15442	0.759089	ARHGAP33	Rho GTPase activating protein 33
201635_s_at	0.4181	0.0596027	1.9633	-4.10216	0.75873	FXR1	FMR1 autosomal homolog 1
201615_x_at	0.5625	0.155946	1.45803	-4.83015	0.75846	CALD1	caldesmon 1
201831_s_at	0.4114	0.0574091	1.98159	-4.07271	0.758442	USO1	USO1 vesicle transport factor
209546_s_at	0.556	0.149694	1.48125	-4.80054	0.758375	APOL1	apolipoprotein L1
200841_s_at	0.3188	0.0226411	2.41236	-3.32577	0.758154	EPRS	glutamyl-prolyl-tRNA synthetase
214385_s_at	0.6401	0.235127	1.21334	-5.11745	0.757232	MUC5AC	mucin 5AC, oligomeric mucus/gel-forming
205914_s_at	0.3188	0.0224191	2.41672	-3.31773	0.756776	GRIN1	glutamate ionotropic receptor NMDA type subunit 1
211908_x_at	0.3741	0.0419649	2.13136	-3.82437	0.756511	IGK	immunoglobulin kappa locus
213412_at	0.4578	0.0821803	1.80281	-4.35165	0.755658	TJP3	tight junction protein 3
218693_at	0.2684	0.0107385	2.73325	-2.71102	0.75535	TSPAN15	tetraspanin 15
215946_x_at	0.5864	0.17902	1.37828	-4.92879	0.754988	IGLL3P	immunoglobulin lambda like polypeptide 3, pseudogene
211677_x_at	0.1496	0.0005218	3.91852	-0.16002	0.75474	CADM3	cell adhesion molecule 3
117_at	0.1568	0.0005911	3.8718	-0.26588	0.753868	HSPA6	heat shock protein family A (Hsp70) member 6
217410_at	0.4346	0.0684526	1.89498	-4.21032	0.753855	AGRN	agrin
211693_at	0.2951	0.015395	2.58047	-3.0092	0.753517	IGH	immunoglobulin heavy locus
203842_s_at	0.4267	0.0645705	1.92394	-4.16481	0.753481	MAPRE3	microtubule associated protein RP/EB family member 3
220554_at	0.2051	0.0031387	3.23181	-1.68022	0.752832	SLC22A7	solute carrier family 22 member 7
216327_s_at	0.2863	0.0129634	2.65385	-2.86717	0.752759	SIGLEC8	sialic acid binding Ig like lectin 8
202454_s_at	0.5464	0.142402	1.50934	-4.7642	0.751555	ERBB3	erb-b2 receptor tyrosine kinase 3
217785_s_at	0.4191	0.0604842	1.95611	-4.11367	0.751333	YKT6	YKT6 v-SNARE homolog (S. cerevisiae)
212769_at	0.2022	0.0027915	3.27787	-1.58127	0.750958	TLE3	transducin like enhancer of split 3
206668_s_at	0.5143	0.118125	1.61219	-4.62636	0.750577	SCAMP1	secretory carrier membrane protein 1
206650_at	0.4571	0.0817651	1.80539	-4.34775	0.750517	IQCC	IQ motif containing C
207321_s_at	0.2126	0.003491	3.18983	-1.76993	0.750062	ABCB9	ATP binding cassette subfamily B member 9
219437_s_at	0.3727	0.0406074	2.14677	-3.7981	0.749075	ANKRD11	ankyrin repeat domain 11
222260_at	0.299	0.016169	2.55937	-3.04963	0.749006
216855_s_at	0.3719	0.0401953	2.15154	-3.78994	0.748461	HNRNPU	heterogeneous nuclear ribonucleoprotein U
208719_s_at	0.4407	0.0721209	1.86889	-4.25086	0.746393	DDX17	DEAD-box helicase 17
206152_at	0.2074	0.0032351	3.2199	-1.70572	0.745792	AGAP2	ArfGAP with GTPase domain, ankyrin repeat and PH domain 2
210816_s_at	0.2874	0.0131181	2.64881	-2.87699	0.745768	CYB561	cytochrome b561
206362_x_at	0.1599	0.0010205	3.66573	-0.72931	0.745391	MAP3K10	mitogen-activated protein kinase kinase kinase 10
204858_s_at	0.5423	0.137784	1.52774	-4.7401	0.745194	TYMP	thymidine phosphorylase
49306_at	0.2523	0.0077768	2.86716	-2.44221	0.745065	RASSF4	Ras association domain family member 4
216392_s_at	0.3754	0.0428702	2.12133	-3.8414	0.744586	SEC23IP	SEC23 interacting protein
205157_s_at	0.7694	0.413859	0.829448	-5.47147	0.743962	KRT17///JUP	keratin 17///junction plakoglobin
216594_x_at	0.7189	0.333897	0.983246	-5.34441	0.743796	AKR1C1	aldo-keto reductase family 1 member C1
205476_at	0.7189	0.33353	0.984006	-5.34374	0.743629	CCL20	C-C motif chemokine ligand 20
216377_x_at	0.6847	0.286303	1.08698	-5.24745	0.743275	ALPPL2	alkaline phosphatase, placental like 2
213506_at	0.5354	0.133054	1.54711	-4.71445	0.742942	F2RL1	F2R like trypsin receptor 1
219516_at	0.249	0.0074408	2.8853	-2.40531	0.742725	TRPV4	transient receptor potential cation channel subfamily V member 4
204867_at	0.4502	0.0771973	1.83462	-4.30348	0.742345	GCHFR	GTP cyclohydrolase I feedback regulator
208031_s_at	0.2466	0.0068958	2.91643	-2.34171	0.741705	RFX2	regulatory factor X2
216485_s_at	0.2578	0.0088865	2.81212	-2.55351	0.74118	TPSAB1	tryptase alpha/beta 1
201073_s_at	0.474	0.0921687	1.74371	-4.4394	0.740912	SMARCC1	SWI/SNF related, matrix associated, actin dependent regulator of chromatin subfamily c member 1
208299_at	0.3183	0.0219581	2.4259	-3.30075	0.74041	CACNA1I	calcium voltage-gated channel subunit alpha1 I
219956_at	0.6527	0.248365	1.17886	-5.1542	0.740361	GALNT6	polypeptide N-acetylgalactosaminyltransferase 6
218778_x_at	0.1839	0.0019065	3.42631	-1.25891	0.740218	EPS8L1	EPS8 like 1
200862_at	0.5178	0.120387	1.60191	-4.64047	0.740192	DHCR24	24-dehydrocholesterol reductase
214495_at	0.2412	0.0055105	3.00749	-2.15382	0.740068	CACNG2	calcium voltage-gated channel auxiliary subunit gamma 2
219993_at	0.7522	0.384304	0.883834	-5.42886	0.739426	SOX17	SRY-box 17
213988_s_at	0.541	0.136801	1.53172	-4.73485	0.738919	SAT1	spermidine/spermine N1-acetyltransferase 1
201801_s_at	0.5457	0.141787	1.51177	-4.76104	0.736853	SLC29A1	solute carrier family 29 member 1 (Augustine blood group)
213640_s_at	0.1599	0.0008868	3.71897	-0.61017	0.736127	LOX	lysyl oxidase
213633_at	0.3188	0.0224196	2.41671	-3.31774	0.73601	SH3BP1	SH3 domain binding protein 1
217264_s_at	0.292	0.0139386	2.623	-2.92716	0.73581	SCNN1A	sodium channel epithelial 1 alpha subunit
221563_at	0.3906	0.0488845	2.05909	-3.94581	0.735035	DUSP10	dual specificity phosphatase 10
212659_s_at	0.4616	0.084835	1.78653	-4.37604	0.734704	IL1RN	interleukin 1 receptor antagonist
213831_at	0.6001	0.190377	1.34197	-4.97212	0.734574	LOC100509457///HLA-DQA1	HLA class II histocompatibility antigen, DQ alpha 1 chain-like///major histocompatibility complex, class II, DQ alpha 1
208523_x_at	0.4055	0.0543336	2.00831	-4.02936	0.734499	HIST1H2BC///HIST1H2BI///HIST1H2BE///HIST1H2BF///HIST1H2BG	histone cluster 1, H2bc///histone cluster 1, H2bi///histone cluster 1, H2be///histone cluster 1, H2bf///histone cluster 1, H2bg
210785_s_at	0.4051	0.054227	2.00926	-4.02781	0.734365	THEMIS2	thymocyte selection associated family member 2
212812_at	0.5797	0.171264	1.40413	-4.89733	0.73394	SERINC5	serine incorporator 5
216661_x_at	0.2529	0.0084593	2.8325	-2.51242	0.732741	CYP2C9	cytochrome P450 family 2 subfamily C member 9
210332_at	0.3078	0.0190261	2.4888	-3.1834	0.732402	ACHE	acetylcholinesterase (Cartwright blood group)
201889_at	0.7239	0.342547	0.965508	-5.3601	0.732105	FAM3C	family with sequence similarity 3 member C
214290_s_at	0.6411	0.236475	1.20976	-5.1213	0.731719	HIST2H2AA4///HIST2H2AA3	histone cluster 2, H2aa4///histone cluster 2, H2aa3
209125_at	0.8169	0.501506	0.680924	-5.57469	0.730958	KRT6A	keratin 6A
203834_s_at	0.2443	0.0064096	2.94623	-2.28051	0.730885	TGOLN2	trans-golgi network protein 2
218625_at	0.6189	0.212386	1.27612	-5.04812	0.730733	NRN1	neuritin 1
209873_s_at	0.5471	0.143227	1.50611	-4.76842	0.729051	PKP3	plakophilin 3
208466_at	0.2166	0.0037611	3.16031	-1.83272	0.72899	RAB3D	RAB3D, member RAS oncogene family
210309_at	0.1839	0.0019038	3.42685	-1.25772	0.728716	RECQL5	RecQ like helicase 5
208003_s_at	0.6162	0.209902	1.28328	-5.04002	0.728664	NFAT5	nuclear factor of activated T-cells 5
205997_at	0.7296	0.351181	0.948101	-5.37523	0.728638	ADAM28	ADAM metallopeptidase domain 28
206416_at	0.4388	0.0706995	1.87886	-4.23542	0.728481	ZNF205	zinc finger protein 205
220994_s_at	0.7125	0.325379	1.00102	-5.32843	0.728344	STXBP6	syntaxin binding protein 6
205714_s_at	0.5625	0.156004	1.45782	-4.83041	0.728136	ZMYND10	zinc finger MYND-type containing 10
204384_at	0.4214	0.0619934	1.94401	-4.13297	0.728119	GOLGA2	golgin A2
201695_s_at	0.5749	0.165575	1.42368	-4.87321	0.727501	PNP	purine nucleoside phosphorylase
217058_at	0.3869	0.0472739	2.07506	-3.91923	0.727422	GNAS	GNAS complex locus
222197_s_at	0.2529	0.0084796	2.83151	-2.51443	0.727161
214542_x_at	0.1599	0.0011805	3.6103	-0.85287	0.726735	HIST1H2AH///HIST1H2AG///HIST1H2AM///HIST1H2AL///HIST1H2AK///HIST1H2AI	histone cluster 1, H2ah///histone cluster 1, H2ag///histone cluster 1, H2am///histone cluster 1, H2al///histone cluster 1, H2ak///histone cluster 1, H2ai
212268_at	0.6674	0.26757	1.13117	-5.20345	0.726698	SERPINB1	serpin family B member 1
214549_x_at	0.7086	0.32011	1.01218	-5.31827	0.726628	SPRR1A	small proline rich protein 1A
208721_s_at	0.4731	0.0917602	1.74602	-4.43601	0.726428	ANAPC5	anaphase promoting complex subunit 5
208623_s_at	0.7034	0.313747	1.02582	-5.3057	0.72589	EZR	ezrin
216384_x_at	0.3443	0.0302289	2.2828	-3.56069	0.725017	LOC100506248///MIR1244-2///MIR1244-3///MIR1244-1///LOC728026///PTMA	prothymosin alpha///microRNA 1244-2///microRNA 1244-3///microRNA 1244-1///prothymosin alpha-like///prothymosin, alpha
222219_s_at	0.2395	0.0052889	3.02404	-2.11937	0.725007	TLE6	transducin like enhancer of split 6
205469_s_at	0.1606	0.0012229	3.59686	-0.88274	0.72364	IRF5	interferon regulatory factor 5
216318_at	0.2272	0.0043309	3.10418	-1.95145	0.723551	IGHA2///IGHA1///IGH	immunoglobulin heavy constant alpha 2 (A2m marker)///immunoglobulin heavy constant alpha 1///immunoglobulin heavy locus
209697_at	0.3185	0.022069	2.42367	-3.30487	0.722439	PPP3CC	protein phosphatase 3 catalytic subunit gamma
205817_at	0.3741	0.0419369	2.13167	-3.82384	0.722352	SIX1	SIX homeobox 1
215839_at	0.1241	7.27e-05	4.64656	1.51064	0.722026	LILRA5	leukocyte immunoglobulin like receptor A5
216602_s_at	0.3778	0.0450166	2.09828	-3.88033	0.721627	FARSA	phenylalanyl-tRNA synthetase alpha subunit
203198_at	0.3057	0.0183813	2.50383	-3.1551	0.721513	CDK9	cyclin dependent kinase 9
217725_x_at	0.652	0.247525	1.181	-5.15194	0.721228	SERBP1	SERPINE1 mRNA binding protein 1
204151_x_at	0.7562	0.392653	0.868209	-5.44136	0.720674	AKR1C1	aldo-keto reductase family 1 member C1
200767_s_at	0.324	0.0249554	2.3691	-3.40511	0.7206	FAM120A	family with sequence similarity 120A
211549_s_at	0.6221	0.215654	1.26679	-5.05862	0.719394	HPGD	hydroxyprostaglandin dehydrogenase 15-(NAD)
214348_at	0.3164	0.0211333	2.44277	-3.26945	0.71843	TACR2	tachykinin receptor 2
203176_s_at	0.3424	0.0297085	2.29067	-3.54664	0.718128	TFAM	transcription factor A, mitochondrial
209456_s_at	0.4607	0.0842244	1.79023	-4.37051	0.71798	FBXW11	F-box and WD repeat domain containing 11
206582_s_at	0.4826	0.0976355	1.71364	-4.48318	0.717895	ADGRG1	adhesion G protein-coupled receptor G1
206564_at	0.1932	0.0024008	3.33679	-1.45392	0.71771	OPRL1	opioid related nociceptin receptor 1
220130_x_at	0.3116	0.0195945	2.47594	-3.20754	0.716993	LTB4R2	leukotriene B4 receptor 2
206213_at	0.2048	0.0031161	3.23466	-1.67412	0.716901	WNT10B	Wnt family member 10B
58994_at	0.3884	0.0478546	2.06925	-3.92892	0.716824	CC2D1A	coiled-coil and C2 domain containing 1A
207533_at	0.2212	0.0040301	3.13286	-1.89089	0.716675	CCL1	C-C motif chemokine ligand 1
219339_s_at	0.2166	0.0037052	3.16625	-1.82009	0.716233	EHMT1	euchromatic histone lysine methyltransferase 1
221245_s_at	0.5847	0.176295	1.38726	-4.91792	0.714645	FZD5	frizzled class receptor 5
212938_at	0.6123	0.206276	1.29385	-5.02798	0.714562	COL6A1	collagen type VI alpha 1 chain
221990_at	0.5015	0.110138	1.64984	-4.57403	0.714434	PAX8	paired box 8
204907_s_at	0.3489	0.0313127	2.26677	-3.58916	0.714296	MIR8085///BCL3	microRNA 8085///B-cell CLL/lymphoma 3
204503_at	0.324	0.0251957	2.36482	-3.41292	0.713243	EVPL	envoplakin
209126_x_at	0.7646	0.405512	0.844552	-5.45989	0.712808	KRT6B	keratin 6B
216557_x_at	0.4325	0.0669635	1.90591	-4.19319	0.71267	IGHV4-31///IGHM///IGHG3///IGHG1///IGHD///IGHA1	immunoglobulin heavy variable 4-31///immunoglobulin heavy constant mu///immunoglobulin heavy constant gamma 3 (G3m marker)///immunoglobulin heavy constant gamma 1 (G1m marker)///immunoglobulin heavy constant delta///immunoglobulin heavy constant alpha 1
217110_s_at	0.6779	0.278079	1.10612	-5.22859	0.711925	MUC4	mucin 4, cell surface associated
205453_at	0.5538	0.147568	1.48933	-4.79015	0.711842	HOXB2	homeobox B2
213121_at	0.3728	0.040708	2.14561	-3.80008	0.711618	SNRNP70	small nuclear ribonucleoprotein U1 subunit 70
220240_s_at	0.5778	0.168536	1.41344	-4.88588	0.71142	TMCO3	transmembrane and coiled-coil domains 3
213584_s_at	0.3188	0.0222235	2.42059	-3.31057	0.71118	CREBZF	CREB/ATF bZIP transcription factor
212105_s_at	0.2523	0.0077102	2.8707	-2.43502	0.710793	DHX9	DEAH-box helicase 9
AFFX-BioC-3_at	0.5755	0.166013	1.42216	-4.8751	0.70991
201918_at	0.4458	0.0748677	1.8501	-4.2798	0.709854	SLC25A36	solute carrier family 25 member 36
205627_at	0.5806	0.172216	1.40091	-4.90128	0.709817	CDA	cytidine deaminase
213975_s_at	0.6849	0.286671	1.08614	-5.24827	0.70968	LYZ	lysozyme
201313_at	0.7258	0.344912	0.96071	-5.36429	0.708915	ENO2	enolase 2
206889_at	0.2466	0.0068903	2.91676	-2.34104	0.708687	PDIA2	protein disulfide isomerase family A member 2
212128_s_at	0.3026	0.0170042	2.53762	-3.0911	0.708659	DAG1	dystroglycan 1
220337_at	0.3026	0.0171681	2.53347	-3.09899	0.708568	NGB	neuroglobin
212242_at	0.6276	0.222625	1.24725	-5.08038	0.708188	TUBA4A	tubulin alpha 4a
203397_s_at	0.5423	0.139202	1.52204	-4.74759	0.70702	GALNT3	polypeptide N-acetylgalactosaminyltransferase 3
207198_s_at	0.4607	0.083206	1.79646	-4.36117	0.706614	LIMS4///LIMS1	LIM zinc finger domain containing 4///LIM zinc finger domain containing 1
200803_s_at	0.6274	0.222418	1.24783	-5.07974	0.705855	TMBIM6	transmembrane BAX inhibitor motif containing 6
218687_s_at	0.3859	0.047043	2.07739	-3.91534	0.705411	MUC13	mucin 13, cell surface associated
220469_at	0.2904	0.0136563	2.63172	-2.91025	0.704782	COPE	coatomer protein complex subunit epsilon
201182_s_at	0.131	0.0004049	4.01322	0.05529	0.704749	CHD4	chromodomain helicase DNA binding protein 4
211234_x_at	0.4536	0.0796094	1.81901	-4.3272	0.704611	ESR1	estrogen receptor 1
205580_s_at	0.3188	0.0221786	2.42149	-3.30892	0.703365	HRH1	histamine receptor H1
209924_at	0.3719	0.0400883	2.15279	-3.78781	0.70312	CCL18	C-C motif chemokine ligand 18
210592_s_at	0.6994	0.306469	1.04166	-5.29091	0.703057	SAT1	spermidine/spermine N1-acetyltransferase 1
210519_s_at	0.7321	0.354206	0.942069	-5.38041	0.702788	NQO1	NAD(P)H quinone dehydrogenase 1
220602_s_at	0.2338	0.0046425	3.0764	-2.00988	0.70272	LOC101929479///LOC727751///LOC642423///GOLGA2P7///GOLGA2P10	golgin subfamily A member 2///golgin A2 pseudogene///golgin A2 pseudogene///golgin A2 pseudogene 7///golgin A2 pseudogene 10
209803_s_at	0.7189	0.334839	0.981299	-5.34615	0.702612	PHLDA2	pleckstrin homology like domain family A member 2
217281_x_at	0.5002	0.109176	1.65453	-4.56745	0.702409	LOC102725526///IGHV4-31///IGHM///IGHG3///IGHG2///IGHG1///IGHA2///IGHA1///IGH	uncharacterized LOC102725526///immunoglobulin heavy variable 4-31///immunoglobulin heavy constant mu///immunoglobulin heavy constant gamma 3 (G3m marker)///immunoglobulin heavy constant gamma 2 (G2m marker)///immunoglobulin heavy constant gamma 1 (G1m marker)///immunoglobulin heavy constant alpha 2 (A2m marker)///immunoglobulin heavy constant alpha 1///immunoglobulin heavy locus
200636_s_at	0.6058	0.196752	1.32231	-4.99515	0.702389	PTPRF	protein tyrosine phosphatase, receptor type F
215538_at	0.3028	0.0174983	2.52522	-3.11465	0.702299
215945_s_at	0.5625	0.156031	1.45772	-4.83054	0.701982	TRIM2	tripartite motif containing 2
205401_at	0.5778	0.168414	1.41386	-4.88537	0.701887	AGPS	alkylglycerone phosphate synthase
212909_at	0.5134	0.11758	1.61469	-4.62291	0.701147	LYPD1	LY6/PLAUR domain containing 1
208710_s_at	0.3239	0.0246824	2.37401	-3.39616	0.6999	AP3D1	adaptor related protein complex 3 delta 1 subunit
205646_s_at	0.5361	0.133405	1.54565	-4.71639	0.699687	PAX6	paired box 6
209257_s_at	0.5423	0.139005	1.52283	-4.74656	0.699526	SMC3	structural maintenance of chromosomes 3
204006_s_at	0.5556	0.149422	1.48228	-4.79922	0.699364	FCGR3B///FCGR3A	Fc fragment of IgG receptor IIIb///Fc fragment of IgG receptor IIIa
206259_at	0.2605	0.0090845	2.80299	-2.57186	0.699242	PROC	protein C, inactivator of coagulation factors Va and VIIIa
215552_s_at	0.5782	0.169255	1.41097	-4.88892	0.69908	ESR1	estrogen receptor 1
215499_at	0.3542	0.0335793	2.23481	-3.64555	0.698874	LOC100996792///MAP2K3	dual specificity mitogen-activated protein kinase kinase 3///mitogen-activated protein kinase kinase 3
220849_at	0.2433	0.0056116	3.00014	-2.16907	0.698785	LOC79999	uncharacterized LOC79999
212994_at	0.3776	0.0449476	2.099	-3.87911	0.698383	THOC2	THO complex 2
202023_at	0.5663	0.159141	1.44645	-4.84476	0.69817	EFNA1	ephrin A1
207467_x_at	0.5606	0.153419	1.46732	-4.81834	0.698166	CAST	calpastatin
220443_s_at	0.1599	0.0011128	3.63281	-0.80275	0.69802	VAX2	ventral anterior homeobox 2
218368_s_at	0.3575	0.0348879	2.21724	-3.67633	0.697627	TNFRSF12A	TNF receptor superfamily member 12A
211650_x_at	0.6217	0.214981	1.2687	-5.05647	0.697465	IGHV3-23///IGHV4-31///IGHM///IGHG3///IGHG1///IGHD///IGHA1///IGH	immunoglobulin heavy variable 3-23///immunoglobulin heavy variable 4-31///immunoglobulin heavy constant mu///immunoglobulin heavy constant gamma 3 (G3m marker)///immunoglobulin heavy constant gamma 1 (G1m marker)///immunoglobulin heavy constant delta///immunoglobulin heavy constant alpha 1///immunoglobulin heavy locus
205601_s_at	0.496	0.107248	1.66403	-4.55407	0.696368	HOXB5	homeobox B5
219845_at	0.3169	0.0211923	2.44155	-3.27173	0.696288	BARX1	BARX homeobox 1
220073_s_at	0.1644	0.0013384	3.56238	-0.95925	0.696255	PLEKHG6	pleckstrin homology and RhoGEF domain containing G6
214973_x_at	0.471	0.0905221	1.75307	-4.42566	0.696034	IGHD	immunoglobulin heavy constant delta
204863_s_at	0.5202	0.122316	1.59327	-4.65227	0.695688	IL6ST	interleukin 6 signal transducer
206130_s_at	0.1599	0.0010813	3.64372	-0.77843	0.695546	ASGR2	asialoglycoprotein receptor 2
207667_s_at	0.1584	0.0007686	3.77302	-0.48878	0.695287	LOC100996792///MAP2K3	dual specificity mitogen-activated protein kinase kinase 3///mitogen-activated protein kinase kinase 3
205137_x_at	0.4808	0.0967986	1.71815	-4.47665	0.695112	USH1C	USH1 protein network component harmonin
205460_at	0.2395	0.0051743	3.03286	-2.10099	0.695026	NPAS2	neuronal PAS domain protein 2
211600_at	0.5951	0.1858	1.35639	-4.95502	0.695002	PTPRO	protein tyrosine phosphatase, receptor type O
201641_at	0.7463	0.376081	0.899439	-5.41616	0.694275	BST2	bone marrow stromal cell antigen 2
210087_s_at	0.4722	0.0910202	1.75022	-4.42984	0.694168	MPZL1	myelin protein zero like 1
218280_x_at	0.6559	0.252236	1.16903	-5.16449	0.693475	HIST2H2AA4///HIST2H2AA3	histone cluster 2, H2aa4///histone cluster 2, H2aa3
216053_x_at	0.2074	0.003212	3.22272	-1.69968	0.693437	FAM27B///FAM27C///FAM182B///FAM182A	family with sequence similarity 27 member B///family with sequence similarity 27 member C///family with sequence similarity 182 member B///family with sequence similarity 182 member A
204535_s_at	0.3164	0.0211419	2.44259	-3.26978	0.693416	REST	RE1 silencing transcription factor
215760_s_at	0.4531	0.0782235	1.82792	-4.31366	0.692922	SBNO2	strawberry notch homolog 2
201702_s_at	0.3615	0.036043	2.20221	-3.70252	0.692183	PPP1R10	protein phosphatase 1 regulatory subunit 10
209088_s_at	0.4207	0.0615604	1.94746	-4.12749	0.691787	UBN1	ubinuclein 1
215711_s_at	0.4646	0.0866038	1.77592	-4.39185	0.69171	WEE1	WEE1 G2 checkpoint kinase
214635_at	0.3116	0.0196251	2.47526	-3.20882	0.691341	CLDN9	claudin 9
204401_at	0.5853	0.176849	1.38542	-4.92014	0.691232	KCNN4	potassium calcium-activated channel subfamily N member 4
209351_at	0.8165	0.500538	0.682478	-5.57371	0.691081	KRT14	keratin 14
206333_at	0.175	0.0015421	3.50806	-1.07931	0.690789	MSI1	musashi RNA binding protein 1
210364_at	0.2528	0.0079412	2.85856	-2.45968	0.690394	SCN2B	sodium voltage-gated channel beta subunit 2
221141_x_at	0.266	0.009951	2.76509	-2.64771	0.689951	EPN1	epsin 1
202444_s_at	0.6081	0.200724	1.31032	-5.00907	0.689907	ERLIN1	ER lipid raft associated 1
207639_at	0.2529	0.008363	2.83723	-2.50287	0.688549	FZD9	frizzled class receptor 9
211485_s_at	0.4912	0.102166	1.68977	-4.51749	0.688225	FGF18	fibroblast growth factor 18
221198_at	0.3522	0.0325693	2.2488	-3.62093	0.688129	SCT	secretin
204489_s_at	0.5407	0.136343	1.53358	-4.73239	0.688097	CD44	CD44 molecule (Indian blood group)
203692_s_at	0.3128	0.0201736	2.46319	-3.23141	0.687963	E2F3	E2F transcription factor 3
213690_s_at	0.3169	0.0215983	2.43319	-3.28725	0.687691	PTOV1-AS2	PTOV1 antisense RNA 2
212703_at	0.3576	0.0349898	2.2159	-3.67868	0.687526	TLN2	talin 2
204124_at	0.6252	0.219177	1.25686	-5.06972	0.687508	SLC34A2	solute carrier family 34 member 2
205972_at	0.2466	0.0068526	2.91899	-2.33646	0.687272	SLC38A3	solute carrier family 38 member 3
210333_at	0.2772	0.0120041	2.68639	-2.80348	0.687165	NR5A1	nuclear receptor subfamily 5 group A member 1
213235_at	0.295	0.0143602	2.61028	-2.95178	0.686775	KNOP1	lysine rich nucleolar protein 1
207372_s_at	0.1669	0.001385	3.54927	-0.98827	0.686728	ENTPD2	ectonucleoside triphosphate diphosphohydrolase 2
216206_x_at	0.4434	0.0734036	1.86004	-4.26452	0.68656	MAP2K7	mitogen-activated protein kinase kinase 7
208359_s_at	0.2443	0.0065119	2.93979	-2.29377	0.686426	KCNJ4	potassium voltage-gated channel subfamily J member 4
200879_s_at	0.3169	0.0212999	2.43932	-3.27587	0.68638	EPAS1	endothelial PAS domain protein 1
217040_x_at	0.3923	0.0494995	2.05312	-3.95572	0.686006	SOX15	SRY-box 15
220536_at	0.3038	0.0180522	2.51169	-3.14026	0.685628	VRTN	vertebrae development associated
221209_s_at	0.3116	0.019679	2.47406	-3.21107	0.685379	OTOR	otoraplin
215823_x_at	0.3575	0.0346473	2.22042	-3.67076	0.685247	RLIM///PABPC1	ring finger protein, LIM domain interacting///poly(A) binding protein cytoplasmic 1
205081_at	0.771	0.417459	0.822992	-5.47636	0.684522	CRIP1	cysteine rich protein 1
221163_s_at	0.3776	0.0449183	2.09931	-3.87859	0.684473	MLXIPL	MLX interacting protein like
208539_x_at	0.7738	0.422918	0.813269	-5.48365	0.683779	SPRR2B	small proline rich protein 2B
200966_x_at	0.4194	0.060973	1.95216	-4.11998	0.68358	ALDOA	aldolase, fructose-bisphosphate A
208129_x_at	0.3522	0.0326175	2.24813	-3.62212	0.682664	LOC101928269///LOC100506403///RUNX1	uncharacterized LOC101928269///uncharacterized LOC100506403///runt related transcription factor 1
203125_x_at	0.368	0.0381798	2.17552	-3.74874	0.68234	SLC11A2	solute carrier family 11 member 2
216841_s_at	0.656	0.252546	1.16825	-5.16531	0.682316	LOC100129518///SOD2	uncharacterized LOC100129518///superoxide dismutase 2, mitochondrial
220733_at	0.2681	0.0105558	2.74044	-2.69677	0.681986	SLC26A1	solute carrier family 26 member 1
205513_at	0.6073	0.199389	1.31433	-5.00442	0.6819	TCN1	transcobalamin 1
205312_at	0.295	0.0144091	2.60882	-2.95459	0.681572	SPI1	Spi-1 proto-oncogene
207356_at	0.5947	0.185099	1.35862	-4.95236	0.681447	DEFB4B///DEFB4A	defensin beta 4B///defensin beta 4A
201867_s_at	0.6768	0.276897	1.1089	-5.22582	0.680999	TBL1X	transducin (beta)-like 1X-linked
202889_x_at	0.2166	0.0036715	3.16988	-1.8124	0.680684	MAP7	microtubule associated protein 7
202096_s_at	0.376	0.0436614	2.11272	-3.85599	0.68015	TSPO	translocator protein
213998_s_at	0.6241	0.217239	1.26231	-5.06364	0.680142	DDX17	DEAD-box helicase 17
206595_at	0.6233	0.216321	1.2649	-5.06073	0.67955	CST6	cystatin E/M
217983_s_at	0.7017	0.310947	1.03189	-5.30006	0.679449	RNASET2	ribonuclease T2
212028_at	0.2523	0.0078457	2.86354	-2.44957	0.67941	RBM25	RNA binding motif protein 25
204595_s_at	0.6372	0.23211	1.2214	-5.10872	0.679392	STC1	stanniocalcin 1
207764_s_at	0.3522	0.0327348	2.24648	-3.62502	0.678691	HIPK3	homeodomain interacting protein kinase 3
221680_s_at	0.3059	0.018556	2.49971	-3.16287	0.678358	ETV7	ETS variant 7
201750_s_at	0.2848	0.0128221	2.6585	-2.8581	0.678353	ECE1	endothelin converting enzyme 1
221672_s_at	0.3077	0.0188725	2.49234	-3.17675	0.677783	TRAPPC9	trafficking protein particle complex 9
205309_at	0.4763	0.0946851	1.72969	-4.45989	0.677598	SMPDL3B	sphingomyelin phosphodiesterase acid like 3B
215481_s_at	0.2239	0.004109	3.12515	-1.9072	0.677042	PEX5	peroxisomal biogenesis factor 5
200729_s_at	0.6154	0.20911	1.28558	-5.03741	0.676848	ACTR2	ARP2 actin related protein 2 homolog
220953_s_at	0.1599	0.0011327	3.62607	-0.81777	0.675874	MTMR12	myotubularin related protein 12
201941_at	0.6285	0.223801	1.244	-5.08397	0.675709	CPD	carboxypeptidase D
202053_s_at	0.4211	0.061828	1.94533	-4.13088	0.675586	ALDH3A2	aldehyde dehydrogenase 3 family member A2
221734_at	0.5223	0.123955	1.58601	-4.66215	0.67553	PRRC1	proline rich coiled-coil 1
201055_s_at	0.3522	0.0321116	2.25527	-3.60951	0.675529	HNRNPA0	heterogeneous nuclear ribonucleoprotein A0
201235_s_at	0.5223	0.124377	1.58415	-4.66467	0.674759	BTG2	BTG anti-proliferation factor 2
200890_s_at	0.5429	0.139796	1.51966	-4.75071	0.674099	SSR1	signal sequence receptor subunit 1
212092_at	0.6243	0.218114	1.25985	-5.06639	0.673522	PEG10	paternally expressed 10
210130_s_at	0.5886	0.180813	1.37243	-4.93584	0.673159	TM7SF2	transmembrane 7 superfamily member 2
214701_s_at	0.5013	0.109802	1.65147	-4.57174	0.673092	FN1	fibronectin 1
206738_at	0.4191	0.0604646	1.95627	-4.11342	0.673035	APOC4-APOC2///APOC4///APOC2	APOC4-APOC2 readthrough (NMD candidate)///apolipoprotein C4///apolipoprotein C2
205774_at	0.5884	0.180331	1.374	-4.93395	0.673004	F12	coagulation factor XII
211233_x_at	0.5444	0.140899	1.51527	-4.75646	0.672853	ESR1	estrogen receptor 1
217182_at	0.3904	0.0488283	2.05964	-3.9449	0.672279	MUC5AC	mucin 5AC, oligomeric mucus/gel-forming
217190_x_at	0.3522	0.0329088	2.24406	-3.62929	0.67215	ESR1	estrogen receptor 1
205502_at	0.3752	0.0427063	2.12313	-3.83835	0.671602	CYP17A1	cytochrome P450 family 17 subfamily A member 1
210620_s_at	0.247	0.0072659	2.89505	-2.38543	0.671373	GTF3C2	general transcription factor IIIC subunit 2
212808_at	0.3984	0.0515325	2.03382	-3.98757	0.671248	NFATC2IP	nuclear factor of activated T-cells 2 interacting protein
AFFX-CreX-3_at	0.469	0.0890665	1.76146	-4.41329	0.670985
200902_at	0.6315	0.226332	1.23705	-5.09163	0.670788	SEP15	15 kDa selenoprotein
215502_at	0.3909	0.0490702	2.05728	-3.94881	0.66964
204776_at	0.4604	0.0830614	1.79736	-4.35984	0.669574	THBS4	thrombospondin 4
218731_s_at	0.3776	0.0444376	2.1044	-3.87003	0.669026	VWA1	von Willebrand factor A domain containing 1
210264_at	0.4722	0.0910381	1.75012	-4.42999	0.668617	GPR35	G protein-coupled receptor 35
221765_at	0.3401	0.0290875	2.30024	-3.52953	0.668168	UGCG	UDP-glucose ceramide glucosyltransferase
200733_s_at	0.4947	0.105082	1.67487	-4.53871	0.667693	PTP4A1	protein tyrosine phosphatase type IVA, member 1
203028_s_at	0.5955	0.186009	1.35573	-4.95582	0.667588	CYBA	cytochrome b-245 alpha chain
213986_s_at	0.5794	0.171031	1.40492	-4.89636	0.667495	TMEM259	transmembrane protein 259
204983_s_at	0.6875	0.290781	1.07673	-5.25743	0.667064	GPC4	glypican 4
209774_x_at	0.7492	0.380752	0.890547	-5.42342	0.666654	CXCL2	C-X-C motif chemokine ligand 2
209008_x_at	0.7411	0.369431	0.912222	-5.4056	0.666302	KRT8	keratin 8
219766_at	0.287	0.0130189	2.65204	-2.8707	0.666296	B9D2	B9 protein domain 2
211660_at	0.3835	0.0462655	2.08531	-3.9021	0.666195	POU2F2	POU class 2 homeobox 2
211653_x_at	0.771	0.418204	0.821661	-5.47736	0.665943	LOC101930400///AKR1C2	aldo-keto reductase family 1 member C2-like///aldo-keto reductase family 1, member C2
206162_x_at	0.2528	0.0079006	2.86067	-2.4554	0.665261	SYT5	synaptotagmin 5
214487_s_at	0.281	0.0124031	2.67257	-2.83058	0.665085	RAP2B///RAP2A	RAP2B, member of RAS oncogene family///RAP2A, member of RAS oncogene family
205813_s_at	0.2338	0.0046316	3.07735	-2.0079	0.665058	MAT1A	methionine adenosyltransferase 1A
204541_at	0.3349	0.0281785	2.31459	-3.5038	0.665004	SEC14L2	SEC14 like lipid binding 2
209669_s_at	0.3522	0.0328687	2.24462	-3.62831	0.664977	SERBP1	SERPINE1 mRNA binding protein 1
208549_x_at	0.4663	0.0876564	1.7697	-4.40109	0.66492	PTMA	prothymosin, alpha
205268_s_at	0.1898	0.0021128	3.3865	-1.34586	0.664775	ADD2	adducin 2
214594_x_at	0.4407	0.0720822	1.86916	-4.25044	0.664567	ATP8B1	ATPase phospholipid transporting 8B1
220662_s_at	0.295	0.0149677	2.59255	-2.98599	0.664496	HEYL	hes related family bHLH transcription factor with YRPW motif-like
217179_x_at	0.3536	0.0333725	2.23765	-3.64057	0.664473	BMS1P20	BMS1, ribosome biogenesis factor pseudogene 20
214875_x_at	0.6183	0.211337	1.27913	-5.04471	0.663435	APLP2	amyloid beta precursor like protein 2
214570_x_at	0.2523	0.0077395	2.86914	-2.4382	0.663393	LOC102725315///LOC102725072///LOC727983///POM121L10P///POM121L4P///POM121L8P///POM121L9P///POM121L1P	putative POM121-like protein 1-like///uncharacterized LOC102725072///putative POM121-like protein 1-like///POM121 transmembrane nucleoporin like 10, pseudogene///POM121 transmembrane nucleoporin like 4, pseudogene///POM121 transmembrane nucleoporin like 8, pseudogene///POM121 transmembrane nucleoporin like 9, pseudogene///POM121 transmembrane nucleoporin like 1, pseudogene
204999_s_at	0.4491	0.0764097	1.8398	-4.29556	0.662916	ATF5	activating transcription factor 5
200842_s_at	0.4375	0.0698421	1.88496	-4.22594	0.662705	EPRS	glutamyl-prolyl-tRNA synthetase
205623_at	0.3169	0.0216543	2.43204	-3.28937	0.662493	ALDH3A1	aldehyde dehydrogenase 3 family member A1
216940_x_at	0.423	0.0626048	1.93918	-4.14065	0.662125	YBX1	Y-box binding protein 1
219857_at	0.6948	0.299721	1.05659	-5.27678	0.661878	PLEKHS1	pleckstrin homology domain containing S1
217356_s_at	0.817	0.503002	0.678525	-5.5762	0.661788	PGK1	phosphoglycerate kinase 1
220489_s_at	0.3728	0.0408738	2.14371	-3.80333	0.661763	SERINC2	serine incorporator 2
208608_s_at	0.3691	0.0385558	2.17096	-3.7566	0.661476	SNTB1	syntrophin beta 1
AFFX-HUMISGF3A/M97935_MA_at	0.4267	0.064551	1.92409	-4.16458	0.660788	STAT1	signal transducer and activator of transcription 1
207199_at	0.2819	0.0125385	2.66798	-2.83958	0.660755	TERT	telomerase reverse transcriptase
201291_s_at	0.7183	0.33279	0.985539	-5.34237	0.660389	TOP2A	topoisomerase (DNA) II alpha
209788_s_at	0.3858	0.0468558	2.07929	-3.91217	0.660387	ERAP1	endoplasmic reticulum aminopeptidase 1
215451_s_at	0.3522	0.0325424	2.24918	-3.62026	0.660234	AFF1	AF4/FMR2 family member 1
201646_at	0.6185	0.211577	1.27845	-5.04549	0.659981	SCARB2	scavenger receptor class B member 2
39248_at	0.7707	0.416615	0.824502	-5.47522	0.659858	AQP3	aquaporin 3 (Gill blood group)
211794_at	0.131	0.0003757	4.04108	0.1188	0.65873	FYB	FYN binding protein
204964_s_at	0.554	0.147724	1.48873	-4.79092	0.65869	SSPN	sarcospan
206686_at	0.3169	0.0214213	2.43681	-3.28052	0.658602	PDK1	pyruvate dehydrogenase kinase 1
211809_x_at	0.3904	0.0486991	2.06091	-3.9428	0.658567	COL13A1	collagen type XIII alpha 1 chain
220125_at	0.6606	0.259771	1.15022	-5.18399	0.658365	DNAI1	dynein axonemal intermediate chain 1
220923_s_at	0.4094	0.0561713	1.99219	-4.05557	0.657871	PNMA3	paraneoplastic Ma antigen 3
207571_x_at	0.4346	0.0683605	1.89565	-4.20927	0.657835	THEMIS2	thymocyte selection associated family member 2
209918_at	0.1599	0.0010847	3.64254	-0.78107	0.657783	GGTLC2	gamma-glutamyltransferase light chain 2
211096_at	0.3588	0.035334	2.21138	-3.68655	0.657661	PBX2	PBX homeobox 2
217404_s_at	0.7414	0.369784	0.911539	-5.40617	0.657128	COL2A1	collagen type II alpha 1 chain
201337_s_at	0.7005	0.307754	1.03885	-5.29355	0.657094	VAMP3	vesicle associated membrane protein 3
219150_s_at	0.3717	0.0397683	2.15653	-3.7814	0.656839	ADAP1	ArfGAP with dual PH domains 1
201902_s_at	0.2529	0.0082712	2.84178	-2.49366	0.656702	YY1	YY1 transcription factor
215712_s_at	0.4189	0.0601179	1.95908	-4.10891	0.655415	IGFALS	insulin like growth factor binding protein acid labile subunit
203233_at	0.4094	0.0562409	1.99159	-4.05654	0.655412	IL4R	interleukin 4 receptor
220177_s_at	0.7056	0.31669	1.01949	-5.31155	0.655329	TMPRSS3	transmembrane protease, serine 3
219326_s_at	0.4912	0.102463	1.68824	-4.51968	0.655299	B3GNT2	UDP-GlcNAc:betaGal beta-1,3-N-acetylglucosaminyltransferase 2
201409_s_at	0.4633	0.0859966	1.77954	-4.38646	0.655128	PPP1CB	protein phosphatase 1 catalytic subunit beta
213921_at	0.7317	0.353618	0.94324	-5.37941	0.654835	SST	somatostatin
216670_at	0.2572	0.0087949	2.81641	-2.54486	0.654608	KLK13	kallikrein related peptidase 13
214687_x_at	0.3063	0.0186185	2.49825	-3.16563	0.65442	ALDOA	aldolase, fructose-bisphosphate A
212529_at	0.3588	0.0354016	2.2105	-3.68809	0.654172	LSM12	LSM12 homolog
213809_x_at	0.2412	0.0055045	3.00793	-2.15291	0.653291	TCF3	transcription factor 3
203639_s_at	0.7167	0.330831	0.989609	-5.33873	0.653247	FGFR2	fibroblast growth factor receptor 2
200641_s_at	0.7953	0.459828	0.749453	-5.52948	0.653131	YWHAZ	tyrosine 3-monooxygenase/tryptophan 5-monooxygenase activation protein zeta
221754_s_at	0.3237	0.0243794	2.37951	-3.3861	0.653084	CORO1B	coronin 1B
220705_s_at	0.3344	0.0280253	2.31705	-3.49938	0.653068	ADAMTS7	ADAM metallopeptidase with thrombospondin type 1 motif 7
204670_x_at	0.5965	0.187162	1.35207	-4.96016	0.652942	LOC100996809///HLA-DRB4///HLA-DRB1	HLA class II histocompatibility antigen, DRB1-10 beta chain-like///major histocompatibility complex, class II, DR beta 4///major histocompatibility complex, class II, DR beta 1
219051_x_at	0.3784	0.0451017	2.09738	-3.88183	0.652602	METRN	meteorin, glial cell differentiation regulator
221946_at	0.5001	0.109118	1.65481	-4.56705	0.652402	C9orf116	chromosome 9 open reading frame 116
212113_at	0.3963	0.0510086	2.03873	-3.97949	0.652127	ATXN7L3B	ataxin 7 like 3B
214879_x_at	0.1599	0.0008346	3.74193	-0.55867	0.652047	USF2	upstream transcription factor 2, c-fos interacting
201768_s_at	0.4968	0.107672	1.66193	-4.55703	0.651863	CLINT1	clathrin interactor 1
203911_at	0.4922	0.103109	1.68491	-4.52442	0.651543	RAP1GAP	RAP1 GTPase activating protein
212384_at	0.4279	0.0652823	1.91852	-4.17337	0.651515	ATP6V1G2-DDX39B///SNORD84///DDX39B	ATP6V1G2-DDX39B readthrough (NMD candidate)///small nucleolar RNA, C/D box 84///DEAD-box helicase 39B
217077_s_at	0.2529	0.0084968	2.83067	-2.51611	0.651209	GABBR2	gamma-aminobutyric acid type B receptor subunit 2
214366_s_at	0.2691	0.0108693	2.72817	-2.72108	0.650542	ALOX5	arachidonate 5-lipoxygenase
208797_s_at	0.3203	0.0237511	2.39113	-3.36482	0.650372	GOLGA8A	golgin A8 family member A
200656_s_at	0.7027	0.312799	1.02787	-5.3038	0.650028	P4HB	prolyl 4-hydroxylase subunit beta
206614_at	0.1599	0.0009661	3.68651	-0.68288	0.649877	GDF5	growth differentiation factor 5
221874_at	0.7512	0.382742	0.886781	-5.42647	0.649756	KIAA1324	KIAA1324
221782_at	0.6151	0.208684	1.28682	-5.036	0.649659	DNAJC10	DnaJ heat shock protein family (Hsp40) member C10
201224_s_at	0.2624	0.0097096	2.77533	-2.62727	0.649625	SRRM1	serine and arginine repetitive matrix 1
222009_at	0.3631	0.0366511	2.19447	-3.71596	0.649475	CEMP1	cementum protein 1
210761_s_at	0.4139	0.0583756	1.97346	-4.08583	0.649429	GRB7	growth factor receptor bound protein 7
212570_at	0.2806	0.0123551	2.67421	-2.82737	0.649234	ENDOD1	endonuclease domain containing 1
202688_at	0.7521	0.384189	0.88405	-5.42868	0.648849	TNFSF10	tumor necrosis factor superfamily member 10
207398_at	0.2412	0.0054365	3.01295	-2.14247	0.648666	HOXD13	homeobox D13
214974_x_at	0.7394	0.365547	0.919759	-5.39931	0.648632	CXCL5	C-X-C motif chemokine ligand 5
202323_s_at	0.4267	0.0646982	1.92296	-4.16636	0.64858	ACBD3	acyl-CoA binding domain containing 3
204328_at	0.509	0.115197	1.62574	-4.60763	0.648398	TMC6	transmembrane channel like 6
218792_s_at	0.4607	0.0841783	1.79052	-4.37009	0.648317	BSPRY	B-box and SPRY domain containing
220816_at	0.4194	0.0610873	1.95124	-4.12144	0.648082	LPAR3	lysophosphatidic acid receptor 3
205693_at	0.244	0.0059313	2.97772	-2.21554	0.647868	TNNT3	troponin T3, fast skeletal type
201856_s_at	0.3796	0.0454222	2.09403	-3.88747	0.647785	ZFR	zinc finger RNA binding protein
217184_s_at	0.2624	0.0095124	2.78386	-2.6102	0.647605	LTK	leukocyte receptor tyrosine kinase
219946_x_at	0.5223	0.12439	1.5841	-4.66474	0.647602	MYH14	myosin, heavy chain 14, non-muscle
203027_s_at	0.1599	0.0008582	3.73137	-0.58237	0.647205	MVD	mevalonate diphosphate decarboxylase
221404_at	0.262	0.0093585	2.79065	-2.59662	0.645228	IL36A	interleukin 36, alpha
215205_x_at	0.3639	0.0369704	2.19046	-3.72292	0.645182	NCOR2	nuclear receptor corepressor 2
211603_s_at	0.3678	0.0380662	2.1769	-3.74636	0.645142	ETV4	ETS variant 4
210581_x_at	0.3258	0.0262145	2.34708	-3.44515	0.644666	PATZ1	POZ/BTB and AT hook containing zinc finger 1
203395_s_at	0.3724	0.0404484	2.14861	-3.79496	0.64439	HES1	hes family bHLH transcription factor 1
209235_at	0.3028	0.0176227	2.52214	-3.12048	0.643291	CLCN7	chloride voltage-gated channel 7
211230_s_at	0.4064	0.0549395	2.00294	-4.0381	0.64291	PIK3CD	phosphatidylinositol-4,5-bisphosphate 3-kinase catalytic subunit delta
202721_s_at	0.5096	0.115538	1.62415	-4.60984	0.642565	GFPT1	glutamine--fructose-6-phosphate transaminase 1
218424_s_at	0.6243	0.218312	1.25929	-5.06701	0.64253	STEAP3	STEAP3 metalloreductase
212142_at	0.4116	0.0577007	1.97913	-4.07669	0.64246	MCM4	minichromosome maintenance complex component 4
219830_at	0.3717	0.0397513	2.15673	-3.78105	0.642233	RAI1	retinoic acid induced 1
204413_at	0.328	0.0264752	2.34265	-3.4532	0.641819	TRAF2	TNF receptor associated factor 2
204526_s_at	0.6931	0.296474	1.06385	-5.26984	0.641005	TBC1D8	TBC1 domain family member 8
217007_s_at	0.3458	0.0306341	2.27674	-3.57146	0.64039	ADAM15	ADAM metallopeptidase domain 15
211962_s_at	0.6704	0.270596	1.12388	-5.21082	0.64031	ZFP36L1	ZFP36 ring finger protein like 1
209653_at	0.4294	0.0658439	1.91428	-4.18005	0.640181	KPNA4	karyopherin subunit alpha 4
202953_at	0.6417	0.236958	1.20848	-5.12268	0.640084	C1QB	complement C1q B chain
214499_s_at	0.4327	0.0672434	1.90384	-4.19644	0.640032	BCLAF1	BCL2 associated transcription factor 1
219472_at	0.2745	0.0116278	2.69982	-2.77707	0.639891	CENPO	centromere protein O
204779_s_at	0.6781	0.278682	1.1047	-5.23	0.639505	HOXB7	homeobox B7
215700_x_at	0.31	0.019307	2.4824	-3.19542	0.639235	CPNE6	copine 6
201829_at	0.5452	0.141437	1.51314	-4.75924	0.638928	NET1	neuroepithelial cell transforming 1
216679_at	0.244	0.0062656	2.95547	-2.26148	0.63793	DDR1-AS1	DDR1 antisense RNA 1 (head to head)
214122_at	0.4267	0.0645065	1.92443	-4.16404	0.63783	PDLIM7	PDZ and LIM domain 7
213342_at	0.376	0.0438218	2.11098	-3.85891	0.637648	YAP1	Yes associated protein 1
206328_at	0.4912	0.102681	1.68711	-4.52128	0.637641	CDH15	cadherin 15
215243_s_at	0.3272	0.0263604	2.34459	-3.44966	0.637533	GJB3	gap junction protein beta 3
217516_x_at	0.2994	0.0162281	2.55779	-3.05264	0.637203	ARVCF	armadillo repeat gene deleted in velocardiofacial syndrome
208502_s_at	0.7011	0.308946	1.03624	-5.29599	0.636909	PITX1	paired like homeodomain 1
202134_s_at	0.295	0.0145406	2.60494	-2.96209	0.636879	WWTR1	WW domain containing transcription regulator 1
62987_r_at	0.1241	8.82e-05	4.57576	1.3473	0.636268	CACNG4	calcium voltage-gated channel auxiliary subunit gamma 4
200664_s_at	0.6313	0.225979	1.23802	-5.09057	0.636195	DNAJB1	DnaJ heat shock protein family (Hsp40) member B1
208765_s_at	0.5641	0.157142	1.45367	-4.83566	0.636075	HNRNPR	heterogeneous nuclear ribonucleoprotein R
208232_x_at	0.4106	0.0566502	1.98807	-4.06225	0.635816	NRG1	neuregulin 1
210935_s_at	0.583	0.174379	1.39364	-4.91016	0.635672	WDR1	WD repeat domain 1
204540_at	0.5809	0.172735	1.39915	-4.90342	0.635609	EEF1A2	eukaryotic translation elongation factor 1 alpha 2
212314_at	0.7192	0.335687	0.979552	-5.3477	0.635521	SEL1L3	SEL1L family member 3
203311_s_at	0.4357	0.069146	1.88996	-4.21815	0.635161	ARF6	ADP ribosylation factor 6
200632_s_at	0.6644	0.263863	1.14017	-5.19429	0.634765	NDRG1	N-myc downstream regulated 1
206429_at	0.3442	0.0301492	2.28399	-3.55855	0.634598	F2RL1	F2R like trypsin receptor 1
AFFX-r2-Ec-bioC-3_at	0.6592	0.256291	1.15886	-5.17507	0.634482
213680_at	0.8171	0.503889	0.677106	-5.57709	0.633918	KRT6B	keratin 6B
207118_s_at	0.4176	0.059349	1.96538	-4.09881	0.633721	MMP23A///MMP23B	matrix metallopeptidase 23A (pseudogene)///matrix metallopeptidase 23B
210377_at	0.5918	0.183162	1.36483	-4.94495	0.633605	ACSM3	acyl-CoA synthetase medium-chain family member 3
200839_s_at	0.5143	0.118108	1.61227	-4.62624	0.633377	CTSB	cathepsin B
214797_s_at	0.3443	0.0304314	2.27976	-3.56609	0.633339	CDK18	cyclin dependent kinase 18
216680_s_at	0.4329	0.0677427	1.90017	-4.2022	0.633223	EPHB4	EPH receptor B4
221407_at	0.4458	0.0747958	1.85058	-4.27906	0.632636	GJD2	gap junction protein delta 2
203670_at	0.4377	0.0701829	1.88253	-4.22972	0.632525	ARPC4-TTLL3///TTLL3///ARPC4	ARPC4-TTLL3 readthrough///tubulin tyrosine ligase like 3///actin related protein 2/3 complex subunit 4
201849_at	0.7443	0.373541	0.904304	-5.41216	0.632383	BNIP3	BCL2 interacting protein 3
205332_at	0.2654	0.0098762	2.76824	-2.64143	0.632334	RCE1	Ras converting CAAX endopeptidase 1
219795_at	0.7011	0.308766	1.03664	-5.29562	0.631517	SLC6A14	solute carrier family 6 member 14
222264_at	0.3522	0.0319879	2.25704	-3.60639	0.631208	HNRNPUL2	heterogeneous nuclear ribonucleoprotein U like 2
215485_s_at	0.2808	0.0123763	2.67349	-2.82879	0.631024	ICAM1	intercellular adhesion molecule 1
204144_s_at	0.3702	0.0391446	2.16391	-3.76874	0.63049	PIGQ	phosphatidylinositol glycan anchor biosynthesis class Q
222104_x_at	0.3759	0.0431227	2.11856	-3.84609	0.630319	GTF2H3	general transcription factor IIH subunit 3
220207_at	0.244	0.006097	2.96655	-2.23863	0.630316	YIF1B	Yip1 interacting factor homolog B, membrane trafficking protein
217189_s_at	0.3382	0.0287877	2.30493	-3.52114	0.629692	SMG7	SMG7, nonsense mediated mRNA decay factor
221347_at	0.3028	0.0175292	2.52445	-3.1161	0.62965	CHRM5	cholinergic receptor muscarinic 5
201332_s_at	0.2969	0.0158846	2.56701	-3.03502	0.629147	STAT6	signal transducer and activator of transcription 6
209499_x_at	0.497	0.107835	1.66112	-4.55817	0.628853	TNFSF12-TNFSF13///TNFSF13	TNFSF12-TNFSF13 readthrough///tumor necrosis factor superfamily member 13
213611_at	0.5957	0.186468	1.35427	-4.95755	0.628647	AQP5	aquaporin 5
211391_s_at	0.5027	0.111518	1.64318	-4.58336	0.628259	PATZ1	POZ/BTB and AT hook containing zinc finger 1
214754_at	0.2523	0.0077367	2.86929	-2.43789	0.62822	TET3	tet methylcytosine dioxygenase 3
201689_s_at	0.6376	0.232463	1.22045	-5.10975	0.628052	TPD52	tumor protein D52
217254_s_at	0.3122	0.019839	2.47051	-3.2177	0.627774	EPO	erythropoietin
221921_s_at	0.2789	0.0121142	2.68253	-2.81105	0.627644	CADM3	cell adhesion molecule 3
208604_s_at	0.2358	0.0048161	3.06169	-2.04073	0.627593	HOXA3	homeobox A3
218959_at	0.7648	0.40611	0.843462	-5.46073	0.627559	HOXC10	homeobox C10
218261_at	0.4551	0.0805696	1.8129	-4.33643	0.627093	AP1M2	adaptor related protein complex 1 mu 2 subunit
202044_at	0.2443	0.006541	2.93797	-2.2975	0.627	ARHGAP35	Rho GTPase activating protein 35
211019_s_at	0.244	0.0063378	2.95081	-2.27108	0.626862	LSS	lanosterol synthase (2,3-oxidosqualene-lanosterol cyclase)
211937_at	0.3709	0.0393804	2.16111	-3.77355	0.626466	EIF4B	eukaryotic translation initiation factor 4B
202601_s_at	0.2791	0.0121936	2.67977	-2.81647	0.626382	HTATSF1	HIV-1 Tat specific factor 1
208139_s_at	0.3194	0.0233635	2.39844	-3.3514	0.626328
203407_at	0.7099	0.322288	1.00755	-5.3225	0.625845	PPL	periplakin
219978_s_at	0.645	0.240003	1.20047	-5.13127	0.625778	NUSAP1	nucleolar and spindle associated protein 1
203056_s_at	0.268	0.0103579	2.74836	-2.68103	0.62574	PRDM2	PR/SET domain 2
211967_at	0.7358	0.359793	0.931021	-5.38982	0.625654	TMEM123	transmembrane protein 123
204533_at	0.6963	0.302207	1.05106	-5.28203	0.625515	CXCL10	C-X-C motif chemokine ligand 10
211882_x_at	0.2529	0.0084413	2.83338	-2.51064	0.624863	FUT6	fucosyltransferase 6
221631_at	0.3247	0.025743	2.35521	-3.4304	0.624763	CACNA1I	calcium voltage-gated channel subunit alpha1 I
206665_s_at	0.3701	0.0389335	2.16642	-3.76441	0.624709	BCL2L1	BCL2 like 1
206004_at	0.5022	0.111103	1.64517	-4.58057	0.624698	TGM3	transglutaminase 3
205297_s_at	0.3397	0.0290283	2.30117	-3.52788	0.624472	CD79B	CD79b molecule
212177_at	0.5797	0.171338	1.40388	-4.89764	0.624454	PNISR	PNN interacting serine and arginine rich protein
216932_at	0.2022	0.0027156	3.28866	-1.55802	0.624396
206811_at	0.4412	0.0724243	1.86678	-4.25411	0.624375	ADCY8	adenylate cyclase 8
205102_at	0.2215	0.0040552	3.13039	-1.89611	0.624058	TMPRSS2	transmembrane protease, serine 2
204696_s_at	0.2904	0.0136294	2.63256	-2.90861	0.623923	CDC25A	cell division cycle 25A
206911_at	0.2338	0.0046221	3.07817	-2.00617	0.623607	TRIM25	tripartite motif containing 25
204424_s_at	0.6498	0.244139	1.18971	-5.14273	0.623461	LMO3	LIM domain only 3
208414_s_at	0.2927	0.0140429	2.61982	-2.93332	0.622842	HOXB3	homeobox B3
204070_at	0.6935	0.297061	1.06254	-5.2711	0.622758	RARRES3	retinoic acid receptor responder 3
210982_s_at	0.7843	0.443151	0.777888	-5.5095	0.622558	HLA-DRA	major histocompatibility complex, class II, DR alpha
201883_s_at	0.7087	0.320833	1.01064	-5.31968	0.62231	B4GALT1	beta-1,4-galactosyltransferase 1
208196_x_at	0.3028	0.0176553	2.52134	-3.122	0.621698	NFATC1	nuclear factor of activated T-cells 1
216395_at	0.2528	0.0079258	2.85936	-2.45806	0.621616	FBXL18	F-box and leucine rich repeat protein 18
209160_at	0.7782	0.430948	0.799107	-5.49413	0.621504	AKR1C3	aldo-keto reductase family 1, member C3
220892_s_at	0.7059	0.31746	1.01784	-5.31307	0.621226	PSAT1	phosphoserine aminotransferase 1
220579_at	0.2578	0.0088809	2.81238	-2.55297	0.621177
210671_x_at	0.2395	0.0050914	3.03936	-2.08742	0.621133	MAPK8	mitogen-activated protein kinase 8
208025_s_at	0.7356	0.359374	0.931845	-5.38912	0.620942	HMGA2	high mobility group AT-hook 2
206769_at	0.2466	0.0069442	2.91357	-2.34756	0.620819	TMSB4Y	thymosin beta 4, Y-linked
206194_at	0.3349	0.0281165	2.31559	-3.50202	0.620211	HOXC4	homeobox C4
214212_x_at	0.5357	0.133202	1.54649	-4.71527	0.619926	FERMT2	fermitin family member 2
206633_at	0.6318	0.226925	1.23543	-5.09341	0.61981	CHRNA1	cholinergic receptor nicotinic alpha 1 subunit
206986_at	0.3028	0.0176733	2.5209	-3.12283	0.619656	FGF18	fibroblast growth factor 18
208567_s_at	0.2462	0.0067883	2.92285	-2.32856	0.619469	LOC100996843///KCNJ18///KCNJ12	ATP-sensitive inward rectifier potassium channel 12-like///potassium voltage-gated channel subfamily J member 18///potassium voltage-gated channel subfamily J member 12
215989_at	0.1923	0.0022112	3.36881	-1.38437	0.619235	CBX2	chromobox 2
204878_s_at	0.3443	0.0302672	2.28222	-3.56171	0.619148	TAOK2	TAO kinase 2
209844_at	0.2664	0.0101827	2.75548	-2.66685	0.618204	HOXB13	homeobox B13
216985_s_at	0.4254	0.0637796	1.93002	-4.15519	0.617642	STX3	syntaxin 3
205725_at	0.714	0.327581	0.996398	-5.33262	0.617552	SCGB1A1	secretoglobin family 1A member 1
208038_at	0.1988	0.0026134	3.30367	-1.52561	0.617146	IL1RL2	interleukin 1 receptor like 2
211969_at	0.7248	0.343911	0.962739	-5.36252	0.616862	HSP90AA1	heat shock protein 90 alpha family class A member 1
210076_x_at	0.3002	0.0163713	2.55401	-3.05987	0.616631	SERBP1	SERPINE1 mRNA binding protein 1
209098_s_at	0.5504	0.145336	1.4979	-4.77907	0.616622	JAG1	jagged 1
204751_x_at	0.5423	0.138649	1.52425	-4.74468	0.616262	DSC2	desmocollin 2
212084_at	0.2444	0.0066181	2.9332	-2.30732	0.616131	TEX261	testis expressed 261
205014_at	0.7383	0.362967	0.924793	-5.39508	0.616121	FGFBP1	fibroblast growth factor binding protein 1
214916_x_at	0.5504	0.145244	1.49826	-4.77861	0.615721	IGHV3-23///IGHV4-31///IGHM///IGHG3///IGHG1///IGHA2///IGHA1	immunoglobulin heavy variable 3-23///immunoglobulin heavy variable 4-31///immunoglobulin heavy constant mu///immunoglobulin heavy constant gamma 3 (G3m marker)///immunoglobulin heavy constant gamma 1 (G1m marker)///immunoglobulin heavy constant alpha 2 (A2m marker)///immunoglobulin heavy constant alpha 1
205616_at	0.465	0.0869495	1.77387	-4.3949	0.615517	GALNT8///KCNA6	polypeptide N-acetylgalactosaminyltransferase 8///potassium voltage-gated channel subfamily A member 6
221100_at	0.244	0.0062982	2.95336	-2.26583	0.615463	C6orf15	chromosome 6 open reading frame 15
205708_s_at	0.295	0.0147497	2.59883	-2.97388	0.615224	TRPM2	transient receptor potential cation channel subfamily M member 2
203819_s_at	0.6898	0.292831	1.07207	-5.26193	0.61518	IGF2BP3	insulin like growth factor 2 mRNA binding protein 3
207169_x_at	0.4949	0.105558	1.67247	-4.54212	0.614884	MIR4640///DDR1	microRNA 4640///discoidin domain receptor tyrosine kinase 1
209885_at	0.5452	0.141367	1.51342	-4.75888	0.614685	RHOD	ras homolog family member D
209062_x_at	0.4434	0.0731485	1.86179	-4.26182	0.61449	NCOA3	nuclear receptor coactivator 3
221333_at	0.3421	0.0296457	2.29163	-3.54492	0.614422	FOXP3	forkhead box P3
220413_at	0.1581	0.0006826	3.81772	-0.38807	0.61437	SLC39A2	solute carrier family 39 member 2
216325_x_at	0.295	0.014564	2.60425	-2.96342	0.614182	RTEL1-TNFRSF6B///RTEL1	RTEL1-TNFRSF6B readthrough (NMD candidate)///regulator of telomere elongation helicase 1
210769_at	0.324	0.0251623	2.36541	-3.41184	0.614121	CNGB1	cyclic nucleotide gated channel beta 1
206944_at	0.2664	0.0101329	2.75753	-2.66277	0.614062	HTR6	5-hydroxytryptamine receptor 6
202473_x_at	0.2921	0.0139756	2.62187	-2.92935	0.613548	HCFC1	host cell factor C1
206516_at	0.3776	0.0445239	2.10348	-3.87157	0.613495	MIR4321///AMH	microRNA 4321///anti-Mullerian hormone
204648_at	0.3663	0.0374193	2.18486	-3.73261	0.613446	NPR1	natriuretic peptide receptor 1
205680_at	0.7154	0.329205	0.993	-5.33568	0.613345	MMP10	matrix metallopeptidase 10
214568_at	0.2395	0.005242	3.02763	-2.1119	0.61244	TPSD1	tryptase delta 1
211965_at	0.5471	0.14308	1.50668	-4.76767	0.612439	ZFP36L1	ZFP36 ring finger protein like 1
221753_at	0.5313	0.130487	1.55786	-4.70011	0.612212	SSH1	slingshot protein phosphatase 1
214669_x_at	0.7715	0.419954	0.818539	-5.47971	0.6121	IGKC	immunoglobulin kappa constant
215370_at	0.3116	0.0197315	2.47289	-3.21325	0.611847
204324_s_at	0.5223	0.12475	1.58252	-4.66688	0.61177	GOLIM4	golgi integral membrane protein 4
207953_at	0.4698	0.0898055	1.75718	-4.41959	0.611745
213130_at	0.3317	0.0271812	2.33082	-3.47457	0.611359	ZNF473	zinc finger protein 473
211689_s_at	0.4949	0.105658	1.67197	-4.54283	0.611079	TMPRSS2	transmembrane protease, serine 2
211392_s_at	0.4632	0.085726	1.78116	-4.38405	0.610985	PATZ1	POZ/BTB and AT hook containing zinc finger 1
222114_x_at	0.2358	0.0048647	3.05766	-2.04916	0.610941	WDR55	WD repeat domain 55
201242_s_at	0.72	0.337723	0.975363	-5.35142	0.610933	ATP1B1	ATPase Na+/K+ transporting subunit beta 1
205720_at	0.3237	0.0245952	2.37559	-3.39328	0.610896	POMC	proopiomelanocortin
206064_s_at	0.2699	0.0109419	2.72538	-2.72661	0.610049	PPIL2	peptidylprolyl isomerase like 2
204047_s_at	0.3835	0.0462643	2.08532	-3.90208	0.609892	PHACTR2	phosphatase and actin regulator 2
220451_s_at	0.4306	0.0661619	1.91189	-4.18381	0.609485	BIRC7	baculoviral IAP repeat containing 7
206226_at	0.2022	0.0029653	3.25416	-1.63226	0.609334	HRG	histidine rich glycoprotein
220442_at	0.7778	0.428224	0.803892	-5.49061	0.60916	POC1B-GALNT4///GALNT4	POC1B-GALNT4 readthrough///polypeptide N-acetylgalactosaminyltransferase 4
217198_x_at	0.295	0.0148759	2.59518	-2.98091	0.609008	IGHG1///IGHD///IGHA2///IGH	immunoglobulin heavy constant gamma 1 (G1m marker)///immunoglobulin heavy constant delta///immunoglobulin heavy constant alpha 2 (A2m marker)///immunoglobulin heavy locus
217149_x_at	0.1834	0.0017856	3.45162	-1.20346	0.608765	TNK1	tyrosine kinase non receptor 1
204607_at	0.4069	0.0551636	2.00097	-4.04131	0.608531	HMGCS2	3-hydroxy-3-methylglutaryl-CoA synthase 2
204657_s_at	0.3026	0.0171796	2.53318	-3.09954	0.608521	SHB	SH2 domain containing adaptor protein B
214630_at	0.4564	0.0812292	1.80875	-4.3427	0.608375	CYP11B2	cytochrome P450 family 11 subfamily B member 2
205016_at	0.6225	0.215909	1.26607	-5.05943	0.608323	TGFA	transforming growth factor alpha
203216_s_at	0.7087	0.320696	1.01093	-5.31941	0.607947	MYO6	myosin VI
221185_s_at	0.7204	0.338513	0.973743	-5.35285	0.607896	IQCG	IQ motif containing G
215549_x_at	0.3776	0.044723	2.10137	-3.87512	0.607802	CTAGE8///CTAGE4///CTAGE9	CTAGE family member 8///CTAGE family member 4///CTAGE family member 9
211661_x_at	0.244	0.0057719	2.98876	-2.19269	0.607775	PTAFR	platelet activating factor receptor
212657_s_at	0.7587	0.396367	0.861326	-5.4468	0.607517	IL1RN	interleukin 1 receptor antagonist
200744_s_at	0.6159	0.209705	1.28385	-5.03937	0.607322	GNB1	G protein subunit beta 1
219622_at	0.5571	0.150868	1.47683	-4.8062	0.607155	RAB20	RAB20, member RAS oncogene family
214726_x_at	0.4165	0.0590952	1.96748	-4.09545	0.607108	ADD1	adducin 1
205285_s_at	0.3724	0.0404769	2.14828	-3.79552	0.60695	FYB	FYN binding protein
207334_s_at	0.3942	0.0500829	2.04751	-3.965	0.606884	TGFBR2	transforming growth factor beta receptor 2
219158_s_at	0.6043	0.194999	1.32767	-4.9889	0.60686	NAA15	N(alpha)-acetyltransferase 15, NatA auxiliary subunit
201940_at	0.6631	0.262982	1.14233	-5.19209	0.606548	CPD	carboxypeptidase D
203922_s_at	0.3776	0.0449628	2.09884	-3.87938	0.606528	CYBB	cytochrome b-245 beta chain
213973_at	0.2395	0.0052494	3.02706	-2.11308	0.606159	RRBP1	ribosome binding protein 1
214209_s_at	0.4746	0.0929	1.7396	-4.44541	0.606157	ABCB9	ATP binding cassette subfamily B member 9
206208_at	0.4014	0.0529264	2.02098	-4.00866	0.606075	CA4	carbonic anhydrase 4
208258_s_at	0.3522	0.0328996	2.24418	-3.62906	0.606057	GAS2L1	growth arrest specific 2 like 1
201728_s_at	0.324	0.0253791	2.36158	-3.41882	0.605895	KIAA0100	KIAA0100
202510_s_at	0.6981	0.304159	1.04675	-5.28612	0.605662	TNFAIP2	TNF alpha induced protein 2
207140_at	0.2919	0.013888	2.62455	-2.92416	0.605644	ALPI	alkaline phosphatase, intestinal
217924_at	0.5264	0.128033	1.5683	-4.6861	0.605605	C6orf106	chromosome 6 open reading frame 106
217069_at	0.3575	0.0344821	2.22262	-3.66692	0.605115	KMT2B	lysine methyltransferase 2B
201374_x_at	0.3164	0.0211177	2.4431	-3.26885	0.604839	PPP2CB	protein phosphatase 2 catalytic subunit beta
207675_x_at	0.3631	0.0367125	2.1937	-3.7173	0.604695	ARTN	artemin
202480_s_at	0.2252	0.0041748	3.11882	-1.92058	0.604533	DEDD	death effector domain containing
219125_s_at	0.2725	0.011428	2.70712	-2.76269	0.604304	SLC50A1	solute carrier family 50 member 1
215923_s_at	0.4135	0.0582441	1.97456	-4.08406	0.604212	PSD4	pleckstrin and Sec7 domain containing 4
216344_at	0.292	0.0139297	2.62327	-2.92663	0.604205	NPHP4	nephronophthisis 4
214403_x_at	0.2523	0.0077329	2.86949	-2.43749	0.603767	SPDEF	SAM pointed domain containing ETS transcription factor
210523_at	0.4207	0.0615459	1.94757	-4.1273	0.603224	BMPR1B	bone morphogenetic protein receptor type 1B
208779_x_at	0.4616	0.0848421	1.78649	-4.37611	0.603044	MIR4640///DDR1	microRNA 4640///discoidin domain receptor tyrosine kinase 1
216488_s_at	0.4955	0.10637	1.6684	-4.54788	0.602961	ATP11A	ATPase phospholipid transporting 11A
219554_at	0.7782	0.42881	0.802862	-5.49137	0.602928	RHCG	Rh family C glycoprotein
212444_at	0.5884	0.180411	1.37374	-4.93426	0.602449	GPRC5A	G protein-coupled receptor class C group 5 member A
203601_s_at	0.341	0.0294222	2.29506	-3.5388	0.602378	ZBTB17	zinc finger and BTB domain containing 17
212246_at	0.4012	0.0525573	2.02435	-4.00313	0.60217	MCFD2	multiple coagulation factor deficiency 2
202354_s_at	0.3223	0.0239822	2.38682	-3.37271	0.602144	GTF2F1	general transcription factor IIF subunit 1
209131_s_at	0.3194	0.0234197	2.39737	-3.35336	0.602108	SNAP23	synaptosome associated protein 23
219488_at	0.376	0.0433735	2.11583	-3.85071	0.601285	A4GALT	alpha 1,4-galactosyltransferase
208698_s_at	0.7634	0.403709	0.847839	-5.45735	0.600943	NONO	non-POU domain containing, octamer-binding
212278_x_at	0.3536	0.0333863	2.23746	-3.6409	0.600888	UBE3A	ubiquitin protein ligase E3A
210924_at	0.2466	0.0071377	2.90234	-2.37055	0.600882	OLFM1	olfactomedin 1
214889_at	0.5315	0.130584	1.55745	-4.70065	0.600744	FAM149A	family with sequence similarity 149 member A
209093_s_at	0.3702	0.0390406	2.16514	-3.76661	0.600535	GBAP1///GBA	glucosylceramidase beta pseudogene 1///glucosylceramidase beta
201723_s_at	0.6154	0.209216	1.28527	-5.03776	0.600533	GALNT1	polypeptide N-acetylgalactosaminyltransferase 1
219914_at	0.5504	0.145057	1.49898	-4.77767	0.60008	ECEL1	endothelin converting enzyme like 1
218529_at	0.4014	0.0529175	2.02106	-4.00853	0.59987	CD320	CD320 molecule
205465_x_at	0.2043	0.0030781	3.23948	-1.66377	0.599565	HS3ST1	heparan sulfate-glucosamine 3-sulfotransferase 1
202118_s_at	0.5261	0.127693	1.56975	-4.68414	0.599194	CPNE3	copine 3
203463_s_at	0.3396	0.0289923	2.30173	-3.52688	0.599105	EPN2-IT1///EPN2	EPN2 intronic transcript 1///epsin 2
203586_s_at	0.4579	0.0822336	1.80248	-4.35214	0.599089	ARL4D	ADP ribosylation factor like GTPase 4D
206759_at	0.3134	0.0205555	2.45496	-3.24676	0.598776	FCER2	Fc fragment of IgE receptor II
203424_s_at	0.5317	0.130767	1.55668	-4.70169	0.598722	IGFBP5	insulin like growth factor binding protein 5
203838_s_at	0.2913	0.0138032	2.62716	-2.91909	0.598633	TNK2	tyrosine kinase non receptor 2
221128_at	0.2529	0.0083261	2.83906	-2.49918	0.59854	ADAM19	ADAM metallopeptidase domain 19
219707_at	0.324	0.0250379	2.36763	-3.4078	0.598466	CPNE7	copine 7
201884_at	0.791	0.452955	0.761096	-5.52138	0.598198	CEACAM5	carcinoembryonic antigen related cell adhesion molecule 5
207758_at	0.4309	0.0662575	1.91117	-4.18493	0.598185
208538_at	0.1394	0.0004568	3.96826	-0.04705	0.59813	ANP32C	acidic nuclear phosphoprotein 32 family member C
207535_s_at	0.2925	0.0140083	2.62087	-2.93128	0.597904	NFKB2	nuclear factor kappa B subunit 2
219888_at	0.6401	0.235449	1.21248	-5.11837	0.597845	SPAG4	sperm associated antigen 4
212940_at	0.7782	0.430877	0.79923	-5.49404	0.597551	COL6A1	collagen type VI alpha 1 chain
219752_at	0.5091	0.115232	1.62557	-4.60786	0.597533	RASAL1	RAS protein activator like 1
217755_at	0.6979	0.303885	1.04735	-5.28555	0.597034	HN1	hematological and neurological expressed 1
216950_s_at	0.4088	0.0559078	1.99447	-4.05186	0.596819	FCGR1CP///FCGR1B///FCGR1A	Fc fragment of IgG receptor Ic, pseudogene///Fc fragment of IgG receptor Ib///Fc fragment of IgG receptor Ia
203101_s_at	0.3021	0.0168056	2.5427	-3.08143	0.59653	MGAT2	mannosyl (alpha-1,6-)-glycoprotein beta-1,2-N-acetylglucosaminyltransferase
219202_at	0.3728	0.0409901	2.14238	-3.8056	0.596507	RHBDF2	rhomboid 5 homolog 2
211672_s_at	0.6743	0.274719	1.11405	-5.22069	0.596302	ARPC4-TTLL3///ARPC4	ARPC4-TTLL3 readthrough///actin related protein 2/3 complex subunit 4
216473_x_at	0.3741	0.0414478	2.13718	-3.81447	0.596267	DUX4L24///DBET///LOC100291626///DUX4///LOC100288289///DUX4L2///DUX4L3///DUX4L5///DUX4L6///DUX4L7///LOC652301///DUX4L4///DUX4L8///DUX4L1	double homeobox 4 like 24///D4Z4 binding element transcript (non-protein coding)///double homeobox protein 4-like///double homeobox 4///double homeobox protein 4-like protein 2-like///double homeobox 4 like 2///double homeobox 4 like 3///double homeobox 4 like 5///double homeobox 4 like 6///double homeobox 4 like 7///double homeobox protein 4-like protein 4-like///double homeobox 4 like 4///doubl…
221815_at	0.4396	0.0713804	1.87406	-4.24285	0.596237	ABHD2	abhydrolase domain containing 2
207965_at	0.2444	0.0066038	2.93408	-2.3055	0.595797	NEUROG3	neurogenin 3
209979_at	0.469	0.0892895	1.76016	-4.4152	0.595482	ADARB1	adenosine deaminase, RNA specific B1
207511_s_at	0.3188	0.0226646	2.4119	-3.32662	0.59546	CNPPD1	cyclin Pas1/PHO80 domain containing 1
213987_s_at	0.3149	0.0209571	2.44646	-3.2626	0.595384	CDK13	cyclin dependent kinase 13
206373_at	0.7414	0.370222	0.910693	-5.40687	0.595266	ZIC1	Zic family member 1
211059_s_at	0.3701	0.0389259	2.16651	-3.76425	0.594773	GOLGA2	golgin A2
206217_at	0.3443	0.0303079	2.28161	-3.5628	0.594442	EDA	ectodysplasin A
220528_at	0.3194	0.0233294	2.39909	-3.35021	0.594393	VNN3	vanin 3
209756_s_at	0.2022	0.0029695	3.25361	-1.63345	0.594113	MYCN	v-myc avian myelocytomatosis viral oncogene neuroblastoma derived homolog
207907_at	0.3741	0.0420789	2.13009	-3.82654	0.593823	TNFSF14	tumor necrosis factor superfamily member 14
213067_at	0.5571	0.151201	1.47558	-4.8078	0.593512	MYH10	myosin, heavy chain 10, non-muscle
221525_at	0.3959	0.0507317	2.04134	-3.97518	0.592964	ZMIZ2	zinc finger MIZ-type containing 2
201946_s_at	0.8243	0.516483	0.657089	-5.58944	0.592616	CCT2	chaperonin containing TCP1 subunit 2
205199_at	0.3576	0.0350024	2.21573	-3.67897	0.592361	CA9	carbonic anhydrase 9
205334_at	0.6081	0.20103	1.3094	-5.01012	0.59234	S100A1	S100 calcium binding protein A1
217081_at	0.3396	0.0289872	2.30181	-3.52674	0.592309	OR2H2	olfactory receptor family 2 subfamily H member 2
221295_at	0.2624	0.0096781	2.77668	-2.62457	0.592232	CIDEA	cell death-inducing DFFA-like effector a
211645_x_at	0.7303	0.351545	0.947373	-5.37585	0.592154
209142_s_at	0.7064	0.318061	1.01655	-5.31426	0.592019	UBE2G1	ubiquitin conjugating enzyme E2 G1
220077_at	0.2338	0.0045592	3.08365	-1.99465	0.591908	CCDC134	coiled-coil domain containing 134
214474_at	0.2477	0.0073148	2.8923	-2.39104	0.591877	PRKAB2	protein kinase AMP-activated non-catalytic subunit beta 2
210161_at	0.4114	0.057088	1.98432	-4.0683	0.591646	NFATC1	nuclear factor of activated T-cells 1
203181_x_at	0.4434	0.0732992	1.86075	-4.26342	0.591644	SRPK2	SRSF protein kinase 2
209423_s_at	0.244	0.0061595	2.96241	-2.24717	0.59162	PHF20	PHD finger protein 20
201490_s_at	0.6937	0.297951	1.06054	-5.27301	0.591503	PPIF	peptidylprolyl isomerase F
211235_s_at	0.6872	0.289835	1.07889	-5.25534	0.591036	ESR1	estrogen receptor 1
200669_s_at	0.652	0.247038	1.18225	-5.15062	0.590857	UBE2D3	ubiquitin conjugating enzyme E2 D3
202700_s_at	0.5178	0.120621	1.60085	-4.64191	0.590482	TMEM63A	transmembrane protein 63A
208994_s_at	0.4404	0.0719969	1.86975	-4.24952	0.590272	PPIG	peptidylprolyl isomerase G
215794_x_at	0.6054	0.196301	1.32369	-4.99355	0.589673	GLUD2	glutamate dehydrogenase 2
200738_s_at	0.8009	0.471	0.730743	-5.54224	0.58949	PGK1	phosphoglycerate kinase 1
215747_s_at	0.2994	0.0162122	2.55822	-3.05183	0.58937	RCC1	regulator of chromosome condensation 1
207434_s_at	0.4704	0.0900294	1.75589	-4.42149	0.589216	FXYD6-FXYD2///FXYD2	FXYD6-FXYD2 readthrough///FXYD domain containing ion transport regulator 2
222271_at	0.7148	0.328408	0.994667	-5.33418	0.589166
216253_s_at	0.4106	0.0566731	1.98787	-4.06257	0.588997	PARVB	parvin beta
208917_x_at	0.2959	0.0155809	2.57531	-3.01911	0.588885	NADK	NAD kinase
207967_at	0.2166	0.0037293	3.16368	-1.82557	0.588823	VPS45	vacuolar protein sorting 45 homolog
208268_at	0.6276	0.222636	1.24722	-5.08042	0.588675	ADAM28	ADAM metallopeptidase domain 28
201161_s_at	0.6414	0.236732	1.20908	-5.12204	0.588091	YBX3	Y-box binding protein 3
201514_s_at	0.6042	0.194507	1.32918	-4.98714	0.587991	G3BP1	G3BP stress granule assembly factor 1
203932_at	0.6937	0.298147	1.0601	-5.27343	0.587917	HLA-DMB	major histocompatibility complex, class II, DM beta
33646_g_at	0.1599	0.0010297	3.66234	-0.73688	0.587917	GM2A	GM2 ganglioside activator
216119_s_at	0.4434	0.0732942	1.86079	-4.26336	0.587681	SPEF1	sperm flagellar 1
210099_at	0.3188	0.0224722	2.41567	-3.31966	0.587569	ABCA2	ATP binding cassette subfamily A member 2
203191_at	0.3835	0.0462369	2.0856	-3.90161	0.587533	ABCB6	ATP binding cassette subfamily B member 6 (Langereis blood group)
205971_s_at	0.3026	0.0171098	2.53494	-3.09619	0.587366	CTRB2///CTRB1	chymotrypsinogen B2///chymotrypsinogen B1
216285_at	0.295	0.0148183	2.59684	-2.97771	0.587109	TSSK2///DGCR14	testis specific serine kinase 2///DiGeorge syndrome critical region gene 14
208557_at	0.3169	0.0213029	2.43925	-3.27599	0.587045	HOXA6	homeobox A6
220628_s_at	0.295	0.0150091	2.59136	-2.98826	0.586797	SDK2	sidekick cell adhesion molecule 2
215606_s_at	0.3251	0.0261306	2.34852	-3.44255	0.586752	ERC1	ELKS/RAB6-interacting/CAST family member 1
211921_x_at	0.4742	0.0924455	1.74215	-4.44168	0.586489	LOC100506248///MIR1244-2///MIR1244-3///MIR1244-1///LOC728026///PTMA	prothymosin alpha///microRNA 1244-2///microRNA 1244-3///microRNA 1244-1///prothymosin alpha-like///prothymosin, alpha
222108_at	0.791	0.452644	0.761626	-5.52101	0.58637	AMIGO2	adhesion molecule with Ig like domain 2
208041_at	0.3149	0.0209357	2.44691	-3.26176	0.586301	GRK1	G protein-coupled receptor kinase 1
216853_x_at	0.5616	0.154545	1.46317	-4.82363	0.586017	IGLJ3	immunoglobulin lambda joining 3
201474_s_at	0.5829	0.174139	1.39444	-4.90918	0.585612	ITGA3	integrin subunit alpha 3
205410_s_at	0.4002	0.0523176	2.02655	-3.99952	0.585391	ATP2B4	ATPase plasma membrane Ca2+ transporting 4
201629_s_at	0.6273	0.221677	1.24988	-5.07747	0.585285	ACP1	acid phosphatase 1, soluble
214972_at	0.2972	0.0159466	2.56533	-3.03822	0.585029	MGEA5	meningioma expressed antigen 5 (hyaluronidase)
202809_s_at	0.4535	0.0788666	1.82377	-4.31998	0.584658	INTS3	integrator complex subunit 3
206094_x_at	0.5705	0.162205	1.43552	-4.85847	0.584653	UGT1A3///UGT1A1///UGT1A4///UGT1A9///UGT1A5///UGT1A6///UGT1A7///UGT1A8///UGT1A10	UDP glucuronosyltransferase family 1 member A3///UDP glucuronosyltransferase family 1 member A1///UDP glucuronosyltransferase family 1 member A4///UDP glucuronosyltransferase family 1 member A9///UDP glucuronosyltransferase family 1 member A5///UDP glucuronosyltransferase family 1 member A6///UDP glucuronosyltransferase family 1 member A7///UDP glucuronosyltransferase family 1 member A8///UDP glu…
205403_at	0.5365	0.133551	1.54505	-4.7172	0.584612	IL1R2	interleukin 1 receptor type 2
201399_s_at	0.8001	0.468729	0.734526	-5.53968	0.583193	TRAM1	translocation associated membrane protein 1
203472_s_at	0.1819	0.0017286	3.46412	-1.17601	0.582771	SLCO2B1	solute carrier organic anion transporter family member 2B1
212705_x_at	0.3429	0.0297978	2.28931	-3.54907	0.582704	PNPLA2	patatin like phospholipase domain containing 2
219028_at	0.4912	0.102098	1.69012	-4.51699	0.582384	HIPK2	homeodomain interacting protein kinase 2
211120_x_at	0.1599	0.0009688	3.68546	-0.68522	0.58221	ESR2	estrogen receptor 2
38447_at	0.1599	0.0011584	3.61751	-0.83683	0.582014	GRK2	G protein-coupled receptor kinase 2
201019_s_at	0.6609	0.260034	1.14957	-5.18466	0.581771	EIF1AX	eukaryotic translation initiation factor 1A, X-linked
205319_at	0.5579	0.151702	1.47371	-4.8102	0.581729	PSCA	prostate stem cell antigen
215404_x_at	0.4607	0.0837631	1.79305	-4.36629	0.581619	FGFR1	fibroblast growth factor receptor 1
201301_s_at	0.7946	0.458286	0.752057	-5.52768	0.581145	ANXA4	annexin A4
219404_at	0.2745	0.011622	2.70003	-2.77666	0.580926	EPS8L3	EPS8 like 3
219847_at	0.131	0.0004062	4.0121	0.05272	0.58055	HDAC11	histone deacetylase 11
212935_at	0.4632	0.0857631	1.78094	-4.38438	0.579976	MCF2L	MCF.2 cell line derived transforming sequence like
209294_x_at	0.295	0.0150773	2.58942	-2.992	0.579847	TNFRSF10B	TNF receptor superfamily member 10b
206815_at	0.3542	0.0336174	2.23429	-3.64646	0.579815	SPAG8	sperm associated antigen 8
221215_s_at	0.6318	0.22758	1.23365	-5.09536	0.579805	RIPK4	receptor interacting serine/threonine kinase 4
215125_s_at	0.6533	0.249365	1.17631	-5.15687	0.579698	UGT1A3///UGT1A1///UGT1A4///UGT1A9///UGT1A5///UGT1A6///UGT1A7///UGT1A8///UGT1A10	UDP glucuronosyltransferase family 1 member A3///UDP glucuronosyltransferase family 1 member A1///UDP glucuronosyltransferase family 1 member A4///UDP glucuronosyltransferase family 1 member A9///UDP glucuronosyltransferase family 1 member A5///UDP glucuronosyltransferase family 1 member A6///UDP glucuronosyltransferase family 1 member A7///UDP glucuronosyltransferase family 1 member A8///UDP glu…
211845_at	0.3307	0.0269722	2.33429	-3.4683	0.579468	NECTIN1	nectin cell adhesion molecule 1
208691_at	0.7898	0.450041	0.766066	-5.51789	0.579384	TFRC	transferrin receptor
208146_s_at	0.53	0.129846	1.56057	-4.69647	0.57938	CPVL	carboxypeptidase, vitellogenic like
214969_at	0.3776	0.0444529	2.10423	-3.8703	0.578941	MAP3K9	mitogen-activated protein kinase kinase kinase 9
221428_s_at	0.7404	0.368099	0.914801	-5.40345	0.578922	TBL1XR1	transducin (beta)-like 1 X-linked receptor 1
213572_s_at	0.7265	0.345971	0.95857	-5.36616	0.578915	SERPINB1	serpin family B member 1
208767_s_at	0.8363	0.539684	0.620896	-5.61086	0.578842	LAPTM4B	lysosomal protein transmembrane 4 beta
206277_at	0.4409	0.0723457	1.86733	-4.25327	0.578835	P2RY2	purinergic receptor P2Y2
211599_x_at	0.5596	0.15276	1.46977	-4.81523	0.578408	MET	MET proto-oncogene, receptor tyrosine kinase
213783_at	0.3194	0.0235622	2.39468	-3.35831	0.578326	MFNG	MFNG O-fucosylpeptide 3-beta-N-acetylglucosaminyltransferase
222042_x_at	0.3653	0.0372641	2.18679	-3.72928	0.577956	MEX3D	mex-3 RNA binding family member D
217162_at	0.3026	0.0172565	2.53125	-3.10321	0.577951	TSPY1	testis specific protein, Y-linked 1
63825_at	0.4396	0.071451	1.87357	-4.24362	0.57794	ABHD2	abhydrolase domain containing 2
207832_at	0.3078	0.0190697	2.4878	-3.18528	0.577722	BAIAP2	BAI1 associated protein 2
214053_at	0.6119	0.205759	1.29537	-5.02625	0.577668	ERBB4	erb-b2 receptor tyrosine kinase 4
211899_s_at	0.4636	0.0861808	1.77844	-4.3881	0.577559	TRAF4	TNF receptor associated factor 4
209201_x_at	0.754	0.388509	0.875937	-5.4352	0.577433	CXCR4	C-X-C motif chemokine receptor 4
218780_at	0.4538	0.0797845	1.81789	-4.32889	0.577296	HOOK2	hook microtubule tethering protein 2
219896_at	0.3709	0.039354	2.16142	-3.77301	0.577182	CALY	calcyon neuron specific vesicular protein
218305_at	0.3237	0.024436	2.37848	-3.38799	0.57701	IPO4	importin 4
208583_x_at	0.376	0.0437499	2.11176	-3.8576	0.576812	HIST1H2AJ	histone cluster 1, H2aj
210892_s_at	0.4645	0.0865153	1.77645	-4.39107	0.576645	GTF2I	general transcription factor IIi
219058_x_at	0.2702	0.0110967	2.71948	-2.73827	0.576392	TINAGL1	tubulointerstitial nephritis antigen like 1
211582_x_at	0.3717	0.0397761	2.15644	-3.78155	0.575901	LST1	leukocyte specific transcript 1
221454_at	0.295	0.0153261	2.5824	-3.00551	0.575893	BOK	BOK, BCL2 family apoptosis regulator
217777_s_at	0.6651	0.265186	1.13695	-5.19758	0.575702	HACD3	3-hydroxyacyl-CoA dehydratase 3
219681_s_at	0.6541	0.250333	1.17385	-5.15945	0.57563	RAB11FIP1	RAB11 family interacting protein 1
214992_s_at	0.4094	0.0562122	1.99184	-4.05614	0.575602	DNASE2	deoxyribonuclease 2, lysosomal
204948_s_at	0.5861	0.178042	1.38149	-4.92491	0.575339	FST	follistatin
204717_s_at	0.5419	0.137308	1.52966	-4.73756	0.57529	SLC29A2	solute carrier family 29 member 2
201467_s_at	0.6382	0.232866	1.21937	-5.11092	0.575078	NQO1	NAD(P)H quinone dehydrogenase 1
208708_x_at	0.6992	0.306194	1.04227	-5.29034	0.574983	EIF5	eukaryotic translation initiation factor 5
215519_x_at	0.3752	0.0425546	2.12481	-3.83551	0.574747	SGSM3	small G protein signaling modulator 3
202638_s_at	0.3792	0.045246	2.09587	-3.88438	0.574309	ICAM1	intercellular adhesion molecule 1
211259_s_at	0.4267	0.0644084	1.92518	-4.16285	0.574137	BMP7	bone morphogenetic protein 7
221179_at	0.3522	0.0321686	2.25446	-3.61094	0.574065	PRORY	proline rich, Y-linked
202285_s_at	0.4186	0.0597635	1.96198	-4.10427	0.573923	TACSTD2	tumor-associated calcium signal transducer 2
201392_s_at	0.6547	0.251291	1.17142	-5.162	0.573904	IGF2R	insulin like growth factor 2 receptor
217258_x_at	0.376	0.0436	2.11338	-3.85487	0.573739	IGLV1-44	immunoglobulin lambda variable 1-44
217545_at	0.2793	0.0122248	2.67869	-2.81858	0.573681	MYH14	myosin, heavy chain 14, non-muscle
213767_at	0.2466	0.0071085	2.90401	-2.36712	0.57359	KSR1	kinase suppressor of ras 1
201170_s_at	0.7359	0.35995	0.93071	-5.39009	0.573447	BHLHE40	basic helix-loop-helix family member e40
217119_s_at	0.4607	0.0840666	1.7912	-4.36907	0.57311	CXCR3	C-X-C motif chemokine receptor 3
201251_at	0.7005	0.307831	1.03868	-5.29371	0.573034	PKM	pyruvate kinase, muscle
208176_at	0.4024	0.0531909	2.01857	-4.0126	0.572922	DUX1	double homeobox 1
217054_at	0.3882	0.0477346	2.07045	-3.92693	0.572623	MUC3A	mucin 3A, cell surface associated
211395_x_at	0.3698	0.0387993	2.16803	-3.76165	0.572271	FCGR2C	Fc fragment of IgG receptor IIc (gene/pseudogene)
205262_at	0.541	0.136703	1.53212	-4.73432	0.571647	KCNH2	potassium voltage-gated channel subfamily H member 2
211021_s_at	0.3194	0.0235069	2.39572	-3.35639	0.571636	RGS14	regulator of G-protein signaling 14
206327_s_at	0.3526	0.0331551	2.24064	-3.6353	0.571578	CDH15	cadherin 15
212147_at	0.3063	0.0186087	2.49848	-3.1652	0.571352	SMG5	SMG5, nonsense mediated mRNA decay factor
210991_s_at	0.22	0.0039177	3.14412	-1.86706	0.571195	RIMS3	regulating synaptic membrane exocytosis 3
215202_at	0.3359	0.0283207	2.31232	-3.50788	0.571165	GUSBP11	glucuronidase, beta pseudogene 11
201638_s_at	0.3249	0.0258054	2.35413	-3.43237	0.571029	CPSF1	cleavage and polyadenylation specific factor 1
212019_at	0.376	0.0434379	2.11513	-3.8519	0.571028	RSL1D1	ribosomal L1 domain containing 1
201299_s_at	0.3406	0.0292107	2.29833	-3.53296	0.571008	MOB1A	MOB kinase activator 1A
215977_x_at	0.295	0.0151453	2.58749	-2.99572	0.570816	GK	glycerol kinase
217325_at	0.2605	0.0090701	2.80364	-2.57054	0.570727	KRT3	keratin 3
217478_s_at	0.6828	0.283933	1.09246	-5.24208	0.570429	HLA-DMA	major histocompatibility complex, class II, DM alpha
215341_at	0.4947	0.105041	1.67508	-4.53842	0.570229	DNAH6	dynein axonemal heavy chain 6
209807_s_at	0.376	0.0435502	2.11392	-3.85395	0.570188	NFIX	nuclear factor I X
215844_at	0.5223	0.124057	1.58556	-4.66276	0.570015	TNPO2	transportin 2
209587_at	0.5183	0.120939	1.59942	-4.64387	0.569675	PITX1	paired like homeodomain 1
206315_at	0.4267	0.0647278	1.92274	-4.16671	0.569665	CRLF1	cytokine receptor like factor 1
205068_s_at	0.5702	0.161681	1.43738	-4.85615	0.56958	ARHGAP26	Rho GTPase activating protein 26
AFFX-BioC-5_at	0.7014	0.309403	1.03524	-5.29693	0.569402
213731_s_at	0.295	0.0150665	2.58973	-2.99141	0.569386	TCF3	transcription factor 3
218748_s_at	0.5565	0.149954	1.48027	-4.8018	0.569295	EXOC5	exocyst complex component 5
214479_at	0.295	0.014943	2.59325	-2.98463	0.568927	GFRA3	GDNF family receptor alpha 3
220051_at	0.6042	0.194827	1.3282	-4.98829	0.567987	PRSS21	protease, serine 21
209954_x_at	0.3442	0.0301643	2.28377	-3.55896	0.567515	SS18	SS18, nBAF chromatin remodeling complex subunit
209727_at	0.2904	0.0134934	2.63682	-2.90033	0.56725	GM2A	GM2 ganglioside activator
203809_s_at	0.3341	0.0275766	2.32432	-3.48629	0.567224	AKT2	AKT serine/threonine kinase 2
219121_s_at	0.6567	0.254001	1.16459	-5.16913	0.567204	ESRP1	epithelial splicing regulatory protein 1
206114_at	0.469	0.0894481	1.75925	-4.41655	0.567094	EPHA4	EPH receptor A4
216345_at	0.4949	0.105712	1.6717	-4.54321	0.566965	ZSWIM8	zinc finger SWIM-type containing 8
220072_at	0.5618	0.154989	1.46154	-4.8257	0.566857	CSPP1	centrosome and spindle pole associated protein 1
209559_at	0.3631	0.0366304	2.19474	-3.71551	0.566788	HIP1R	huntingtin interacting protein 1 related
221671_x_at	0.8328	0.532722	0.631667	-5.6046	0.566588	IGK///IGKC	immunoglobulin kappa locus///immunoglobulin kappa constant
206406_at	0.249	0.0074352	2.88561	-2.40468	0.566511	SMCP	sperm mitochondria associated cysteine rich protein
222329_x_at	0.2126	0.0035268	3.1858	-1.77851	0.566297
216212_s_at	0.4636	0.0861303	1.77874	-4.38765	0.566094	MIR664B///SNORA56///DKC1	microRNA 664b///small nucleolar RNA, H/ACA box 56///dyskerin pseudouridine synthase 1
220708_at	0.3343	0.0278144	2.32045	-3.49326	0.565905
205736_at	0.3683	0.0383163	2.17386	-3.75161	0.565465	PGAM2	phosphoglycerate mutase 2
208372_s_at	0.3963	0.0509633	2.03916	-3.97879	0.565342	LIMK1	LIM domain kinase 1
37022_at	0.2444	0.0066507	2.9312	-2.31143	0.564878	PRELP	proline and arginine rich end leucine rich repeat protein
207035_at	0.2466	0.0070121	2.9096	-2.3557	0.56478	SLC30A3	solute carrier family 30 member 3
216412_x_at	0.3274	0.026394	2.34402	-3.4507	0.564137	CKAP2///IGLC1	cytoskeleton associated protein 2///immunoglobulin lambda constant 1
205064_at	0.8309	0.527634	0.639587	-5.59994	0.563605	SPRR1B	small proline rich protein 1B
65517_at	0.403	0.0534697	2.01605	-4.01672	0.563463	AP1M2	adaptor related protein complex 1 mu 2 subunit
215348_at	0.3694	0.0386772	2.1695	-3.75912	0.563359	ADCY1	adenylate cyclase 1
221286_s_at	0.5212	0.123073	1.5899	-4.65685	0.563177	MZB1	marginal zone B and B1 cell specific protein
210632_s_at	0.3728	0.0407253	2.14542	-3.80042	0.562998	SGCA	sarcoglycan alpha
202085_at	0.6786	0.279975	1.10167	-5.233	0.562941	TJP2	tight junction protein 2
220778_x_at	0.313	0.0204147	2.45798	-3.24113	0.562761	SEMA6B	semaphorin 6B
202997_s_at	0.4839	0.0983383	1.70987	-4.48861	0.562738	LOXL2	lysyl oxidase like 2
207355_at	0.3401	0.0290738	2.30046	-3.52915	0.56257	SLC1A7	solute carrier family 1 member 7
201679_at	0.4329	0.0675791	1.90137	-4.20032	0.562545	SRRT	serrate, RNA effector molecule
206558_at	0.5286	0.129143	1.56356	-4.69247	0.562277	SIM2	single-minded family bHLH transcription factor 2
218881_s_at	0.4306	0.0661113	1.91227	-4.18321	0.562233	FOSL2	FOS like 2, AP-1 transcription factor subunit
202637_s_at	0.4904	0.101579	1.69281	-4.51314	0.561848	ICAM1	intercellular adhesion molecule 1
205701_at	0.2444	0.006607	2.93388	-2.30591	0.561702	IPO8	importin 8
214190_x_at	0.3148	0.0208899	2.44787	-3.25997	0.56157	GGA2	golgi associated, gamma adaptin ear containing, ARF binding protein 2
204253_s_at	0.2358	0.0048714	3.0571	-2.05033	0.561432	VDR	vitamin D (1,25- dihydroxyvitamin D3) receptor
210916_s_at	0.668	0.268065	1.12997	-5.20467	0.561365	CD44	CD44 molecule (Indian blood group)
200748_s_at	0.6274	0.22195	1.24913	-5.07831	0.561298	FTH1	ferritin heavy chain 1
212471_at	0.3171	0.0217206	2.4307	-3.29186	0.561227	AVL9	AVL9 cell migration associated
207930_at	0.3526	0.0331738	2.24038	-3.63576	0.561056	LCN1	lipocalin 1
214374_s_at	0.6318	0.226946	1.23537	-5.09347	0.560797	PPFIBP1	PPFIA binding protein 1
203990_s_at	0.2664	0.0102211	2.75391	-2.66998	0.560746	KDM6A	lysine demethylase 6A
202890_at	0.5725	0.163896	1.42956	-4.86591	0.560165	MAP7	microtubule associated protein 7
205212_s_at	0.5165	0.119566	1.60562	-4.63538	0.560012	ACAP1	ArfGAP with coiled-coil, ankyrin repeat and PH domains 1
201015_s_at	0.6197	0.213138	1.27397	-5.05055	0.559859	JUP	junction plakoglobin
206309_at	0.1289	0.0003471	4.07054	0.18602	0.559836	LECT1	leukocyte cell derived chemotaxin 1
207289_at	0.244	0.0059777	2.97456	-2.22207	0.559828	MMP25	matrix metallopeptidase 25
207833_s_at	0.2889	0.0133404	2.64168	-2.89089	0.559682	HLCS	holocarboxylase synthetase
217140_s_at	0.729	0.349832	0.950802	-5.37289	0.55945	VDAC1	voltage dependent anion channel 1
205506_at	0.4445	0.0739136	1.85656	-4.26988	0.559235	VIL1	villin 1
201079_at	0.6056	0.196558	1.32291	-4.99446	0.559222	SYNGR2	synaptogyrin 2
216694_at	0.3741	0.0418901	2.1322	-3.82295	0.559175	PQLC3	PQ loop repeat containing 3
216484_x_at	0.2395	0.0051638	3.03368	-2.09928	0.558785
200730_s_at	0.745	0.374478	0.902507	-5.41364	0.558717	PTP4A1	protein tyrosine phosphatase type IVA, member 1
220478_at	0.2656	0.0099041	2.76706	-2.64378	0.558665	APOL5	apolipoprotein L5
212487_at	0.5154	0.1191	1.60774	-4.63247	0.55833	GPATCH8	G-patch domain containing 8
200848_at	0.652	0.247196	1.18185	-5.15105	0.558118	AHCYL1	adenosylhomocysteinase like 1
216736_at	0.4746	0.0930468	1.73878	-4.44661	0.557829	TM6SF2	transmembrane 6 superfamily member 2
219911_s_at	0.656	0.252308	1.16885	-5.16468	0.557688	SLCO4A1	solute carrier organic anion transporter family member 4A1
213270_at	0.376	0.0434698	2.11479	-3.85248	0.557169	MPP2	membrane palmitoylated protein 2
214316_x_at	0.5471	0.143003	1.50698	-4.76728	0.557161
202488_s_at	0.4329	0.06757	1.90143	-4.20022	0.557098	FXYD3	FXYD domain containing ion transport regulator 3
202895_s_at	0.262	0.0093717	2.79006	-2.59779	0.55683	SIRPA	signal regulatory protein alpha
206997_s_at	0.4014	0.0528013	2.02212	-4.00679	0.556582	HS6ST1	heparan sulfate 6-O-sulfotransferase 1
200722_s_at	0.7443	0.373596	0.904199	-5.41224	0.556298	CAPRIN1	cell cycle associated protein 1
210930_s_at	0.3021	0.0168193	2.54235	-3.0821	0.555338	ERBB2	erb-b2 receptor tyrosine kinase 2
217285_at	0.4566	0.0814552	1.80733	-4.34483	0.555204	TSSK2///DGCR14	testis specific serine kinase 2///DiGeorge syndrome critical region gene 14
213503_x_at	0.7128	0.325805	1.00013	-5.32925	0.554853	ANXA2	annexin A2
207274_at	0.3116	0.019641	2.47491	-3.20948	0.554788	CHRNE	cholinergic receptor nicotinic epsilon subunit
211771_s_at	0.4002	0.0523093	2.02663	-3.9994	0.554586	POU2F2	POU class 2 homeobox 2
213553_x_at	0.6233	0.216347	1.26483	-5.06082	0.554582	APOC1	apolipoprotein C1
206820_at	0.4211	0.0618879	1.94485	-4.13164	0.554447	AGFG2	ArfGAP with FG repeats 2
220905_at	0.4541	0.0800017	1.81651	-4.33098	0.553568
215431_at	0.2105	0.0033515	3.20595	-1.73554	0.553529	SNTB1	syntrophin beta 1
209880_s_at	0.324	0.0251984	2.36477	-3.413	0.552767	SELPLG	selectin P ligand
200772_x_at	0.5957	0.186504	1.35415	-4.95769	0.552588	LOC100506248///MIR1244-2///MIR1244-3///MIR1244-1///LOC728026///PTMA	prothymosin alpha///microRNA 1244-2///microRNA 1244-3///microRNA 1244-1///prothymosin alpha-like///prothymosin, alpha
204987_at	0.4535	0.0785631	1.82573	-4.317	0.55258	ITIH2	inter-alpha-trypsin inhibitor heavy chain 2
213442_x_at	0.1581	0.0006699	3.82482	-0.37206	0.552517	SPDEF	SAM pointed domain containing ETS transcription factor
201138_s_at	0.5752	0.165821	1.42283	-4.87427	0.552276	SSB	Sjogren syndrome antigen B
210791_s_at	0.2664	0.0100687	2.76019	-2.65749	0.551888	ARHGAP32	Rho GTPase activating protein 32
211003_x_at	0.7648	0.406452	0.842841	-5.46121	0.551324	TGM2	transglutaminase 2
207083_s_at	0.1599	0.0009691	3.68536	-0.68544	0.551004	CC2D1A	coiled-coil and C2 domain containing 1A
207641_at	0.3741	0.042163	2.12915	-3.82813	0.55098	TNFRSF13B	TNF receptor superfamily member 13B
205759_s_at	0.5914	0.182783	1.36605	-4.94349	0.550942	SULT2B1	sulfotransferase family 2B member 1
214345_at	0.3721	0.0403281	2.15	-3.79258	0.550863
211830_s_at	0.2466	0.0070899	2.90509	-2.36493	0.550789	CACNA1I	calcium voltage-gated channel subunit alpha1 I
206393_at	0.4376	0.069871	1.88475	-4.22626	0.550611	TNNI2	troponin I2, fast skeletal type
204443_at	0.4346	0.0688	1.89246	-4.21425	0.550561	ARSA	arylsulfatase A
214613_at	0.2126	0.0035152	3.18709	-1.77575	0.55017	GPR3	G protein-coupled receptor 3
216976_s_at	0.6541	0.250648	1.17305	-5.16029	0.550129	RYK	receptor-like tyrosine kinase
209718_at	0.4802	0.0964508	1.72003	-4.47392	0.54988	NCAPH2	non-SMC condensin II complex subunit H2
203915_at	0.7813	0.438585	0.785786	-5.50383	0.549844	CXCL9	C-X-C motif chemokine ligand 9
215277_at	0.3904	0.0487764	2.06015	-3.94405	0.549813	PCDH1	protocadherin 1
206179_s_at	0.3911	0.0491786	2.05623	-3.95056	0.549555	TPPP	tubulin polymerization promoting protein
205331_s_at	0.2022	0.0029851	3.25154	-1.63789	0.549496	REEP2	receptor accessory protein 2
219692_at	0.2956	0.0154585	2.5787	-3.0126	0.549332	KREMEN2	kringle containing transmembrane protein 2
213457_at	0.6498	0.244144	1.1897	-5.14274	0.549317	MFHAS1	malignant fibrous histiocytoma amplified sequence 1
213829_x_at	0.2793	0.0122465	2.67794	-2.82006	0.549301	RTEL1	regulator of telomere elongation helicase 1
218965_s_at	0.2691	0.0108584	2.72859	-2.72025	0.54908	TUT1	terminal uridylyl transferase 1, U6 snRNA-specific
211048_s_at	0.6937	0.298558	1.05918	-5.27431	0.548985	PDIA4	protein disulfide isomerase family A member 4
201159_s_at	0.3691	0.0385351	2.17121	-3.75617	0.548966	NMT1	N-myristoyltransferase 1
211808_s_at	0.4447	0.0741055	1.85525	-4.27189	0.548938	CREBBP	CREB binding protein
204973_at	0.4276	0.0651245	1.91971	-4.17148	0.548858	GJB1	gap junction protein beta 1
209041_s_at	0.4728	0.0913932	1.7481	-4.43296	0.548856	UBE2G2	ubiquitin conjugating enzyme E2 G2
212332_at	0.3741	0.041392	2.13781	-3.81339	0.548837	RBL2	RB transcriptional corepressor like 2
221256_s_at	0.4949	0.105305	1.67375	-4.54031	0.548781	HDHD3	haloacid dehalogenase like hydrolase domain containing 3
222091_at	0.3429	0.0298285	2.28885	-3.5499	0.548393	HPCAL4	hippocalcin like 4
215818_at	0.3526	0.0330592	2.24197	-3.63297	0.548388	NUDT7	nudix hydrolase 7
220491_at	0.3892	0.0480862	2.06695	-3.93275	0.548386	HAMP	hepcidin antimicrobial peptide
214391_x_at	0.2358	0.0048504	3.05884	-2.0467	0.548315	PTGER1	prostaglandin E receptor 1
202339_at	0.4476	0.0757283	1.84433	-4.28864	0.548293	SYMPK	symplekin
210470_x_at	0.7017	0.310771	1.03227	-5.29971	0.547979	NONO	non-POU domain containing, octamer-binding
213462_at	0.4751	0.0935912	1.73575	-4.45105	0.547978	NPAS2	neuronal PAS domain protein 2
220193_at	0.3194	0.0232574	2.40046	-3.34769	0.547949	SH3D21	SH3 domain containing 21
214523_at	0.268	0.0103503	2.74866	-2.68042	0.54773	CEBPE	CCAAT/enhancer binding protein epsilon
207025_at	0.3466	0.0308718	2.27323	-3.5777	0.547623	GJC2	gap junction protein gamma 2
221557_s_at	0.3645	0.0370982	2.18886	-3.72569	0.547542	LEF1	lymphoid enhancer binding factor 1
214886_s_at	0.2466	0.0069964	2.91051	-2.35383	0.547536	N4BP2L1	NEDD4 binding protein 2 like 1
217510_at	0.3113	0.019509	2.47785	-3.20395	0.547026	CRX	cone-rod homeobox
221300_at	0.2395	0.0051185	3.03723	-2.09188	0.546841	NPAP1	nuclear pore associated protein 1
211004_s_at	0.2842	0.0127659	2.66036	-2.85446	0.546697	ALDH3B1	aldehyde dehydrogenase 3 family member B1
AFFX-r2-Ec-bioC-5_at	0.7404	0.367731	0.915514	-5.40286	0.546665
208063_s_at	0.5103	0.11589	1.6225	-4.61212	0.546619	CAPN9	calpain 9
212009_s_at	0.6688	0.268529	1.12885	-5.2058	0.546587	STIP1	stress induced phosphoprotein 1
204971_at	0.8067	0.482824	0.711221	-5.55522	0.546543	CSTA	cystatin A
215668_s_at	0.2529	0.0079988	2.85559	-2.46572	0.546476	PLXNB1	plexin B1
207629_s_at	0.4555	0.080729	1.8119	-4.33795	0.546426	ARHGEF2	Rho/Rac guanine nucleotide exchange factor 2
208071_s_at	0.2682	0.0106727	2.73582	-2.70592	0.546278	LAIR1	leukocyte associated immunoglobulin like receptor 1
213014_at	0.3128	0.0200081	2.4668	-3.22466	0.545928	MAPK8IP1	mitogen-activated protein kinase 8 interacting protein 1
204997_at	0.3823	0.0459983	2.08806	-3.89749	0.54559	GPD1	glycerol-3-phosphate dehydrogenase 1
207003_at	0.4097	0.0563818	1.99038	-4.05851	0.545548	GUCA2A	guanylate cyclase activator 2A
218044_x_at	0.352	0.0318942	2.25838	-3.60402	0.545448	PTMS	parathymosin
204427_s_at	0.8059	0.481131	0.713999	-5.55339	0.54522	TMED2	transmembrane p24 trafficking protein 2
206883_x_at	0.4162	0.0590058	1.96822	-4.09426	0.545138	GP9	glycoprotein IX platelet
204532_x_at	0.5015	0.110693	1.64716	-4.57779	0.544983	UGT1A1///UGT1A4///UGT1A9///UGT1A6///UGT1A8///UGT1A10	UDP glucuronosyltransferase family 1 member A1///UDP glucuronosyltransferase family 1 member A4///UDP glucuronosyltransferase family 1 member A9///UDP glucuronosyltransferase family 1 member A6///UDP glucuronosyltransferase family 1 member A8///UDP glucuronosyltransferase family 1 member A10
211000_s_at	0.3522	0.0325022	2.24975	-3.61926	0.544965	IL6ST	interleukin 6 signal transducer
204490_s_at	0.7116	0.324238	1.00343	-5.32625	0.544883	CD44	CD44 molecule (Indian blood group)
203783_x_at	0.3194	0.0233165	2.39933	-3.34976	0.544856	POLRMT	RNA polymerase mitochondrial
211586_s_at	0.3702	0.0390292	2.16528	-3.76638	0.54408	ATP2B2	ATPase plasma membrane Ca2+ transporting 2
200736_s_at	0.5585	0.152308	1.47145	-4.81308	0.54396	GPX1	glutathione peroxidase 1
207821_s_at	0.541	0.136833	1.53159	-4.73502	0.543446	PTK2	protein tyrosine kinase 2
205026_at	0.3743	0.042293	2.1277	-3.83059	0.543367	STAT5B	signal transducer and activator of transcription 5B
213085_s_at	0.7139	0.327246	0.9971	-5.33198	0.542945	WWC1	WW and C2 domain containing 1
212478_at	0.2702	0.0110237	2.72225	-2.73279	0.54294	RMND5A	required for meiotic nuclear division 5 homolog A
205830_at	0.6665	0.266614	1.13348	-5.20111	0.54259	CLGN	calmegin
202327_s_at	0.3522	0.0320309	2.25642	-3.60747	0.542156	LOC101930075///PKD1	polycystin-1-like///polycystin 1, transient receptor potential channel interacting
210141_s_at	0.3106	0.019389	2.48055	-3.1989	0.541814	INHA	inhibin alpha subunit
209843_s_at	0.2772	0.0119503	2.68828	-2.79976	0.54177	SOX10	SRY-box 10
215395_x_at	0.3012	0.016568	2.54885	-3.06971	0.541767	PRSS3P2	protease, serine 3 pseudogene 2
205868_s_at	0.3728	0.0407998	2.14456	-3.80188	0.54176	PTPN11	protein tyrosine phosphatase, non-receptor type 11
206360_s_at	0.4327	0.0672443	1.90383	-4.19645	0.541734	SOCS3	suppressor of cytokine signaling 3
207858_s_at	0.3012	0.0166158	2.54761	-3.07208	0.541603	PKLR	pyruvate kinase, liver and RBC
202295_s_at	0.6202	0.213389	1.27325	-5.05136	0.54158	CTSH	cathepsin H
212014_x_at	0.7128	0.325998	0.99972	-5.32961	0.541505	CD44	CD44 molecule (Indian blood group)
207959_s_at	0.423	0.0627984	1.93767	-4.14307	0.541447	DNAH9	dynein axonemal heavy chain 9
220110_s_at	0.5782	0.169301	1.41082	-4.88911	0.541118	NXF3	nuclear RNA export factor 3
211639_x_at	0.6021	0.193145	1.33337	-4.98223	0.541057	IGHV4-31///IGHM///IGHG4///IGHG3///IGHG1///IGHD///IGHA2///IGHA1///IGH	immunoglobulin heavy variable 4-31///immunoglobulin heavy constant mu///immunoglobulin heavy constant gamma 4 (G4m marker)///immunoglobulin heavy constant gamma 3 (G3m marker)///immunoglobulin heavy constant gamma 1 (G1m marker)///immunoglobulin heavy constant delta///immunoglobulin heavy constant alpha 2 (A2m marker)///immunoglobulin heavy constant alpha 1///immunoglobulin heavy locus
204660_at	0.4377	0.0699359	1.88429	-4.22698	0.540992	GFER	growth factor, augmenter of liver regeneration
207293_s_at	0.7918	0.454064	0.759212	-5.5227	0.540875	AGTR2	angiotensin II receptor type 2
205810_s_at	0.3329	0.0274048	2.32714	-3.48122	0.540753	WASL	Wiskott-Aldrich syndrome like
208325_s_at	0.5691	0.161	1.4398	-4.85311	0.540722	AKAP13	A-kinase anchoring protein 13
208403_x_at	0.2819	0.0125926	2.66615	-2.84314	0.540647	MAX	MYC associated factor X
213177_at	0.4189	0.0601619	1.95873	-4.10948	0.540055	MAPK8IP3	mitogen-activated protein kinase 8 interacting protein 3
222211_x_at	0.2358	0.0048455	3.05925	-2.04584	0.539884	SCAND2P	SCAN domain containing 2 pseudogene
209136_s_at	0.4447	0.0742948	1.85397	-4.27386	0.53984	USP10	ubiquitin specific peptidase 10
219424_at	0.4396	0.0714362	1.87367	-4.24346	0.53975	EBI3	Epstein-Barr virus induced 3
220318_at	0.3776	0.0443972	2.10483	-3.8693	0.539453	EPN3	epsin 3
201045_s_at	0.3169	0.0213015	2.43928	-3.27593	0.539001	WTH3DI///RAB6A	RAB6C-like///RAB6A, member RAS oncogene family
201286_at	0.7489	0.380133	0.891723	-5.42246	0.538672	SDC1	syndecan 1
217867_x_at	0.5956	0.186145	1.35529	-4.95633	0.53865	BACE2	beta-site APP-cleaving enzyme 2
215501_s_at	0.3575	0.0347781	2.21869	-3.67379	0.538644	DUSP10	dual specificity phosphatase 10
212002_at	0.4765	0.0947814	1.72916	-4.46066	0.538564	SZRD1	SUZ RNA binding domain containing 1
220769_s_at	0.6061	0.197123	1.32119	-4.99646	0.5385	WDR78	WD repeat domain 78
217741_s_at	0.7014	0.309688	1.03462	-5.29751	0.538466	ZFAND5	zinc finger AN1-type containing 5
210379_s_at	0.295	0.0143411	2.61085	-2.95068	0.538362	TLK1	tousled like kinase 1
216608_at	0.2725	0.0114604	2.70592	-2.76504	0.538351	DKFZP434A062	uncharacterized LOC26102
206604_at	0.3554	0.0340198	2.22883	-3.65605	0.538114	OVOL1	ovo like transcriptional repressor 1
215488_at	0.3909	0.0490384	2.05759	-3.9483	0.537906
214483_s_at	0.6138	0.207846	1.28926	-5.03322	0.537832	ARFIP1	ADP ribosylation factor interacting protein 1
217148_x_at	0.7198	0.336781	0.977298	-5.3497	0.537772	IGLJ3///IGLV@///IGLC1	immunoglobulin lambda joining 3///immunoglobulin lambda variable cluster///immunoglobulin lambda constant 1
213470_s_at	0.7218	0.340239	0.970212	-5.35596	0.537665	HNRNPH1	heterogeneous nuclear ribonucleoprotein H1 (H)
211186_s_at	0.2529	0.0084666	2.83214	-2.51314	0.537463	AAK1	AP2 associated kinase 1
210398_x_at	0.328	0.0264969	2.34228	-3.45386	0.53707	FUT6	fucosyltransferase 6
213607_x_at	0.2882	0.0132821	2.64354	-2.88727	0.536933	NADK	NAD kinase
212335_at	0.7609	0.399844	0.85492	-5.45183	0.536768	GNS	glucosamine (N-acetyl)-6-sulfatase
205790_at	0.4619	0.0850488	1.78524	-4.37797	0.536631	SKAP1	src kinase associated phosphoprotein 1
211641_x_at	0.4535	0.0785624	1.82573	-4.317	0.536491	IGHV4-31///IGHM///IGHG3///IGHG1///IGHD///IGHA2///IGHA1	immunoglobulin heavy variable 4-31///immunoglobulin heavy constant mu///immunoglobulin heavy constant gamma 3 (G3m marker)///immunoglobulin heavy constant gamma 1 (G1m marker)///immunoglobulin heavy constant delta///immunoglobulin heavy constant alpha 2 (A2m marker)///immunoglobulin heavy constant alpha 1
211495_x_at	0.495	0.105803	1.67124	-4.54386	0.536296	TNFSF12-TNFSF13///TNFSF13	TNFSF12-TNFSF13 readthrough///tumor necrosis factor superfamily member 13
205349_at	0.6364	0.231351	1.22344	-5.10651	0.536175	GNA15	G protein subunit alpha 15
203928_x_at	0.3734	0.0412518	2.1394	-3.81068	0.535834	MAPT	microtubule associated protein tau
209433_s_at	0.4377	0.070167	1.88264	-4.22954	0.535784	PPAT	phosphoribosyl pyrophosphate amidotransferase
216579_at	0.2443	0.0065001	2.94053	-2.29225	0.535697	GJB4	gap junction protein beta 4
206109_at	0.2839	0.012726	2.66169	-2.85187	0.535604	FUT1	fucosyltransferase 1 (H blood group)
219215_s_at	0.61	0.202889	1.30386	-5.01651	0.535517	SLC39A4	solute carrier family 39 member 4
215061_at	0.3371	0.0285133	2.30926	-3.51338	0.535498	METTL10	methyltransferase like 10
209644_x_at	0.6221	0.215595	1.26696	-5.05843	0.53544	CDKN2A	cyclin dependent kinase inhibitor 2A
211133_x_at	0.3883	0.0477748	2.07005	-3.92759	0.535433	LILRB3	leukocyte immunoglobulin like receptor B3
209645_s_at	0.4114	0.0572096	1.98329	-4.06998	0.535235	ALDH1B1	aldehyde dehydrogenase 1 family member B1
214768_x_at	0.7005	0.307882	1.03857	-5.29381	0.53522	IGKC	immunoglobulin kappa constant
214398_s_at	0.1932	0.0023875	3.33897	-1.4492	0.535153	IKBKE	inhibitor of kappa light polypeptide gene enhancer in B-cells, kinase epsilon
207444_at	0.262	0.0093003	2.79324	-2.59142	0.535127	SLC22A13	solute carrier family 22 member 13
39249_at	0.5709	0.162497	1.43449	-4.85976	0.534956	AQP3	aquaporin 3 (Gill blood group)
207137_at	0.2443	0.0065447	2.93774	-2.29798	0.534411	TONSL	tonsoku-like, DNA repair protein
213380_x_at	0.3942	0.0500871	2.04747	-3.96506	0.534401	LOC102724562///MST1L///MST1P2///MST1	macrophage stimulating 1 pseudogene///macrophage stimulating 1 like///macrophage stimulating 1 pseudogene 2///macrophage stimulating 1
220057_at	0.3977	0.0513336	2.03568	-3.98451	0.534243	XAGE1B///XAGE1E	X antigen family member 1B///X antigen family member 1E
216646_at	0.295	0.0153197	2.58258	-3.00516	0.534076	DSCC1	DNA replication and sister chromatid cohesion 1
202856_s_at	0.7633	0.403347	0.8485	-5.45683	0.534062	MIR6787///SLC16A3	microRNA 6787///solute carrier family 16 member 3
215936_s_at	0.3956	0.0504969	2.04357	-3.97151	0.533919	KIAA1033	KIAA1033
210684_s_at	0.4995	0.108691	1.65691	-4.56411	0.5339	DLG4	discs large MAGUK scaffold protein 4
AFFX-M27830_3_at	0.1842	0.0019902	3.40967	-1.29529	0.533737
209926_at	0.4447	0.0743278	1.85374	-4.27421	0.533724	BORCS8	BLOC-1 related complex subunit 8
209359_x_at	0.382	0.0458784	2.08929	-3.89542	0.533693	LOC101928269///LOC100506403///RUNX1	uncharacterized LOC101928269///uncharacterized LOC100506403///runt related transcription factor 1
219942_at	0.3663	0.0376193	2.18239	-3.73689	0.53347	MYL7	myosin light chain 7
211581_x_at	0.324	0.0252339	2.36415	-3.41415	0.533333	LST1	leukocyte specific transcript 1
210676_x_at	0.376	0.0437955	2.11127	-3.85843	0.533315	RGPD6///RGPD8///RGPD3///RGPD4///RGPD5	RANBP2-like and GRIP domain containing 6///RANBP2-like and GRIP domain containing 8///RANBP2-like and GRIP domain containing 3///RANBP2-like and GRIP domain containing 4///RANBP2-like and GRIP domain containing 5
200998_s_at	0.6541	0.250506	1.17341	-5.15992	0.53323	CKAP4	cytoskeleton associated protein 4
220465_at	0.4094	0.0562231	1.99174	-4.05629	0.533117	CEBPA-AS1	CEBPA antisense RNA 1 (head to head)
211336_x_at	0.4191	0.060383	1.95693	-4.11236	0.533093	LILRB1	leukocyte immunoglobulin like receptor B1
203252_at	0.599	0.189106	1.34594	-4.96742	0.533093	CDK2AP2	cyclin dependent kinase 2 associated protein 2
217270_s_at	0.3851	0.0465983	2.08191	-3.90779	0.533067	DYRK1B	dual specificity tyrosine phosphorylation regulated kinase 1B
209895_at	0.4263	0.064247	1.92642	-4.16089	0.532867	PTPN11	protein tyrosine phosphatase, non-receptor type 11
215346_at	0.3343	0.0278223	2.32033	-3.49349	0.532586	CD40	CD40 molecule
211881_x_at	0.6119	0.205653	1.29568	-5.02589	0.532397	IGLJ3	immunoglobulin lambda joining 3
209949_at	0.4046	0.0539408	2.01182	-4.02364	0.532285	NCF2	neutrophil cytosolic factor 2
208252_s_at	0.244	0.0057651	2.98923	-2.19171	0.532236	CHST3	carbohydrate sulfotransferase 3
212420_at	0.3741	0.0416354	2.13506	-3.81808	0.53214	ELF1	E74 like ETS transcription factor 1
201596_x_at	0.8026	0.474282	0.725297	-5.54589	0.532093	KRT18	keratin 18
204996_s_at	0.2624	0.0097163	2.77504	-2.62785	0.532062	CDK5R1	cyclin dependent kinase 5 regulatory subunit 1
208550_x_at	0.4633	0.0858814	1.78023	-4.38544	0.531773	KCNG2	potassium voltage-gated channel modifier subfamily G member 2
213174_at	0.5257	0.127022	1.57264	-4.68024	0.53176	TTC9	tetratricopeptide repeat domain 9
221526_x_at	0.4263	0.0641809	1.92693	-4.16009	0.531668	PARD3	par-3 family cell polarity regulator
209164_s_at	0.5556	0.149163	1.48326	-4.79796	0.531668	CYB561	cytochrome b561
206576_s_at	0.496	0.107204	1.66425	-4.55376	0.531651	CEACAM1	carcinoembryonic antigen related cell adhesion molecule 1
201468_s_at	0.7452	0.374751	0.901983	-5.41407	0.531602	NQO1	NAD(P)H quinone dehydrogenase 1
210673_x_at	0.2605	0.0092137	2.79712	-2.58363	0.531332	NKX2-1	NK2 homeobox 1
208151_x_at	0.6436	0.238786	1.20366	-5.12785	0.5313	DDX17	DEAD-box helicase 17
207244_x_at	0.3653	0.0372335	2.18717	-3.72861	0.530661	CYP2A6	cytochrome P450 family 2 subfamily A member 6
219976_at	0.38	0.0455373	2.09283	-3.88948	0.530532	HOOK1	hook microtubule tethering protein 1
52940_at	0.4607	0.0832858	1.79598	-4.36191	0.530306	SIGIRR	single Ig and TIR domain containing
200896_x_at	0.3631	0.0365352	2.19594	-3.71342	0.53025	HDGF	hepatoma-derived growth factor
205406_s_at	0.7545	0.389325	0.874412	-5.43642	0.530231	SPA17	sperm autoantigenic protein 17
202379_s_at	0.791	0.452953	0.761099	-5.52138	0.529904	NKTR	natural killer cell triggering receptor
201912_s_at	0.7097	0.321874	1.00843	-5.3217	0.529898	GSPT1	G1 to S phase transition 1
210069_at	0.7414	0.370554	0.910053	-5.4074	0.529874	CHKB-CPT1B///CPT1B	CHKB-CPT1B readthrough (NMD candidate)///carnitine palmitoyltransferase 1B
210372_s_at	0.7644	0.405155	0.845201	-5.45939	0.529343	TPD52L1	tumor protein D52-like 1
217609_at	0.2762	0.0118145	2.69311	-2.79028	0.529105	RPL13P5///LRRC23	ribosomal protein L13 pseudogene 5///leucine rich repeat containing 23
203676_at	0.6273	0.221613	1.25006	-5.07727	0.52906	GNS	glucosamine (N-acetyl)-6-sulfatase
219080_s_at	0.3169	0.021601	2.43313	-3.28735	0.528667	CTPS2	CTP synthase 2
203833_s_at	0.5268	0.128284	1.56722	-4.68755	0.528583	TGOLN2	trans-golgi network protein 2
206672_at	0.2561	0.0087053	2.82065	-2.53632	0.528174	AQP2	aquaporin 2
211506_s_at	0.7383	0.362618	0.925476	-5.39451	0.527856	CXCL8	C-X-C motif chemokine ligand 8
209231_s_at	0.4377	0.0702804	1.88183	-4.2308	0.527847	DCTN5	dynactin subunit 5
64408_s_at	0.5698	0.161411	1.43834	-4.85494	0.5278	CALML4	calmodulin like 4
211453_s_at	0.3904	0.0485953	2.06193	-3.9411	0.527777	AKT2	AKT serine/threonine kinase 2
219256_s_at	0.5252	0.126756	1.57379	-4.67869	0.527712	SH3TC1	SH3 domain and tetratricopeptide repeats 1
202286_s_at	0.8569	0.586506	0.550251	-5.64926	0.527609	TACSTD2	tumor-associated calcium signal transducer 2
214580_x_at	0.7894	0.449495	0.766998	-5.51724	0.527563	KRT6C///KRT6B///KRT6A	keratin 6C///keratin 6B///keratin 6A
217231_s_at	0.3194	0.0235522	2.39487	-3.35796	0.527555	MAST1	microtubule associated serine/threonine kinase 1
211352_s_at	0.5505	0.145416	1.49759	-4.77947	0.527543	NCOA3	nuclear receptor coactivator 3
201708_s_at	0.5749	0.165651	1.42342	-4.87354	0.527418	NIPSNAP1	nipsnap homolog 1 (C. elegans)
217230_at	0.1901	0.0021254	3.3842	-1.35088	0.527395	EZR	ezrin
206248_at	0.2022	0.0027205	3.28796	-1.55953	0.526967	PRKCE	protein kinase C epsilon
213972_at	0.2271	0.004239	3.11273	-1.93342	0.526864
205209_at	0.5023	0.11121	1.64466	-4.58129	0.52646	ACVR1B	activin A receptor type 1B
214597_at	0.5624	0.155659	1.45908	-4.82882	0.5264	SSTR2	somatostatin receptor 2
220054_at	0.3741	0.0421814	2.12895	-3.82848	0.526351	IL23A	interleukin 23 subunit alpha
217543_s_at	0.6261	0.220376	1.25351	-5.07345	0.526248	MBTPS1	membrane bound transcription factor peptidase, site 1
209783_at	0.1932	0.002306	3.35249	-1.41986	0.526129	DBP	D-box binding PAR bZIP transcription factor
210323_at	0.7118	0.324544	1.00278	-5.32684	0.526011	TEKT2	tektin 2
220284_at	0.4355	0.0690625	1.89056	-4.21721	0.525722	DKKL1	dickkopf like acrosomal protein 1
220306_at	0.4912	0.102104	1.69009	-4.51703	0.525687	FAM46C	family with sequence similarity 46 member C
220989_s_at	0.324	0.0250976	2.36657	-3.40974	0.525502	AMN	amnion associated transmembrane protein
212095_s_at	0.4189	0.0601285	1.959	-4.10905	0.525351	MTUS1	microtubule associated tumor suppressor 1
33579_i_at	0.244	0.0057191	2.99247	-2.18499	0.525305	GALR3	galanin receptor 3
211225_at	0.4752	0.0939464	1.73377	-4.45393	0.525237	FUT5	fucosyltransferase 5
211909_x_at	0.3631	0.0366033	2.19508	-3.71491	0.525169	PTGER3	prostaglandin E receptor 3
204927_at	0.4535	0.0787854	1.82429	-4.31918	0.524746	RASSF7	Ras association domain family member 7
214054_at	0.4121	0.0579868	1.97672	-4.08058	0.524602	DOK2	docking protein 2
204445_s_at	0.244	0.0062968	2.95345	-2.26565	0.524537	ALOX5	arachidonate 5-lipoxygenase
215480_at	0.3343	0.0277274	2.32187	-3.49072	0.524519	KIAA0509	uncharacterized LOC57242
208084_at	0.4746	0.0932743	1.73751	-4.44847	0.524438	LOC100505984///ITGB6	uncharacterized LOC100505984///integrin subunit beta 6
217551_at	0.6497	0.24373	1.19077	-5.14161	0.524242	OR7E14P	olfactory receptor family 7 subfamily E member 14 pseudogene
219852_s_at	0.3859	0.0470272	2.07755	-3.91507	0.524065	MORN1	MORN repeat containing 1
217817_at	0.3012	0.0166279	2.54729	-3.07268	0.523617	ARPC4	actin related protein 2/3 complex subunit 4
219327_s_at	0.5371	0.133867	1.54374	-4.71893	0.522595	GPRC5C	G protein-coupled receptor class C group 5 member C
202902_s_at	0.6323	0.228312	1.23165	-5.09754	0.522519	CTSS	cathepsin S
201482_at	0.5441	0.140604	1.51645	-4.75492	0.522482	QSOX1	quiescin sulfhydryl oxidase 1
206882_at	0.2664	0.0101599	2.75642	-2.66499	0.522481	SLC1A6	solute carrier family 1 member 6
214777_at	0.6268	0.220921	1.25199	-5.07514	0.522182	IGKC	immunoglobulin kappa constant
218217_at	0.5885	0.180629	1.37302	-4.93512	0.522147	SCPEP1	serine carboxypeptidase 1
206670_s_at	0.6781	0.278831	1.10435	-5.23034	0.522026	GAD1	glutamate decarboxylase 1
208654_s_at	0.8226	0.512924	0.662718	-5.586	0.521855	CD164	CD164 molecule
206748_s_at	0.4396	0.0714953	1.87326	-4.2441	0.521842	SPAG9	sperm associated antigen 9
211604_x_at	0.4784	0.0956594	1.72434	-4.46766	0.521803	HAP1	huntingtin associated protein 1
221927_s_at	0.6908	0.293746	1.07	-5.26393	0.521781	ABHD11	abhydrolase domain containing 11
216969_s_at	0.3741	0.0414129	2.13758	-3.8138	0.521651	KIF22	kinesin family member 22
218978_s_at	0.2492	0.0074582	2.88434	-2.40727	0.521534	SLC25A37	solute carrier family 25 member 37
208899_x_at	0.6356	0.230795	1.22493	-5.10488	0.521468	ATP6V1D	ATPase H+ transporting V1 subunit D
219866_at	0.6021	0.192743	1.33461	-4.98077	0.521173	CLIC5	chloride intracellular channel 5
220096_at	0.4551	0.0806124	1.81263	-4.33684	0.521141
200787_s_at	0.6996	0.306752	1.04104	-5.29149	0.520727	PEA15	phosphoprotein enriched in astrocytes 15
214432_at	0.3542	0.0335529	2.23517	-3.64491	0.520406	LOC101927137///ATP1A3	uncharacterized LOC101927137///ATPase Na+/K+ transporting subunit alpha 3
209346_s_at	0.3237	0.024248	2.38192	-3.3817	0.520322	PI4K2A	phosphatidylinositol 4-kinase type 2 alpha
206014_at	0.3113	0.0194629	2.47889	-3.20202	0.520303	ACTL6B	actin like 6B
202381_at	0.7756	0.425712	0.808324	-5.48733	0.520276	ADAM9	ADAM metallopeptidase domain 9
202992_at	0.7463	0.376221	0.899172	-5.41638	0.519817	C7	complement component 7
208824_x_at	0.5015	0.110568	1.64776	-4.57695	0.519587	CDK16	cyclin dependent kinase 16
217024_x_at	0.244	0.0062302	2.95777	-2.25674	0.519519
208130_s_at	0.346	0.0307114	2.2756	-3.57349	0.519402	TBXAS1	thromboxane A synthase 1
222265_at	0.2484	0.0074017	2.88746	-2.40091	0.519006	TNS4	tensin 4
218599_at	0.6711	0.271994	1.12054	-5.21418	0.518692	REC8	REC8 meiotic recombination protein
215799_at	0.3791	0.0452166	2.09618	-3.88386	0.518465	LOC101927051	uncharacterized LOC101927051
213554_s_at	0.3188	0.0224511	2.41608	-3.31889	0.518228	CDV3	CDV3 homolog
217278_x_at	0.4165	0.0590778	1.96762	-4.09522	0.517846
206560_s_at	0.3959	0.0506856	2.04178	-3.97446	0.517635	MIA	melanoma inhibitory activity
214039_s_at	0.791	0.452846	0.761282	-5.52125	0.517558	LAPTM4B	lysosomal protein transmembrane 4 beta
201686_x_at	0.3741	0.0422075	2.12866	-3.82897	0.517482	API5	apoptosis inhibitor 5
205799_s_at	0.7832	0.441509	0.780724	-5.50747	0.517227	SLC3A1	solute carrier family 3 member 1
221638_s_at	0.3741	0.0418313	2.13286	-3.82183	0.517115	STX16	syntaxin 16
211905_s_at	0.3169	0.0215891	2.43337	-3.2869	0.516586	ITGB4	integrin subunit beta 4
89476_r_at	0.3128	0.0201781	2.46309	-3.23159	0.516347	NPEPL1	aminopeptidase-like 1
206802_at	0.2436	0.0056414	2.99801	-2.17351	0.516223	PAX5	paired box 5
211904_x_at	0.4142	0.0584543	1.9728	-4.08689	0.516143	RAD52	RAD52 homolog, DNA repair protein
220144_s_at	0.1581	0.000677	3.82084	-0.38103	0.516081	ANKEF1	ankyrin repeat and EF-hand domain containing 1
209951_s_at	0.3194	0.023593	2.3941	-3.35938	0.515622	MAP2K7	mitogen-activated protein kinase kinase 7
216429_at	0.1599	0.001204	3.60281	-0.86952	0.51542
210610_at	0.3183	0.02201	2.42485	-3.30268	0.515399	CEACAM1	carcinoembryonic antigen related cell adhesion molecule 1
202046_s_at	0.2528	0.0079326	2.85901	-2.45877	0.515245	ARHGAP35	Rho GTPase activating protein 35
220542_s_at	0.3169	0.0213462	2.43836	-3.27765	0.515236	BPIFA1	BPI fold containing family A member 1
212525_s_at	0.4404	0.0719679	1.86996	-4.24921	0.515098	H2AFX	H2A histone family member X
212079_s_at	0.3169	0.0212935	2.43945	-3.27563	0.515006	KMT2A	lysine methyltransferase 2A
208734_x_at	0.7524	0.385489	0.881604	-5.43065	0.514888	RAB2A	RAB2A, member RAS oncogene family
218122_s_at	0.4228	0.0624295	1.94057	-4.13846	0.514872	SENP2	SUMO1/sentrin/SMT3 specific peptidase 2
215373_x_at	0.579	0.170546	1.40657	-4.89434	0.514745
205473_at	0.3169	0.0215207	2.43477	-3.28431	0.514737	ATP6V1B1	ATPase H+ transporting V1 subunit B1
206083_at	0.4447	0.0739758	1.85613	-4.27053	0.514728	ADGRB1	adhesion G protein-coupled receptor B1
211817_s_at	0.3349	0.0281521	2.31501	-3.50304	0.514569	KCNJ5	potassium voltage-gated channel subfamily J member 5
222008_at	0.4574	0.08204	1.80368	-4.35033	0.514564	COL9A1	collagen type IX alpha 1 chain
202871_at	0.5125	0.11716	1.61662	-4.62024	0.514533	TRAF4	TNF receptor associated factor 4
218498_s_at	0.7248	0.344109	0.962337	-5.36287	0.514515	ERO1A	endoplasmic reticulum oxidoreductase 1 alpha
204875_s_at	0.7711	0.418676	0.820818	-5.478	0.514511	GMDS	GDP-mannose 4,6-dehydratase
221612_at	0.1264	0.0002413	4.20531	0.49451	0.514464	LRTM1	leucine rich repeats and transmembrane domains 1
217660_at	0.4228	0.0624365	1.94051	-4.13855	0.51439	MYH14	myosin, heavy chain 14, non-muscle
201533_at	0.6008	0.191395	1.33879	-4.97586	0.514347	CTNNB1	catenin beta 1
201167_x_at	0.7414	0.370199	0.910738	-5.40683	0.514098	ARHGDIA	Rho GDP dissociation inhibitor alpha
220635_at	0.471	0.0904399	1.75354	-4.42496	0.514059	PSORS1C2	psoriasis susceptibility 1 candidate 2
220379_at	0.3028	0.017532	2.52438	-3.11624	0.514038	FSCN3	fascin actin-bundling protein 3
211029_x_at	0.6318	0.226992	1.23525	-5.09361	0.513695	FGF18	fibroblast growth factor 18
201590_x_at	0.7411	0.369381	0.912319	-5.40552	0.513637	ANXA2	annexin A2
215236_s_at	0.7511	0.382637	0.886979	-5.42631	0.513441	PICALM	phosphatidylinositol binding clathrin assembly protein
208977_x_at	0.6112	0.204561	1.2989	-5.0222	0.513415	TUBB4B	tubulin beta 4B class IVb
200770_s_at	0.6596	0.25736	1.1562	-5.17783	0.513388	LAMC1	laminin subunit gamma 1
208605_s_at	0.3171	0.0217303	2.4305	-3.29223	0.513104	NTRK1	neurotrophic receptor tyrosine kinase 1
217269_s_at	0.3068	0.018699	2.49637	-3.16917	0.513092	TMPRSS15	transmembrane protease, serine 15
217008_s_at	0.324	0.0254327	2.36064	-3.42053	0.512942	LOC100996542///GRM7	uncharacterized LOC100996542///glutamate metabotropic receptor 7
211016_x_at	0.6081	0.200164	1.312	-5.00712	0.51293	HSPA4	heat shock protein family A (Hsp70) member 4
219476_at	0.6021	0.192454	1.33551	-4.97972	0.51288	C1orf116	chromosome 1 open reading frame 116
201945_at	0.2761	0.0117725	2.69461	-2.78733	0.512812	FURIN	furin, paired basic amino acid cleaving enzyme
207784_at	0.4189	0.0601885	1.95851	-4.10983	0.512796	ARSD	arylsulfatase D
204415_at	0.755	0.390049	0.873059	-5.4375	0.512534	IFI6	interferon alpha inducible protein 6
214599_at	0.6592	0.256259	1.15894	-5.17499	0.512471	IVL	involucrin
215651_at	0.2684	0.0107793	2.73166	-2.71417	0.512463
208998_at	0.8292	0.524837	0.643958	-5.59734	0.512345	UCP2	uncoupling protein 2
211561_x_at	0.4537	0.0797246	1.81827	-4.32831	0.512314	MAPK14	mitogen-activated protein kinase 14
220505_at	0.4064	0.0549613	2.00275	-4.03842	0.512297	CDKN2A-AS1	CDKN2A antisense RNA 1 (head to head)
210065_s_at	0.8272	0.521583	0.649059	-5.59429	0.512273	UPK1B	uroplakin 1B
208353_x_at	0.4211	0.0619115	1.94466	-4.13194	0.511906	ANK1	ankyrin 1
216754_at	0.3963	0.0509672	2.03912	-3.97885	0.511831
213053_at	0.4632	0.0856814	1.78143	-4.38365	0.511798	HAUS5	HAUS augmin like complex subunit 5
221854_at	0.7178	0.332273	0.986613	-5.34141	0.511481	PKP1	plakophilin 1
205622_at	0.5471	0.142733	1.50804	-4.7659	0.511474	SMPD2	sphingomyelin phosphodiesterase 2
218567_x_at	0.6001	0.190338	1.34209	-4.97198	0.511445	DPP3	dipeptidyl peptidase 3
206246_at	0.1584	0.0007505	3.782	-0.46858	0.511177	PFKFB4	6-phosphofructo-2-kinase/fructose-2,6-biphosphatase 4
202456_s_at	0.3485	0.0312356	2.26789	-3.58717	0.511073	ZER1	zyg-11 related cell cycle regulator
211113_s_at	0.4447	0.0742133	1.85452	-4.27301	0.511018	ABCG1	ATP binding cassette subfamily G member 1
210652_s_at	0.6012	0.191976	1.33699	-4.97798	0.511011	TTC39A	tetratricopeptide repeat domain 39A
205093_at	0.368	0.0382412	2.17477	-3.75003	0.510892	PLEKHA6	pleckstrin homology domain containing A6
203220_s_at	0.3759	0.0430775	2.11906	-3.84525	0.510814	TLE1	transducin like enhancer of split 1
219874_at	0.3548	0.0338912	2.23057	-3.653	0.510646	SLC12A8	solute carrier family 12 member 8
214511_x_at	0.4625	0.085332	1.78353	-4.38052	0.510482	FCGR1B	Fc fragment of IgG receptor Ib
206714_at	0.4449	0.0743807	1.85339	-4.27476	0.510455	ALOX15B	arachidonate 15-lipoxygenase, type B
206113_s_at	0.6316	0.22655	1.23646	-5.09228	0.510398	RAB5A	RAB5A, member RAS oncogene family
220640_at	0.436	0.0692649	1.8891	-4.21949	0.510303	CSNK1G1	casein kinase 1 gamma 1
211806_s_at	0.295	0.0146085	2.60295	-2.96594	0.510299	KCNJ15	potassium voltage-gated channel subfamily J member 15
216630_at	0.2022	0.0028337	3.27199	-1.59394	0.510215
209163_at	0.7411	0.369187	0.912694	-5.40521	0.510156	CYB561	cytochrome b561
202855_s_at	0.771	0.418347	0.821406	-5.47756	0.510143	MIR6787///SLC16A3	microRNA 6787///solute carrier family 16 member 3
201489_at	0.6872	0.289428	1.07982	-5.25443	0.510141	PPIF	peptidylprolyl isomerase F
204942_s_at	0.6851	0.286992	1.0854	-5.24899	0.509856	ALDH3B2	aldehyde dehydrogenase 3 family member B2
36499_at	0.4205	0.061436	1.94845	-4.1259	0.50966	CELSR2	cadherin EGF LAG seven-pass G-type receptor 2
220795_s_at	0.423	0.0627309	1.93819	-4.14223	0.509357	BEGAIN	brain enriched guanylate kinase associated
207067_s_at	0.4752	0.0939873	1.73354	-4.45426	0.509228	HDC	histidine decarboxylase
207919_at	0.3194	0.023428	2.39721	-3.35365	0.508988	ART1	ADP-ribosyltransferase 1
216010_x_at	0.4736	0.0920315	1.74449	-4.43826	0.508842	FUT3	fucosyltransferase 3 (Lewis blood group)
214352_s_at	0.8298	0.525592	0.642777	-5.59805	0.508792	KRAS	KRAS proto-oncogene, GTPase
212974_at	0.3754	0.0428866	2.12115	-3.84171	0.508543	DENND3	DENN domain containing 3
220519_s_at	0.4114	0.0574942	1.98087	-4.07388	0.50844	LIM2	lens intrinsic membrane protein 2
211252_x_at	0.3929	0.0496556	2.05161	-3.95821	0.508367	PTCRA	pre T-cell antigen receptor alpha
220068_at	0.3026	0.0170467	2.53654	-3.09315	0.508102	VPREB3	pre-B lymphocyte 3
201775_s_at	0.6068	0.19807	1.31831	-4.9998	0.508098	EFCAB14	EF-hand calcium binding domain 14
211380_s_at	0.2466	0.0072031	2.8986	-2.37817	0.507963	PRKG1	protein kinase, cGMP-dependent, type I
207616_s_at	0.5849	0.176441	1.38678	-4.9185	0.50786	TANK	TRAF family member associated NFKB activator
213985_s_at	0.295	0.0143752	2.60983	-2.95264	0.507355	TMEM259	transmembrane protein 259
220758_s_at	0.4706	0.0901807	1.75503	-4.42277	0.507188	ROBO4	roundabout guidance receptor 4
219296_at	0.5571	0.150448	1.47841	-4.80418	0.507187	ZDHHC13	zinc finger DHHC-type containing 13
210999_s_at	0.4024	0.0531984	2.01851	-4.01271	0.507108	GRB10	growth factor receptor bound protein 10
210992_x_at	0.368	0.0382332	2.17487	-3.74987	0.506871	FCGR2C	Fc fragment of IgG receptor IIc (gene/pseudogene)
210256_s_at	0.2964	0.0158444	2.5681	-3.03292	0.506655	PIP5K1A	phosphatidylinositol-4-phosphate 5-kinase type 1 alpha
204362_at	0.5956	0.186168	1.35522	-4.95642	0.506498	SKAP2	src kinase associated phosphoprotein 2
211075_s_at	0.7202	0.338112	0.974564	-5.35212	0.50648	CD47	CD47 molecule
221660_at	0.6009	0.191583	1.33821	-4.97654	0.506346	MYL10	myosin light chain 10
220633_s_at	0.4607	0.0835233	1.79452	-4.36409	0.506049	HP1BP3	heterochromatin protein 1 binding protein 3
216126_at	0.2624	0.0095066	2.78412	-2.60968	0.505663	LINC00663	long intergenic non-protein coding RNA 663
216434_at	0.3426	0.0297496	2.29005	-3.54776	0.505624	TTC38	tetratricopeptide repeat domain 38
210427_x_at	0.7496	0.381155	0.889784	-5.42404	0.505484	ANXA2	annexin A2
207485_x_at	0.3776	0.0445677	2.10302	-3.87235	0.505308	BTN3A1	butyrophilin subfamily 3 member A1
210408_s_at	0.2395	0.0052605	3.02621	-2.11486	0.505294	CPNE6	copine 6
208364_at	0.376	0.0439106	2.11003	-3.86052	0.50516	INPP4A	inositol polyphosphate-4-phosphatase type I A
34846_at	0.2455	0.0067415	2.92567	-2.32277	0.505088	CAMK2B	calcium/calmodulin dependent protein kinase II beta
219891_at	0.3904	0.0487964	2.05996	-3.94438	0.505044	PGPEP1	pyroglutamyl-peptidase I
208168_s_at	0.3472	0.0309933	2.27144	-3.58088	0.504839	CHIT1	chitinase 1
218554_s_at	0.2427	0.0055771	3.00264	-2.1639	0.504792	ASH1L	ASH1 like histone lysine methyltransferase
208484_at	0.452	0.0778885	1.8301	-4.31035	0.504683	HIST1H1A	histone cluster 1, H1a
206781_at	0.295	0.0153722	2.58111	-3.00798	0.50437	DNAJC4	DnaJ heat shock protein family (Hsp40) member C4
201926_s_at	0.7694	0.414015	0.829167	-5.47169	0.503786	CD55	CD55 molecule (Cromer blood group)
201563_at	0.811	0.490507	0.698682	-5.56337	0.503698	SORD	sorbitol dehydrogenase
208514_at	0.4234	0.0631073	1.93525	-4.1469	0.503475	KCNE1	potassium voltage-gated channel subfamily E regulatory subunit 1
218275_at	0.4955	0.106644	1.66703	-4.54982	0.503469	SLC25A10	solute carrier family 25 member 10
222012_at	0.4452	0.0744825	1.85269	-4.27581	0.503054	DCAF15	DDB1 and CUL4 associated factor 15
206257_at	0.3974	0.0512516	2.03645	-3.98325	0.502807	CCDC9	coiled-coil domain containing 9
210904_s_at	0.5672	0.159513	1.44511	-4.84644	0.502725	IL13RA1	interleukin 13 receptor subunit alpha 1
206329_at	0.5292	0.129428	1.56234	-4.6941	0.502635	EXTL1	exostosin like glycosyltransferase 1
203365_s_at	0.4055	0.0543943	2.00777	-4.03024	0.502395	MMP15	matrix metallopeptidase 15
217000_at	0.4325	0.0668943	1.90643	-4.19239	0.50237
221285_at	0.3203	0.0237898	2.39041	-3.36615	0.502139	ST8SIA2	ST8 alpha-N-acetyl-neuraminide alpha-2,8-sialyltransferase 2
215176_x_at	0.8498	0.569949	0.574894	-5.63638	0.502125	IGK///IGKC	immunoglobulin kappa locus///immunoglobulin kappa constant
211692_s_at	0.5074	0.113748	1.63255	-4.59817	0.501961	MIR3190///MIR3191///BBC3	microRNA 3190///microRNA 3191///BCL2 binding component 3
207937_x_at	0.4114	0.0573403	1.98218	-4.07177	0.50174	FGFR1	fibroblast growth factor receptor 1
210841_s_at	0.4248	0.0635197	1.93204	-4.152	0.501457	NRP2	neuropilin 2
211867_s_at	0.4535	0.0787302	1.82465	-4.31864	0.501283	PCDHA10	protocadherin alpha 10
208978_at	0.6937	0.297722	1.06106	-5.27252	0.501049	CRIP2	cysteine rich protein 2
204555_s_at	0.3028	0.0175806	2.52318	-3.11851	0.501013	PPP1R3D	protein phosphatase 1 regulatory subunit 3D
211360_s_at	0.4239	0.0632948	1.93379	-4.14922	0.500993	ITPR2	inositol 1,4,5-trisphosphate receptor type 2
205276_s_at	0.295	0.0153652	2.5813	-3.00761	0.50088	GTPBP1	GTP binding protein 1
207782_s_at	0.6846	0.285776	1.0882	-5.24626	0.500592	PSEN1	presenilin 1
204808_s_at	0.6674	0.267517	1.13129	-5.20333	0.500538	TMEM5	transmembrane protein 5
217154_s_at	0.3247	0.0256952	2.35605	-3.42888	0.500481	EDN3	endothelin 3
216220_s_at	0.2681	0.0106072	2.7384	-2.7008	0.500442	ADORA1	adenosine A1 receptor
201445_at	0.834	0.534613	0.628734	-5.60632	0.50011	CNN3	calponin 3
221429_x_at	0.3463	0.0307536	2.27497	-3.5746	0.500058	TEX13A	testis expressed 13A
203581_at	0.4962	0.10733	1.66362	-4.55464	0.499983	SPHAR///RAB4A	S-phase response (cyclin related)///RAB4A, member RAS oncogene family
220067_at	0.3663	0.0374232	2.18481	-3.73269	0.499845	SPTBN5	spectrin beta, non-erythrocytic 5
201246_s_at	0.3247	0.0255879	2.35792	-3.42548	0.499656	LOC101927673///OTUB1	uncharacterized LOC101927673///OTU deubiquitinase, ubiquitin aldehyde binding 1
221136_at	0.341	0.0293829	2.29567	-3.53772	0.499637	GDF2	growth differentiation factor 2
208535_x_at	0.4073	0.0552524	2.00019	-4.04258	0.499375	COL13A1	collagen type XIII alpha 1 chain
206319_s_at	0.6711	0.27192	1.12071	-5.21401	0.499319	EPPIN-WFDC6///EPPIN	EPPIN-WFDC6 readthrough///epididymal peptidase inhibitor
212236_x_at	0.8493	0.569111	0.57615	-5.63571	0.499032	KRT17///JUP	keratin 17///junction plakoglobin
210608_s_at	0.6627	0.262351	1.14387	-5.19051	0.4988	FUT2	fucosyltransferase 2
210382_at	0.4897	0.101202	1.69477	-4.51033	0.498534	SCTR	secretin receptor
217661_x_at	0.3963	0.0510306	2.03852	-3.97983	0.498533	SIX5	SIX homeobox 5
200692_s_at	0.6567	0.253707	1.16533	-5.16836	0.498395	HSPA9	heat shock protein family A (Hsp70) member 9
201008_s_at	0.7984	0.465713	0.739564	-5.53626	0.498355	TXNIP	thioredoxin interacting protein
214931_s_at	0.5223	0.12388	1.58634	-4.6617	0.498319	SRPK2	SRSF protein kinase 2
215579_at	0.5086	0.11505	1.62643	-4.60668	0.498318	APOBEC3G	apolipoprotein B mRNA editing enzyme catalytic subunit 3G
205141_at	0.6276	0.222632	1.24724	-5.0804	0.497905	ANG	angiogenin
220707_s_at	0.4024	0.053315	2.01745	-4.01443	0.49786	FOXRED2	FAD dependent oxidoreductase domain containing 2
215001_s_at	0.7918	0.454128	0.759102	-5.52278	0.497693	GLUL	glutamate-ammonia ligase
221354_s_at	0.175	0.0015711	3.50089	-1.09511	0.497685	MCHR1	melanin concentrating hormone receptor 1
212194_s_at	0.6021	0.192806	1.33442	-4.981	0.497513	TM9SF4	transmembrane 9 superfamily member 4
217307_at	0.3026	0.0170962	2.53529	-3.09553	0.497377	ACO2	aconitase 2
59437_at	0.5571	0.150458	1.47837	-4.80423	0.497368	C9orf116	chromosome 9 open reading frame 116
208208_at	0.3466	0.0308579	2.27343	-3.57734	0.497295	MYH13	myosin heavy chain 13
208322_s_at	0.3752	0.0427846	2.12227	-3.83981	0.496921	ST3GAL1	ST3 beta-galactoside alpha-2,3-sialyltransferase 1
221651_x_at	0.8545	0.580855	0.558622	-5.64495	0.496915	IGK///IGKC	immunoglobulin kappa locus///immunoglobulin kappa constant
207547_s_at	0.4489	0.0762066	1.84115	-4.2935	0.496618	FAM107A	family with sequence similarity 107 member A
208769_at	0.2631	0.009764	2.773	-2.63193	0.496498	EIF4EBP2	eukaryotic translation initiation factor 4E binding protein 2
214632_at	0.4662	0.087561	1.77026	-4.40026	0.496496	NRP2	neuropilin 2
211182_x_at	0.2518	0.0076364	2.87465	-2.427	0.496492	LOC101928269///LOC100506403///RUNX1	uncharacterized LOC101928269///uncharacterized LOC100506403///runt related transcription factor 1
201559_s_at	0.8251	0.518619	0.653721	-5.59148	0.496451	CLIC4	chloride intracellular channel 4
221081_s_at	0.5941	0.184337	1.36106	-4.94946	0.496411	DENND2D	DENN domain containing 2D
212634_at	0.3443	0.0302747	2.28211	-3.56191	0.496377	UFL1	UFM1 specific ligase 1
207486_x_at	0.2466	0.0069934	2.91069	-2.35347	0.496296	CHN2	chimerin 2
217916_s_at	0.2791	0.0122001	2.67955	-2.81691	0.496151	FAM49B	family with sequence similarity 49 member B
206823_at	0.2962	0.015773	2.57004	-3.02921	0.496147	L3MBTL1	l(3)mbt-like 1 (Drosophila)
220273_at	0.4114	0.0570858	1.98434	-4.06827	0.496113	IL17B	interleukin 17B
208505_s_at	0.3752	0.042688	2.12333	-3.83801	0.496066	FUT2	fucosyltransferase 2
206699_x_at	0.324	0.02541	2.36104	-3.41981	0.495986	NPAS1	neuronal PAS domain protein 1
217137_x_at	0.4607	0.0836612	1.79367	-4.36536	0.495856
204584_at	0.7887	0.448771	0.768236	-5.51636	0.495334	L1CAM	L1 cell adhesion molecule
216076_at	0.3939	0.0499791	2.04851	-3.96335	0.495313	L3MBTL1	l(3)mbt-like 1 (Drosophila)
216607_s_at	0.5556	0.148982	1.48395	-4.79708	0.495284	LRRD1///CYP51A1	leucine rich repeats and death domain containing 1///cytochrome P450 family 51 subfamily A member 1
214340_at	0.244	0.0061522	2.96289	-2.24618	0.495145	ALOX12P2	arachidonate 12-lipoxygenase pseudogene 2
209557_s_at	0.376	0.0439057	2.11008	-3.86043	0.495123	NCDN	neurochondrin
201201_at	0.7394	0.365228	0.92038	-5.39879	0.494608	CSTB	cystatin B
211299_s_at	0.3732	0.0411337	2.14074	-3.80839	0.494447	FLOT2	flotillin 2
206817_x_at	0.3724	0.0404401	2.1487	-3.7948	0.494404	CELF3	CUGBP, Elav-like family member 3
209404_s_at	0.5645	0.157615	1.45196	-4.83782	0.494049	TMED7-TICAM2///TMED7	TMED7-TICAM2 readthrough///transmembrane p24 trafficking protein 7
215101_s_at	0.7647	0.40593	0.84379	-5.46048	0.493656	CXCL5	C-X-C motif chemokine ligand 5
210172_at	0.6318	0.226959	1.23534	-5.09351	0.493495	SF1	splicing factor 1
204876_at	0.454	0.0798905	1.81721	-4.32991	0.493422	ZNF646	zinc finger protein 646
208965_s_at	0.7394	0.36507	0.920687	-5.39853	0.493374	IFI16	interferon gamma inducible protein 16
214361_s_at	0.2681	0.0105241	2.74169	-2.69426	0.493235	RGS12	regulator of G-protein signaling 12
218489_s_at	0.3522	0.0327986	2.24559	-3.62658	0.492988	ALAD	aminolevulinate dehydratase
207179_at	0.3251	0.0261202	2.3487	-3.44222	0.49282	TLX1	T-cell leukemia homeobox 1
213871_s_at	0.2927	0.0140338	2.6201	-2.93279	0.492742	DNPH1	2'-deoxynucleoside 5'-phosphate N-hydrolase 1
202284_s_at	0.6994	0.306415	1.04178	-5.2908	0.492452	CDKN1A	cyclin dependent kinase inhibitor 1A
210798_x_at	0.4114	0.0569156	1.98579	-4.06592	0.492424	MASP2	mannan binding lectin serine peptidase 2
207504_at	0.2041	0.0030494	3.24316	-1.65588	0.492372	CA7	carbonic anhydrase 7
214978_s_at	0.4631	0.0855296	1.78234	-4.38229	0.492358	PPFIA4	PTPRF interacting protein alpha 4
219082_at	0.3479	0.0311296	2.26944	-3.58442	0.492133	CEMP1///AMDHD2	cementum protein 1///amidohydrolase domain containing 2
210805_x_at	0.3396	0.029002	2.30158	-3.52715	0.491945	LOC101928269///LOC100506403///RUNX1	uncharacterized LOC101928269///uncharacterized LOC100506403///runt related transcription factor 1
210449_x_at	0.5452	0.141442	1.51312	-4.75927	0.491939	MAPK14	mitogen-activated protein kinase 14
208008_at	0.3116	0.0196923	2.47376	-3.21162	0.491869	TBC1D29	TBC1 domain family member 29
216236_s_at	0.6113	0.204761	1.29831	-5.02288	0.491832	SLC2A14///SLC2A3	solute carrier family 2 member 14///solute carrier family 2 member 3
204888_s_at	0.244	0.0058225	2.98522	-2.20002	0.491798	NEURL1	neuralized E3 ubiquitin protein ligase 1
208689_s_at	0.7428	0.371863	0.907529	-5.40949	0.491747	RPN2	ribophorin II
221302_at	0.201	0.00267	3.29529	-1.54371	0.49174	KLF15	Kruppel like factor 15
215557_at	0.244	0.0061088	2.96577	-2.24024	0.491715
208840_s_at	0.6533	0.249414	1.17619	-5.157	0.491506	G3BP2	G3BP stress granule assembly factor 2
201745_at	0.765	0.406833	0.842149	-5.46175	0.491486	TWF1	twinfilin actin binding protein 1
216888_at	0.3115	0.0195567	2.47679	-3.20596	0.491362	LDB3	LIM domain binding 3
201187_s_at	0.4078	0.0554558	1.99841	-4.04547	0.491123	ITPR3	inositol 1,4,5-trisphosphate receptor type 3
216128_at	0.2624	0.0096713	2.77697	-2.62399	0.49096	LOC101929597///TBCD	uncharacterized LOC101929597///tubulin folding cofactor D
208699_x_at	0.7782	0.428758	0.802952	-5.4913	0.49065	TKT	transketolase
216587_s_at	0.4471	0.0751816	1.84799	-4.28304	0.490569	MIR4683///FZD8	microRNA 4683///frizzled class receptor 8
217376_at	0.3194	0.0231926	2.40169	-3.34541	0.490534	LOC100289473	cytoskeleton associated protein 2-like pseudogene
219135_s_at	0.4014	0.0528626	2.02156	-4.00771	0.490505	LMF1	lipase maturation factor 1
203713_s_at	0.652	0.246249	1.18428	-5.14848	0.490434	LLGL2	LLGL2, scribble cell polarity complex component
221469_at	0.4079	0.0555083	1.99795	-4.04622	0.490136	GPR32	G protein-coupled receptor 32
217212_s_at	0.2603	0.0090297	2.8055	-2.56682	0.490109	IL9R	interleukin 9 receptor
216623_x_at	0.7293	0.350697	0.949069	-5.37439	0.489947	TOX3	TOX high mobility group box family member 3
216988_s_at	0.7869	0.446927	0.771395	-5.51413	0.489935	PTP4A2	protein tyrosine phosphatase type IVA, member 2
211429_s_at	0.8972	0.67571	0.422741	-5.70709	0.489887	SERPINA1	serpin family A member 1
202082_s_at	0.7082	0.31976	1.01293	-5.31759	0.489865	SEC14L1	SEC14 like lipid binding 1
219486_at	0.3237	0.0244157	2.37885	-3.38731	0.489717	DUS2	dihydrouridine synthase 2
213042_s_at	0.4121	0.0579963	1.97664	-4.08071	0.489343	ATP2A3	ATPase sarcoplasmic/endoplasmic reticulum Ca2+ transporting 3
204166_at	0.3999	0.0520816	2.02873	-3.99595	0.48933	SBNO2	strawberry notch homolog 2
207671_s_at	0.4847	0.0989566	1.70658	-4.49336	0.489311	BEST1	bestrophin 1
206628_at	0.6035	0.193973	1.33082	-4.98522	0.489242	SLC5A1	solute carrier family 5 member 1
207949_s_at	0.4969	0.107777	1.66141	-4.55776	0.488698	ICA1	islet cell autoantigen 1
219872_at	0.7928	0.455337	0.757049	-5.52421	0.488531	FAM198B	family with sequence similarity 198 member B
222043_at	0.663	0.262582	1.14331	-5.19109	0.488523	CLU	clusterin
216658_at	0.3754	0.0429039	2.12096	-3.84203	0.488169
212285_s_at	0.5546	0.148111	1.48725	-4.79282	0.488157	AGRN	agrin
214015_at	0.3188	0.0223663	2.41776	-3.3158	0.487945	SOCS7	suppressor of cytokine signaling 7
221888_at	0.4014	0.0528393	2.02177	-4.00736	0.487873	CC2D1A	coiled-coil and C2 domain containing 1A
205466_s_at	0.5423	0.138292	1.52569	-4.74279	0.487816	HS3ST1	heparan sulfate-glucosamine 3-sulfotransferase 1
211404_s_at	0.7118	0.324462	1.00296	-5.32668	0.487568	APLP2	amyloid beta precursor like protein 2
221544_s_at	0.483	0.0979008	1.71221	-4.48523	0.487525	MED16	mediator complex subunit 16
201146_at	0.6727	0.273469	1.11702	-5.21771	0.487469	NFE2L2	nuclear factor, erythroid 2 like 2
220412_x_at	0.3522	0.0324905	2.24991	-3.61897	0.487176	KCNK7	potassium two pore domain channel subfamily K member 7
32699_s_at	0.1923	0.0022095	3.36911	-1.38373	0.486978	PVR	poliovirus receptor
203204_s_at	0.4047	0.0540665	2.01069	-4.02548	0.486914	KDM4A	lysine demethylase 4A
217787_s_at	0.4844	0.0986499	1.70821	-4.49101	0.486911	GALNT2	polypeptide N-acetylgalactosaminyltransferase 2
213319_s_at	0.4607	0.0841815	1.7905	-4.37011	0.486863	YBX3	Y-box binding protein 3
219153_s_at	0.6129	0.207001	1.29173	-5.03041	0.486655	THSD4	thrombospondin type 1 domain containing 4
206778_at	0.3522	0.032614	2.24818	-3.62203	0.486598	CRYBB2	crystallin beta B2
213418_at	0.569	0.160803	1.4405	-4.85223	0.486503	HSPA6	heat shock protein family A (Hsp70) member 6
203312_x_at	0.7394	0.365308	0.920224	-5.39892	0.486348	ARF6	ADP ribosylation factor 6
217847_s_at	0.3985	0.0516284	2.03293	-3.98904	0.486306	THRAP3	thyroid hormone receptor associated protein 3
217173_s_at	0.4752	0.0939096	1.73398	-4.45364	0.485942	LDLR	low density lipoprotein receptor
215633_x_at	0.3922	0.0494356	2.05374	-3.95469	0.485881	LST1	leukocyte specific transcript 1
216527_at	0.5036	0.112039	1.64068	-4.58685	0.485725	HCG18	HLA complex group 18 (non-protein coding)
213796_at	0.8718	0.616896	0.50588	-5.67107	0.485679	SPRR1A	small proline rich protein 1A
215955_x_at	0.2956	0.0155117	2.57723	-3.01543	0.485553	ARHGAP26	Rho GTPase activating protein 26
220908_at	0.4233	0.0630105	1.936	-4.14571	0.485552	CCDC33	coiled-coil domain containing 33
207591_s_at	0.2518	0.0076497	2.87394	-2.42844	0.48553	ARID1A	AT-rich interaction domain 1A
201435_s_at	0.7782	0.430018	0.800738	-5.49293	0.485493	EIF4E	eukaryotic translation initiation factor 4E
207180_s_at	0.5652	0.15827	1.44959	-4.84081	0.485345	HTATIP2	HIV-1 Tat interactive protein 2
210245_at	0.4661	0.08752	1.7705	-4.3999	0.485069	ABCC8	ATP binding cassette subfamily C member 8
200916_at	0.6054	0.19631	1.32366	-4.99358	0.484605	TAGLN2	transgelin 2
209052_s_at	0.5828	0.173971	1.395	-4.90849	0.484226	WHSC1	Wolf-Hirschhorn syndrome candidate 1
211573_x_at	0.7427	0.37176	0.907728	-5.40933	0.484018	TGM2	transglutaminase 2
220430_at	0.5015	0.110458	1.64829	-4.5762	0.483983	FAM110D	family with sequence similarity 110 member D
217167_x_at	0.324	0.0253641	2.36184	-3.41834	0.483921	GK	glycerol kinase
206186_at	0.391	0.0491166	2.05683	-3.94956	0.48382	MPP3	membrane palmitoylated protein 3
214971_s_at	0.324	0.0251133	2.36628	-3.41025	0.483809	ST6GAL1	ST6 beta-galactoside alpha-2,6-sialyltransferase 1
213484_at	0.5396	0.135791	1.53584	-4.72941	0.483735	ADD2	adducin 2
205542_at	0.7906	0.451151	0.76417	-5.51923	0.4835	STEAP1	six transmembrane epithelial antigen of the prostate 1
215765_at	0.3239	0.0246962	2.37376	-3.39662	0.483269	LRRC41	leucine rich repeat containing 41
219314_s_at	0.3382	0.0287232	2.30594	-3.51932	0.483116	ZNF219	zinc finger protein 219
212430_at	0.5658	0.158663	1.44817	-4.84259	0.483049	RBM38	RNA binding motif protein 38
218063_s_at	0.5626	0.156107	1.45744	-4.83089	0.483032	CDC42EP4	CDC42 effector protein 4
214513_s_at	0.4888	0.100631	1.69776	-4.50605	0.482712	CREB1	cAMP responsive element binding protein 1
220604_x_at	0.2592	0.0089813	2.80772	-2.56234	0.482681	FTCD	formimidoyltransferase cyclodeaminase
207623_at	0.5017	0.110833	1.64648	-4.57875	0.482486	ABCF2	ATP binding cassette subfamily F member 2
214387_x_at	0.244	0.0057331	2.99148	-2.18704	0.482417	SFTPC	surfactant protein C
200643_at	0.4968	0.107651	1.66203	-4.55688	0.482242	HDLBP	high density lipoprotein binding protein
205365_at	0.4035	0.0536203	2.01469	-4.01894	0.482109	HOXB6	homeobox B6
212417_at	0.576	0.166837	1.4193	-4.87864	0.482106	SCAMP1	secretory carrier membrane protein 1
209545_s_at	0.6595	0.257209	1.15657	-5.17744	0.482094	RIPK2	receptor interacting serine/threonine kinase 2
214471_x_at	0.3429	0.0299118	2.28758	-3.55216	0.481999	CGB1///LHB	chorionic gonadotropin beta subunit 1///luteinizing hormone beta polypeptide
203444_s_at	0.4094	0.056161	1.99228	-4.05542	0.481677	MTA2	metastasis associated 1 family member 2
208439_s_at	0.3724	0.0404258	2.14887	-3.79451	0.481536	FCN2	ficolin 2
208676_s_at	0.5423	0.138558	1.52462	-4.7442	0.481498	PA2G4	proliferation-associated 2G4
212075_s_at	0.5886	0.180694	1.37281	-4.93537	0.481475	CSNK2A1	casein kinase 2 alpha 1
205948_at	0.4476	0.0757667	1.84407	-4.28903	0.481453	PTPRT	protein tyrosine phosphatase, receptor type T
220375_s_at	0.2624	0.00953	2.7831	-2.61173	0.48139	C5orf66	chromosome 5 open reading frame 66
204856_at	0.4927	0.103711	1.68183	-4.52882	0.481373	B3GNT3	UDP-GlcNAc:betaGal beta-1,3-N-acetylglucosaminyltransferase 3
203331_s_at	0.4097	0.0563764	1.99042	-4.05843	0.481295	INPP5D	inositol polyphosphate-5-phosphatase D
215583_at	0.4388	0.0707876	1.87824	-4.23638	0.480995	TMEM63A	transmembrane protein 63A
208711_s_at	0.4745	0.0927016	1.74072	-4.44379	0.480965	CCND1	cyclin D1
217497_at	0.3877	0.047513	2.07266	-3.92323	0.480807	TYMP	thymidine phosphorylase
201407_s_at	0.6081	0.200648	1.31055	-5.0088	0.480637	PPP1CB	protein phosphatase 1 catalytic subunit beta
217207_s_at	0.3575	0.0345027	2.22235	-3.6674	0.480553	BTNL3	butyrophilin like 3
205537_s_at	0.5476	0.143548	1.50485	-4.77005	0.4805	VAV2	vav guanine nucleotide exchange factor 2
209081_s_at	0.6542	0.250836	1.17257	-5.16079	0.479938	COL18A1	collagen type XVIII alpha 1 chain
220779_at	0.4746	0.0932153	1.73784	-4.44799	0.479865	PADI3	peptidyl arginine deiminase 3
212592_at	0.7189	0.334695	0.981597	-5.34588	0.479499	JCHAIN	joining chain of multimeric IgA and IgM
210569_s_at	0.376	0.0435485	2.11394	-3.85392	0.479468	SIGLEC9	sialic acid binding Ig like lectin 9
216361_s_at	0.544	0.140526	1.51676	-4.75452	0.479448	KAT6A	lysine acetyltransferase 6A
204899_s_at	0.469	0.089343	1.75986	-4.41565	0.47942	SAP30	Sin3A associated protein 30
221140_s_at	0.3106	0.019384	2.48066	-3.19869	0.479267	GPR132	G protein-coupled receptor 132
216830_at	0.3575	0.0348981	2.2171	-3.67657	0.479098	LOC101929047///HERC2P10///HERC2	uncharacterized LOC101929047///hect domain and RLD 2 pseudogene 10///HECT and RLD domain containing E3 ubiquitin protein ligase 2
203451_at	0.552	0.146632	1.49291	-4.78553	0.479071	LDB1	LIM domain binding 1
210419_at	0.4191	0.0604994	1.95599	-4.11387	0.47905	BARX2	BARX homeobox 2
218451_at	0.6931	0.296781	1.06316	-5.2705	0.47887	CDCP1	CUB domain containing protein 1
201861_s_at	0.4667	0.0880326	1.76749	-4.40437	0.478631	LRRFIP1	LRR binding FLII interacting protein 1
210734_x_at	0.6401	0.235445	1.21249	-5.11836	0.478604	MAX	MYC associated factor X
221363_x_at	0.431	0.0663304	1.91063	-4.18579	0.478521	GPR25	G protein-coupled receptor 25
205082_s_at	0.4524	0.0779979	1.82939	-4.31144	0.478514	AOX1	aldehyde oxidase 1
204588_s_at	0.4718	0.0908802	1.75102	-4.42867	0.47832	SLC7A7	solute carrier family 7 member 7
219068_x_at	0.4944	0.104723	1.67669	-4.53613	0.478253	ATAD3B///ATAD3A	ATPase family, AAA domain containing 3B///ATPase family, AAA domain containing 3A
209679_s_at	0.5452	0.141493	1.51293	-4.75953	0.478236	SMAGP	small cell adhesion glycoprotein
220902_at	0.3001	0.0163415	2.55479	-3.05838	0.47783
219668_at	0.324	0.0250045	2.36822	-3.40672	0.4777	GDAP1L1	ganglioside induced differentiation associated protein 1 like 1
202977_s_at	0.423	0.0626522	1.93881	-4.14124	0.47769	CREBZF	CREB/ATF bZIP transcription factor
219402_s_at	0.5861	0.177651	1.38278	-4.92335	0.477589	DERL1	derlin 1
211263_s_at	0.3577	0.0350546	2.21504	-3.68016	0.477585	PCSK6	proprotein convertase subtilisin/kexin type 6
201238_s_at	0.7745	0.423766	0.811767	-5.48477	0.477419	CAPZA2	capping actin protein of muscle Z-line alpha subunit 2
204560_at	0.605	0.195859	1.32504	-4.99198	0.47734	FKBP5	FK506 binding protein 5
200596_s_at	0.5998	0.190053	1.34298	-4.97093	0.477186	EIF3A	eukaryotic translation initiation factor 3 subunit A
221002_s_at	0.3128	0.0199728	2.46757	-3.22321	0.477168	TSPAN14	tetraspanin 14
213807_x_at	0.4679	0.0886769	1.76372	-4.40994	0.477001	MET	MET proto-oncogene, receptor tyrosine kinase
204636_at	0.4974	0.107976	1.66043	-4.55915	0.476972	COL17A1	collagen type XVII alpha 1 chain
219856_at	0.4409	0.0723224	1.86749	-4.25302	0.47676	C1orf116	chromosome 1 open reading frame 116
208406_s_at	0.3169	0.0216234	2.43267	-3.2882	0.476742	GRAP2	GRB2-related adaptor protein 2
205681_at	0.4551	0.0805935	1.81275	-4.33665	0.476641	BCL2A1	BCL2 related protein A1
211452_x_at	0.6651	0.265413	1.1364	-5.19814	0.476552	LRRFIP1	LRR binding FLII interacting protein 1
212978_at	0.3702	0.0391449	2.1639	-3.76875	0.476375	LRRC8B	leucine rich repeat containing 8 family member B
207258_at	0.4012	0.0525776	2.02416	-4.00344	0.476325	DSCR4	Down syndrome critical region 4
200773_x_at	0.7587	0.396315	0.861421	-5.44673	0.476182	PTMA	prothymosin, alpha
203593_at	0.6539	0.249911	1.17492	-5.15833	0.476124	CD2AP	CD2 associated protein
222268_x_at	0.4922	0.103095	1.68498	-4.52432	0.476117	MUC5B	mucin 5B, oligomeric mucus/gel-forming
214846_s_at	0.6997	0.306844	1.04084	-5.29168	0.476063	ALPK3	alpha kinase 3
200939_s_at	0.2437	0.0056615	2.99657	-2.17649	0.475936	RERE	arginine-glutamic acid dipeptide repeats
205342_s_at	0.4944	0.104699	1.67681	-4.53596	0.475829	SULT1C2	sulfotransferase family 1C member 2
219456_s_at	0.2624	0.0095802	2.78091	-2.61611	0.475761	RIN3	Ras and Rab interactor 3
215842_s_at	0.4706	0.0901205	1.75537	-4.42227	0.47564	ATP11A	ATPase phospholipid transporting 11A
215697_at	0.2664	0.0101561	2.75658	-2.66467	0.475519
203036_s_at	0.3026	0.0172775	2.53072	-3.10421	0.475372	MTSS1	metastasis suppressor 1
212497_at	0.4064	0.05488	2.00347	-4.03725	0.475269	MAPK1IP1L	mitogen-activated protein kinase 1 interacting protein 1 like
207896_s_at	0.6651	0.265085	1.13719	-5.19733	0.475169	DLEC1	deleted in lung and esophageal cancer 1
2028_s_at	0.3251	0.0259846	2.35103	-3.43799	0.475038	E2F1	E2F transcription factor 1
210828_s_at	0.3368	0.0284303	2.31058	-3.51102	0.47498	ARNT	aryl hydrocarbon receptor nuclear translocator
221602_s_at	0.2951	0.0153997	2.58034	-3.00946	0.474819	FCMR	Fc fragment of IgM receptor
211547_s_at	0.7183	0.332857	0.985402	-5.34249	0.474653	PAFAH1B1	platelet activating factor acetylhydrolase 1b regulatory subunit 1
211591_s_at	0.3128	0.0202019	2.46257	-3.23256	0.474572	PDE4A	phosphodiesterase 4A
218758_s_at	0.5186	0.121029	1.59902	-4.64442	0.474519	RRP1	ribosomal RNA processing 1
208308_s_at	0.7407	0.368625	0.913781	-5.4043	0.474517	GPI	glucose-6-phosphate isomerase
213285_at	0.6958	0.301352	1.05296	-5.28023	0.474418	TMEM30B	transmembrane protein 30B
206981_at	0.3904	0.0483693	2.06415	-3.93741	0.474139	SCN4A	sodium voltage-gated channel alpha subunit 4
213201_s_at	0.7515	0.383362	0.885611	-5.42742	0.473958	TNNT1	troponin T1, slow skeletal type
207282_s_at	0.4839	0.0983351	1.70989	-4.48859	0.47388	MYOG	myogenin (myogenic factor 4)
205922_at	0.4106	0.0566772	1.98784	-4.06262	0.473869	VNN2	vanin 2
218295_s_at	0.5782	0.169721	1.40938	-4.89088	0.473785	NUP50	nucleoporin 50
201886_at	0.3296	0.0267103	2.33868	-3.46038	0.473537	DCAF11	DDB1 and CUL4 associated factor 11
213949_s_at	0.4648	0.0867853	1.77485	-4.39345	0.473376	DOHH	deoxyhypusine hydroxylase/monooxygenase
219708_at	0.4955	0.106526	1.66762	-4.54899	0.47318	NT5M	5',3'-nucleotidase, mitochondrial
210896_s_at	0.7017	0.310628	1.03258	-5.29942	0.473087	ASPH	aspartate beta-hydroxylase
208113_x_at	0.7059	0.317401	1.01797	-5.31296	0.472892	PABPC3	poly(A) binding protein cytoplasmic 3
207521_s_at	0.2561	0.0087249	2.81972	-2.5382	0.472804	ATP2A3	ATPase sarcoplasmic/endoplasmic reticulum Ca2+ transporting 3
209957_s_at	0.3748	0.0424542	2.12591	-3.83363	0.472802	NPPA	natriuretic peptide A
202017_at	0.7183	0.332947	0.985214	-5.34266	0.472701	EPHX1	epoxide hydrolase 1
210763_x_at	0.295	0.0148973	2.59457	-2.98209	0.472494	NCR3	natural cytotoxicity triggering receptor 3
217255_at	0.4912	0.102499	1.68805	-4.51994	0.47247
219014_at	0.7805	0.435743	0.790726	-5.50025	0.472326	PLAC8	placenta specific 8
217044_s_at	0.4254	0.0638239	1.92968	-4.15573	0.472161	PLEKHG3	pleckstrin homology and RhoGEF domain containing G3
219267_at	0.469	0.0894071	1.75948	-4.4162	0.472155	GLTP	glycolipid transfer protein
214329_x_at	0.7524	0.384554	0.883363	-5.42924	0.472063	TNFSF10	tumor necrosis factor superfamily member 10
215869_at	0.3424	0.029719	2.29052	-3.54692	0.472043
219882_at	0.4279	0.0652842	1.9185	-4.17339	0.471798	TTLL7	tubulin tyrosine ligase like 7
206410_at	0.1819	0.0017236	3.46525	-1.17353	0.471742	NR0B2	nuclear receptor subfamily 0 group B member 2
215492_x_at	0.324	0.0254444	2.36043	-3.42091	0.471457	PTCRA	pre T-cell antigen receptor alpha
203453_at	0.7803	0.434837	0.792306	-5.4991	0.47142	SCNN1A	sodium channel epithelial 1 alpha subunit
220868_s_at	0.3631	0.0364499	2.19702	-3.71154	0.471397	SLC7A10	solute carrier family 7 member 10
212389_at	0.3037	0.0179324	2.51458	-3.1348	0.471268	SBF1	SET binding factor 1
201815_s_at	0.5015	0.110557	1.64781	-4.57687	0.471255	TBC1D5	TBC1 domain family member 5
209962_at	0.5606	0.153444	1.46723	-4.81846	0.471204	EPOR	erythropoietin receptor
220538_at	0.3604	0.035881	2.20429	-3.6989	0.471187	ADM2	adrenomedullin 2
211401_s_at	0.6599	0.258884	1.15241	-5.18173	0.471184	FGFR2	fibroblast growth factor receptor 2
201690_s_at	0.7805	0.435734	0.790743	-5.50024	0.471174	TPD52	tumor protein D52
203631_s_at	0.5098	0.115632	1.62371	-4.61045	0.471158	GPRC5B	G protein-coupled receptor class C group 5 member B
213514_s_at	0.2702	0.0110051	2.72296	-2.73139	0.471099	DIAPH1	diaphanous related formin 1
221366_at	0.3316	0.0271304	2.33167	-3.47305	0.471077	NKX6-1	NK6 homeobox 1
209373_at	0.7991	0.466825	0.737704	-5.53752	0.470997	MALL	mal, T-cell differentiation protein like
205585_at	0.3128	0.0201974	2.46267	-3.23237	0.470972	ETV6	ETS variant 6
208009_s_at	0.3719	0.0401688	2.15185	-3.78941	0.470949	ARHGEF16	Rho guanine nucleotide exchange factor 16
213613_s_at	0.3986	0.0516941	2.03232	-3.99005	0.470887	NADK	NAD kinase
203473_at	0.4327	0.0671884	1.90425	-4.19581	0.470708	SLCO2B1	solute carrier organic anion transporter family member 2B1
211889_x_at	0.4925	0.103602	1.68239	-4.52803	0.470706	CEACAM1	carcinoembryonic antigen related cell adhesion molecule 1
220620_at	0.7624	0.402314	0.85039	-5.45536	0.470581	CRCT1	cysteine rich C-terminal 1
221289_at	0.3617	0.0361205	2.20122	-3.70425	0.470535	DLX6	distal-less homeobox 6
219697_at	0.3522	0.0327875	2.24575	-3.62631	0.470506	HS3ST2	heparan sulfate-glucosamine 3-sulfotransferase 2
215244_at	0.2947	0.0142433	2.61377	-2.94503	0.470216	DGCR5	DiGeorge syndrome critical region gene 5 (non-protein coding)
207635_s_at	0.2843	0.0127852	2.65972	-2.85571	0.469996	KCNH1	potassium voltage-gated channel subfamily H member 1
201151_s_at	0.7263	0.345601	0.959318	-5.36551	0.469883	MBNL1	muscleblind like splicing regulator 1
216980_s_at	0.4187	0.0598578	1.96121	-4.10551	0.469878	SPN	sialophorin
210086_at	0.3949	0.050204	2.04636	-3.96691	0.469757	HR	hair growth associated
205246_at	0.5376	0.134557	1.5409	-4.72271	0.469649	PEX13	peroxisomal biogenesis factor 13
203788_s_at	0.4786	0.0957247	1.72398	-4.46818	0.469606	SEMA3C	semaphorin 3C
216781_at	0.3232	0.0240899	2.38483	-3.37637	0.469575	CFAP74	cilia and flagella associated protein 74
217696_at	0.6318	0.227553	1.23372	-5.09528	0.469541	FUT7	fucosyltransferase 7
215449_at	0.3588	0.0354193	2.21027	-3.68849	0.469522	TSPO2	translocator protein 2
213755_s_at	0.3627	0.0363099	2.1988	-3.70845	0.469479	SKI	SKI proto-oncogene
205468_s_at	0.3237	0.024278	2.38137	-3.3827	0.469127	IRF5	interferon regulatory factor 5
209980_s_at	0.5015	0.110512	1.64803	-4.57657	0.469045	MIR6778///SHMT1	microRNA 6778///serine hydroxymethyltransferase 1
219809_at	0.295	0.0147284	2.59945	-2.97269	0.468975	WDR55	WD repeat domain 55
216984_x_at	0.7197	0.336474	0.97793	-5.34914	0.468871	IGLJ3///IGLV1-44///CKAP2///IGLV@///IGLC1	immunoglobulin lambda joining 3///immunoglobulin lambda variable 1-44///cytoskeleton associated protein 2///immunoglobulin lambda variable cluster///immunoglobulin lambda constant 1
214261_s_at	0.3173	0.0218323	2.42843	-3.29606	0.468811	ADH6	alcohol dehydrogenase 6 (class V)
212094_at	0.7843	0.44368	0.776978	-5.51015	0.468645	PEG10	paternally expressed 10
205446_s_at	0.5396	0.135593	1.53664	-4.72835	0.468553	ATF2	activating transcription factor 2
209911_x_at	0.7339	0.356667	0.937189	-5.38458	0.468414	HIST1H2BD	histone cluster 1, H2bd
205608_s_at	0.5555	0.14866	1.48517	-4.79551	0.468407	ANGPT1	angiopoietin 1
208345_s_at	0.5373	0.13402	1.54311	-4.71977	0.468248	POU3F1	POU class 3 homeobox 1
219931_s_at	0.4805	0.0966635	1.71888	-4.47559	0.468229	KLHL12	kelch like family member 12
210974_s_at	0.4769	0.0950137	1.72788	-4.46252	0.468042	AP3D1	adaptor related protein complex 3 delta 1 subunit
202267_at	0.7239	0.342554	0.965494	-5.36011	0.467917	LAMC2	laminin subunit gamma 2
203997_at	0.7099	0.322329	1.00747	-5.32258	0.467893	PTPN3	protein tyrosine phosphatase, non-receptor type 3
201988_s_at	0.6081	0.200409	1.31126	-5.00797	0.467754	CREBL2	cAMP responsive element binding protein like 2
204160_s_at	0.7465	0.376509	0.898621	-5.41683	0.467705	ENPP4	ectonucleotide pyrophosphatase/phosphodiesterase 4 (putative)
219533_at	0.4193	0.0607701	1.9538	-4.11737	0.467695	CDKN1C	cyclin dependent kinase inhibitor 1C
201043_s_at	0.6273	0.221647	1.24997	-5.07738	0.467671	ANP32A	acidic nuclear phosphoprotein 32 family member A
205806_at	0.4667	0.0879658	1.76788	-4.40378	0.467589	ROM1	retinal outer segment membrane protein 1
206926_s_at	0.4346	0.0688479	1.89211	-4.21479	0.467506	IL11	interleukin 11
209502_s_at	0.4599	0.0829081	1.7983	-4.35842	0.467271	BAIAP2	BAI1 associated protein 2
211284_s_at	0.5476	0.143674	1.50436	-4.77069	0.467175	GRN	granulin
214223_at	0.4645	0.086526	1.77639	-4.39116	0.467159	PTP4A3	protein tyrosine phosphatase type IVA, member 3
206681_x_at	0.295	0.0147975	2.59745	-2.97655	0.467013	GP2	glycoprotein 2
201160_s_at	0.7289	0.349542	0.951384	-5.37239	0.466936	YBX3	Y-box binding protein 3
200670_at	0.8021	0.472692	0.727933	-5.54412	0.466886	XBP1	X-box binding protein 1
203803_at	0.4756	0.0942563	1.73205	-4.45644	0.466869	PCYOX1	prenylcysteine oxidase 1
210749_x_at	0.5914	0.182753	1.36615	-4.94337	0.466733	MIR4640///DDR1	microRNA 4640///discoidin domain receptor tyrosine kinase 1
211634_x_at	0.7553	0.391605	0.870157	-5.43981	0.466344	IGHM	immunoglobulin heavy constant mu
212629_s_at	0.4927	0.103746	1.68165	-4.52907	0.465878	PKN2	protein kinase N2
221881_s_at	0.6436	0.238594	1.20417	-5.12731	0.465465	CLIC4	chloride intracellular channel 4
211002_s_at	0.5797	0.171477	1.40341	-4.89822	0.465396	TRIM29	tripartite motif containing 29
217384_x_at	0.3522	0.032614	2.24818	-3.62203	0.465231	LOC100293211	uncharacterized LOC100293211
210019_at	0.2022	0.0029405	3.25746	-1.62517	0.465122	CALML3	calmodulin like 3
213862_at	0.3485	0.0311986	2.26843	-3.58621	0.465077
206013_s_at	0.3949	0.0501861	2.04652	-3.96663	0.464878	ACTL6B	actin like 6B
214798_at	0.5624	0.155586	1.45935	-4.82848	0.464509	ATP2C2	ATPase secretory pathway Ca2+ transporting 2
77508_r_at	0.3113	0.0195148	2.47772	-3.2042	0.464466	RABEP2	rabaptin, RAB GTPase binding effector protein 2
214436_at	0.4395	0.0710875	1.87612	-4.23966	0.464225	FBXL2	F-box and leucine rich repeat protein 2
220562_at	0.4885	0.100361	1.69917	-4.50402	0.464138	CYP2W1	cytochrome P450 family 2 subfamily W member 1
207650_x_at	0.2712	0.0112236	2.7147	-2.74772	0.46403	PTGER1	prostaglandin E receptor 1
211139_s_at	0.5015	0.110456	1.6483	-4.57619	0.463986	NAB1	NGFI-A binding protein 1
200679_x_at	0.6312	0.225622	1.239	-5.08949	0.463932	HMGB1	high mobility group box 1
206371_at	0.5223	0.124481	1.5837	-4.66529	0.463927	FOLR3	folate receptor 3
200924_s_at	0.3858	0.046785	2.08001	-3.91097	0.46386	SLC3A2	solute carrier family 3 member 2
221956_at	0.5223	0.124033	1.58567	-4.66261	0.463842	LRCH4	leucine rich repeats and calponin homology domain containing 4
216688_at	0.3188	0.0226744	2.41171	-3.32697	0.463753
214435_x_at	0.6068	0.19864	1.31659	-5.00181	0.463671	RALA	RALA Ras like proto-oncogene A
213602_s_at	0.3429	0.0298673	2.28826	-3.55095	0.463567
210737_at	0.3026	0.0172362	2.53175	-3.10224	0.463537	TUB	tubby bipartite transcription factor
212574_x_at	0.6299	0.224905	1.24096	-5.08732	0.46353	TMEM259	transmembrane protein 259
221162_at	0.1839	0.0018652	3.43477	-1.24038	0.463424	HHLA1	HERV-H LTR-associating 1
207587_at	0.3021	0.016819	2.54236	-3.08208	0.463334	CRYGA	crystallin gamma A
202205_at	0.4767	0.0948647	1.7287	-4.46133	0.463311	VASP	vasodilator-stimulated phosphoprotein
207848_at	0.4832	0.0980079	1.71164	-4.48606	0.463163	AVP	arginine vasopressin
208941_s_at	0.5681	0.160208	1.44263	-4.84957	0.463145	SEPHS1	selenophosphate synthetase 1
207048_at	0.3618	0.036144	2.20092	-3.70477	0.462983	SLC6A11	solute carrier family 6 member 11
210205_at	0.4535	0.0791613	1.82187	-4.32285	0.462885	B3GALT4	beta-1,3-galactosyltransferase 4
210190_at	0.3059	0.0185243	2.50046	-3.16146	0.462876	STX11	syntaxin 11
211405_x_at	0.4055	0.0544899	2.00692	-4.03163	0.462728	IFNA17	interferon alpha 17
205744_at	0.3077	0.0188215	2.49352	-3.17453	0.462712	DOC2A	double C2 domain alpha
217080_s_at	0.7529	0.387195	0.878399	-5.43323	0.462571	HOMER2	homer scaffolding protein 2
221433_at	0.368	0.0381409	2.17599	-3.74793	0.462405	FGF21	fibroblast growth factor 21
AFFX-r2-P1-cre-3_at	0.5494	0.144325	1.50182	-4.77398	0.4624
210270_at	0.2466	0.0071353	2.90247	-2.37027	0.462279	RGS6	regulator of G-protein signaling 6
213336_at	0.4632	0.0856953	1.78135	-4.38377	0.462226	BAZ1B	bromodomain adjacent to zinc finger domain 1B
204280_at	0.4607	0.0839393	1.79197	-4.3679	0.461929	RGS14	regulator of G-protein signaling 14
208090_s_at	0.5027	0.111502	1.64326	-4.58325	0.461845	AIRE	autoimmune regulator
205179_s_at	0.5015	0.110514	1.64802	-4.57659	0.461762	ADAM8	ADAM metallopeptidase domain 8
201551_s_at	0.8494	0.569233	0.575968	-5.6358	0.461752	LAMP1	lysosomal associated membrane protein 1
216975_x_at	0.4826	0.0975508	1.71409	-4.48252	0.46159	NPAS1	neuronal PAS domain protein 1
214367_at	0.3188	0.0225476	2.41419	-3.32239	0.461536	RASGRP2	RAS guanyl releasing protein 2
219385_at	0.4445	0.0738646	1.85689	-4.26937	0.461464	SLAMF8	SLAM family member 8
215758_x_at	0.5348	0.132693	1.54861	-4.71245	0.46139	ZNF93	zinc finger protein 93
204152_s_at	0.4106	0.0567017	1.98763	-4.06296	0.461273	MFNG	MFNG O-fucosylpeptide 3-beta-N-acetylglucosaminyltransferase
202604_x_at	0.4949	0.10527	1.67392	-4.54006	0.461266	ADAM10	ADAM metallopeptidase domain 10
209477_at	0.4901	0.101423	1.69362	-4.51197	0.461259	EMD	emerin
210508_s_at	0.4955	0.106632	1.66709	-4.54973	0.46125	KCNQ2	potassium voltage-gated channel subfamily Q member 2
205581_s_at	0.3956	0.0505023	2.04352	-3.9716	0.461236	NOS3	nitric oxide synthase 3
211837_s_at	0.4327	0.0671881	1.90425	-4.1958	0.461214	PTCRA	pre T-cell antigen receptor alpha
212018_s_at	0.5056	0.113174	1.63527	-4.59439	0.461207	RSL1D1	ribosomal L1 domain containing 1
217399_s_at	0.3116	0.0197199	2.47315	-3.21277	0.4612	FOXO3B///FOXO3	forkhead box O3B pseudogene///forkhead box O3
212926_at	0.5556	0.149203	1.48311	-4.79816	0.461187	SMC5	structural maintenance of chromosomes 5
204077_x_at	0.3904	0.0484889	2.06297	-3.93937	0.461181	ENTPD4	ectonucleoside triphosphate diphosphohydrolase 4
214524_at	0.2904	0.0135871	2.63388	-2.90605	0.460971	GHRH	growth hormone releasing hormone
201188_s_at	0.7192	0.335511	0.979914	-5.34738	0.460971	ITPR3	inositol 1,4,5-trisphosphate receptor type 3
212700_x_at	0.3194	0.0231072	2.40333	-3.34241	0.460917	MIR6080///MIR4315-1///MIR4315-2///PLEKHM1P1///PLEKHM1	microRNA 6080///microRNA 4315-1///microRNA 4315-2///pleckstrin homology and RUN domain containing M1 pseudogene 1///pleckstrin homology and RUN domain containing M1
215066_at	0.4912	0.10268	1.68712	-4.52128	0.46087	PTPRF	protein tyrosine phosphatase, receptor type F
[truncated: 20,284 more rows]
