# Supplementary material for: Computational approaches for discovering significant microRNAs, microRNA-mRNA regulatory pathways, and therapeutic protein targets in endometrial cancer
Source: Front Genet. 2023 Jan 10;13:1105173. doi: 10.3389/fgene.2022.1105173 (PMC9872035; doi:10.3389/fgene.2022.1105173)
Supplement: Supplementary file 4 [file Table4.XLSX]

## Sheet: hsa-miR-133b
Target Detail	Target Rank	Target Score	miRNA Name	Gene Symbol	Gene Description
Details	1	99	hsa-miR-133b	BICC1	BicC family RNA binding protein 1
Details	2	99	hsa-miR-133b	LHFPL6	LHFPL tetraspan subfamily member 6
Details	3	99	hsa-miR-133b	PTBP1	polypyrimidine tract binding protein 1
Details	4	99	hsa-miR-133b	MAML1	mastermind like transcriptional coactivator 1
Details	5	98	hsa-miR-133b	TRAM2	translocation associated membrane protein 2
Details	6	98	hsa-miR-133b	SLC30A7	solute carrier family 30 member 7
Details	7	98	hsa-miR-133b	PPP2R2D	protein phosphatase 2 regulatory subunit Bdelta
Details	8	98	hsa-miR-133b	UBA2	ubiquitin like modifier activating enzyme 2
Details	9	98	hsa-miR-133b	TAGLN2	transgelin 2
Details	10	98	hsa-miR-133b	LDLRAP1	low density lipoprotein receptor adaptor protein 1
Details	11	97	hsa-miR-133b	SLC6A1	solute carrier family 6 member 1
Details	12	97	hsa-miR-133b	C11orf58	chromosome 11 open reading frame 58
Details	13	97	hsa-miR-133b	PPP2CA	protein phosphatase 2 catalytic subunit alpha
Details	14	97	hsa-miR-133b	TFAP2D	transcription factor AP-2 delta
Details	15	97	hsa-miR-133b	SGPP1	sphingosine-1-phosphate phosphatase 1
Details	16	97	hsa-miR-133b	SYT2	synaptotagmin 2
Details	17	97	hsa-miR-133b	SOBP	sine oculis binding protein homolog
Details	18	97	hsa-miR-133b	FBN1	fibrillin 1
Details	19	97	hsa-miR-133b	LASP1	LIM and SH3 protein 1
Details	20	97	hsa-miR-133b	SEC61B	Sec61 translocon beta subunit
Details	21	97	hsa-miR-133b	CELF4	CUGBP Elav-like family member 4
Details	22	97	hsa-miR-133b	FAM57A	family with sequence similarity 57 member A
Details	23	97	hsa-miR-133b	PRDM1	PR/SET domain 1
Details	24	96	hsa-miR-133b	CAPN15	calpain 15
Details	25	96	hsa-miR-133b	KIF3C	kinesin family member 3C
Details	26	96	hsa-miR-133b	YES1	YES proto-oncogene 1, Src family tyrosine kinase
Details	27	96	hsa-miR-133b	SH3GL2	SH3 domain containing GRB2 like 2, endophilin A1
Details	28	96	hsa-miR-133b	EDEM1	ER degradation enhancing alpha-mannosidase like protein 1
Details	29	96	hsa-miR-133b	VKORC1	vitamin K epoxide reductase complex subunit 1
Details	30	96	hsa-miR-133b	GPM6A	glycoprotein M6A
Details	31	95	hsa-miR-133b	FAM117B	family with sequence similarity 117 member B
Details	32	95	hsa-miR-133b	FADS1	fatty acid desaturase 1
Details	33	95	hsa-miR-133b	PTPRK	protein tyrosine phosphatase, receptor type K
Details	34	95	hsa-miR-133b	SACM1L	SAC1 like phosphatidylinositide phosphatase
Details	35	95	hsa-miR-133b	GABPB2	GA binding protein transcription factor subunit beta 2
Details	36	95	hsa-miR-133b	CSNK1G3	casein kinase 1 gamma 3
Details	37	95	hsa-miR-133b	GRID2	glutamate ionotropic receptor delta type subunit 2
Details	38	95	hsa-miR-133b	CLTA	clathrin light chain A
Details	39	95	hsa-miR-133b	PRRT2	proline rich transmembrane protein 2
Details	40	95	hsa-miR-133b	VPS54	VPS54, GARP complex subunit
Details	41	95	hsa-miR-133b	RBMX	RNA binding motif protein X-linked
Details	42	95	hsa-miR-133b	ZC3H11A	zinc finger CCCH-type containing 11A
Details	43	95	hsa-miR-133b	SNRK	SNF related kinase
Details	44	95	hsa-miR-133b	RFFL	ring finger and FYVE like domain containing E3 ubiquitin protein ligase
Details	45	95	hsa-miR-133b	PTPRO	protein tyrosine phosphatase, receptor type O
Details	46	95	hsa-miR-133b	RBMXL1	RBMX like 1
Details	47	95	hsa-miR-133b	PPP2CB	protein phosphatase 2 catalytic subunit beta
Details	48	95	hsa-miR-133b	OSCAR	osteoclast associated, immunoglobulin-like receptor
Details	49	95	hsa-miR-133b	PTPRZ1	protein tyrosine phosphatase, receptor type Z1
Details	50	94	hsa-miR-133b	ZSCAN16	zinc finger and SCAN domain containing 16
Details	51	94	hsa-miR-133b	GARNL3	GTPase activating Rap/RanGAP domain like 3
Details	52	94	hsa-miR-133b	XXYLT1	xyloside xylosyltransferase 1
Details	53	94	hsa-miR-133b	ZIC3	Zic family member 3
Details	54	94	hsa-miR-133b	TXLNA	taxilin alpha
Details	55	94	hsa-miR-133b	MLLT3	MLLT3, super elongation complex subunit
Details	56	94	hsa-miR-133b	ADCYAP1	adenylate cyclase activating polypeptide 1
Details	57	94	hsa-miR-133b	ZC3H14	zinc finger CCCH-type containing 14
Details	58	94	hsa-miR-133b	CNN2	calponin 2
Details	59	94	hsa-miR-133b	RAVER1	ribonucleoprotein, PTB binding 1
Details	60	93	hsa-miR-133b	EIF4A1	eukaryotic translation initiation factor 4A1
Details	61	93	hsa-miR-133b	IQGAP2	IQ motif containing GTPase activating protein 2
Details	62	93	hsa-miR-133b	TFG	TRK-fused gene
Details	63	93	hsa-miR-133b	SMARCD1	SWI/SNF related, matrix associated, actin dependent regulator of chromatin, subfamily d, member 1
Details	64	93	hsa-miR-133b	SGMS2	sphingomyelin synthase 2
Details	65	93	hsa-miR-133b	LANCL2	LanC like 2
Details	66	93	hsa-miR-133b	OSBPL11	oxysterol binding protein like 11
Details	67	92	hsa-miR-133b	ZNF710	zinc finger protein 710
Details	68	92	hsa-miR-133b	PFN2	profilin 2
Details	69	92	hsa-miR-133b	PAX7	paired box 7
Details	70	92	hsa-miR-133b	VIRMA	vir like m6A methyltransferase associated
Details	71	92	hsa-miR-133b	CETN3	centrin 3
Details	72	92	hsa-miR-133b	PLCL2	phospholipase C like 2
Details	73	92	hsa-miR-133b	ARPP21	cAMP regulated phosphoprotein 21
Details	74	92	hsa-miR-133b	ANKRD28	ankyrin repeat domain 28
Details	75	92	hsa-miR-133b	ZBTB10	zinc finger and BTB domain containing 10
Details	76	92	hsa-miR-133b	GRM5	glutamate metabotropic receptor 5
Details	77	92	hsa-miR-133b	ARL13B	ADP ribosylation factor like GTPase 13B
Details	78	92	hsa-miR-133b	ARFGEF1	ADP ribosylation factor guanine nucleotide exchange factor 1
Details	79	92	hsa-miR-133b	MSN	moesin
Details	80	92	hsa-miR-133b	SF3B4	splicing factor 3b subunit 4
Details	81	92	hsa-miR-133b	FAIM	Fas apoptotic inhibitory molecule
Details	82	91	hsa-miR-133b	LHX5	LIM homeobox 5
Details	83	91	hsa-miR-133b	MTMR4	myotubularin related protein 4
Details	84	91	hsa-miR-133b	AFTPH	aftiphilin
Details	85	91	hsa-miR-133b	RIMS1	regulating synaptic membrane exocytosis 1
Details	86	91	hsa-miR-133b	ANKRD12	ankyrin repeat domain 12
Details	87	91	hsa-miR-133b	ZNF131	zinc finger protein 131
Details	88	91	hsa-miR-133b	CMPK1	cytidine/uridine monophosphate kinase 1
Details	89	91	hsa-miR-133b	ANKRD44	ankyrin repeat domain 44
Details	90	91	hsa-miR-133b	CMTM6	CKLF like MARVEL transmembrane domain containing 6
Details	91	91	hsa-miR-133b	USP32	ubiquitin specific peptidase 32
Details	92	91	hsa-miR-133b	PAN3	poly(A) specific ribonuclease subunit PAN3
Details	93	91	hsa-miR-133b	CUL4B	cullin 4B
Details	94	91	hsa-miR-133b	PITPNM2	phosphatidylinositol transfer protein membrane associated 2
Details	95	90	hsa-miR-133b	PEAK1	pseudopodium enriched atypical kinase 1
Details	96	90	hsa-miR-133b	NUP153	nucleoporin 153
Details	97	90	hsa-miR-133b	SP3	Sp3 transcription factor
Details	98	90	hsa-miR-133b	GNB4	G protein subunit beta 4
Details	99	90	hsa-miR-133b	TTPAL	alpha tocopherol transfer protein like
Details	100	90	hsa-miR-133b	TMEM121B	transmembrane protein 121B
Details	101	90	hsa-miR-133b	ASH1L	ASH1 like histone lysine methyltransferase
Details	102	90	hsa-miR-133b	FAM160B1	family with sequence similarity 160 member B1
Details	103	90	hsa-miR-133b	TMEM167A	transmembrane protein 167A
Details	104	90	hsa-miR-133b	TENM1	teneurin transmembrane protein 1
Details	105	90	hsa-miR-133b	SV2A	synaptic vesicle glycoprotein 2A
Details	106	90	hsa-miR-133b	SGTB	small glutamine rich tetratricopeptide repeat containing beta
Details	107	90	hsa-miR-133b	RIC1	RIC1 homolog, RAB6A GEF complex partner 1
Details	108	90	hsa-miR-133b	SLC25A38	solute carrier family 25 member 38
Details	109	90	hsa-miR-133b	GABARAPL1	GABA type A receptor associated protein like 1
Details	110	89	hsa-miR-133b	BTBD10	BTB domain containing 10
Details	111	89	hsa-miR-133b	UBE2Q1	ubiquitin conjugating enzyme E2 Q1
Details	112	89	hsa-miR-133b	TENT5A	terminal nucleotidyltransferase 5A
Details	113	89	hsa-miR-133b	WASF2	WAS protein family member 2
Details	114	89	hsa-miR-133b	EBF2	EBF transcription factor 2
Details	115	89	hsa-miR-133b	YAF2	YY1 associated factor 2
Details	116	89	hsa-miR-133b	STXBP6	syntaxin binding protein 6
Details	117	89	hsa-miR-133b	PTBP3	polypyrimidine tract binding protein 3
Details	118	89	hsa-miR-133b	ARHGAP12	Rho GTPase activating protein 12
Details	119	89	hsa-miR-133b	MACO1	macoilin 1
Details	120	89	hsa-miR-133b	PEX5L	peroxisomal biogenesis factor 5 like
Details	121	89	hsa-miR-133b	CCNC	cyclin C
Details	122	89	hsa-miR-133b	ENC1	ectodermal-neural cortex 1
Details	123	89	hsa-miR-133b	TAOK1	TAO kinase 1
Details	124	89	hsa-miR-133b	SQLE	squalene epoxidase
Details	125	89	hsa-miR-133b	MYRF	myelin regulatory factor
Details	126	89	hsa-miR-133b	FOXL2	forkhead box L2
Details	127	88	hsa-miR-133b	EPHA7	EPH receptor A7
Details	128	88	hsa-miR-133b	ACAT2	acetyl-CoA acetyltransferase 2
Details	129	88	hsa-miR-133b	GDI2	GDP dissociation inhibitor 2
Details	130	88	hsa-miR-133b	SIMC1	SUMO interacting motifs containing 1
Details	131	88	hsa-miR-133b	CTBP2	C-terminal binding protein 2
Details	132	88	hsa-miR-133b	CKAP4	cytoskeleton associated protein 4
Details	133	88	hsa-miR-133b	EMP2	epithelial membrane protein 2
Details	134	88	hsa-miR-133b	PRELID3B	PRELI domain containing 3B
Details	135	88	hsa-miR-133b	CPNE3	copine 3
Details	136	88	hsa-miR-133b	RBMXL2	RBMX like 2
Details	137	88	hsa-miR-133b	NELL2	neural EGFL like 2
Details	138	88	hsa-miR-133b	ZNF280C	zinc finger protein 280C
Details	139	88	hsa-miR-133b	DYNC1LI2	dynein cytoplasmic 1 light intermediate chain 2
Details	140	88	hsa-miR-133b	PCDH17	protocadherin 17
Details	141	87	hsa-miR-133b	TTYH3	tweety family member 3
Details	142	87	hsa-miR-133b	RAPH1	Ras association (RalGDS/AF-6) and pleckstrin homology domains 1
Details	143	87	hsa-miR-133b	AFAP1	actin filament associated protein 1
Details	144	87	hsa-miR-133b	DMXL2	Dmx like 2
Details	145	87	hsa-miR-133b	CAP1	cyclase associated actin cytoskeleton regulatory protein 1
Details	146	87	hsa-miR-133b	DHX32	DEAH-box helicase 32 (putative)
Details	147	87	hsa-miR-133b	FUCA1	alpha-L-fucosidase 1
Details	148	87	hsa-miR-133b	XPO4	exportin 4
Details	149	87	hsa-miR-133b	ATP7B	ATPase copper transporting beta
Details	150	87	hsa-miR-133b	SMARCA2	SWI/SNF related, matrix associated, actin dependent regulator of chromatin, subfamily a, member 2
Details	151	87	hsa-miR-133b	MAEA	macrophage erythroblast attacher
Details	152	87	hsa-miR-133b	JAZF1	JAZF zinc finger 1
Details	153	87	hsa-miR-133b	GRIA2	glutamate ionotropic receptor AMPA type subunit 2
Details	154	87	hsa-miR-133b	HS2ST1	heparan sulfate 2-O-sulfotransferase 1
Details	155	87	hsa-miR-133b	RSRP1	arginine and serine rich protein 1
Details	156	86	hsa-miR-133b	BTBD3	BTB domain containing 3
Details	157	86	hsa-miR-133b	RB1CC1	RB1 inducible coiled-coil 1
Details	158	86	hsa-miR-133b	TBPL1	TATA-box binding protein like 1
Details	159	86	hsa-miR-133b	SAMD5	sterile alpha motif domain containing 5
Details	160	86	hsa-miR-133b	SLC50A1	solute carrier family 50 member 1
Details	161	86	hsa-miR-133b	MYH9	myosin heavy chain 9
Details	162	86	hsa-miR-133b	DOLPP1	dolichyldiphosphatase 1
Details	163	86	hsa-miR-133b	BNIP3L	BCL2 interacting protein 3 like
Details	164	86	hsa-miR-133b	FAM49A	family with sequence similarity 49 member A
Details	165	86	hsa-miR-133b	KCNA6	potassium voltage-gated channel subfamily A member 6
Details	166	86	hsa-miR-133b	NUP160	nucleoporin 160
Details	167	86	hsa-miR-133b	MKRN3	makorin ring finger protein 3
Details	168	86	hsa-miR-133b	FTL	ferritin light chain
Details	169	86	hsa-miR-133b	RAB5C	RAB5C, member RAS oncogene family
Details	170	86	hsa-miR-133b	THRAP3	thyroid hormone receptor associated protein 3
Details	171	86	hsa-miR-133b	PLEKHA3	pleckstrin homology domain containing A3
Details	172	86	hsa-miR-133b	COL25A1	collagen type XXV alpha 1 chain
Details	173	86	hsa-miR-133b	IDH1	isocitrate dehydrogenase (NADP(+)) 1, cytosolic
Details	174	86	hsa-miR-133b	FBXL2	F-box and leucine rich repeat protein 2
Details	175	86	hsa-miR-133b	PRPS2	phosphoribosyl pyrophosphate synthetase 2
Details	176	86	hsa-miR-133b	ELAVL1	ELAV like RNA binding protein 1
Details	177	86	hsa-miR-133b	TIMM17A	translocase of inner mitochondrial membrane 17A
Details	178	86	hsa-miR-133b	SUMO1	small ubiquitin-like modifier 1
Details	179	85	hsa-miR-133b	TOR1AIP2	torsin 1A interacting protein 2
Details	180	85	hsa-miR-133b	TWIST2	twist family bHLH transcription factor 2
Details	181	85	hsa-miR-133b	MMP15	matrix metallopeptidase 15
Details	182	85	hsa-miR-133b	RAP2C	RAP2C, member of RAS oncogene family
Details	183	85	hsa-miR-133b	EGFR	epidermal growth factor receptor
Details	184	85	hsa-miR-133b	SGK1	serum/glucocorticoid regulated kinase 1
Details	185	84	hsa-miR-133b	XPO1	exportin 1
Details	186	84	hsa-miR-133b	HIC2	HIC ZBTB transcriptional repressor 2
Details	187	84	hsa-miR-133b	PTPRD	protein tyrosine phosphatase, receptor type D
Details	188	84	hsa-miR-133b	DMXL1	Dmx like 1
Details	189	84	hsa-miR-133b	SYT1	synaptotagmin 1
Details	190	84	hsa-miR-133b	CNOT1	CCR4-NOT transcription complex subunit 1
Details	191	84	hsa-miR-133b	SHISA5	shisa family member 5
Details	192	84	hsa-miR-133b	HMGCLL1	3-hydroxymethyl-3-methylglutaryl-CoA lyase like 1
Details	193	84	hsa-miR-133b	PAPLN	papilin, proteoglycan like sulfated glycoprotein
Details	194	84	hsa-miR-133b	ELFN1	extracellular leucine rich repeat and fibronectin type III domain containing 1
Details	195	84	hsa-miR-133b	PDIK1L	PDLIM1 interacting kinase 1 like
Details	196	84	hsa-miR-133b	KCTD20	potassium channel tetramerization domain containing 20
Details	197	83	hsa-miR-133b	DUSP1	dual specificity phosphatase 1
Details	198	83	hsa-miR-133b	MPIG6B	megakaryocyte and platelet inhibitory receptor G6b
Details	199	83	hsa-miR-133b	B3GNT2	UDP-GlcNAc:betaGal beta-1,3-N-acetylglucosaminyltransferase 2
Details	200	83	hsa-miR-133b	FOXP4	forkhead box P4
Details	201	83	hsa-miR-133b	CREB5	cAMP responsive element binding protein 5
Details	202	83	hsa-miR-133b	IFIT1	interferon induced protein with tetratricopeptide repeats 1
Details	203	83	hsa-miR-133b	YPEL2	yippee like 2
Details	204	83	hsa-miR-133b	ZNF362	zinc finger protein 362
Details	205	83	hsa-miR-133b	EXD2	exonuclease 3'-5' domain containing 2
Details	206	83	hsa-miR-133b	POLR2J	RNA polymerase II subunit J
Details	207	83	hsa-miR-133b	TRIM55	tripartite motif containing 55
Details	208	83	hsa-miR-133b	TET3	tet methylcytosine dioxygenase 3
Details	209	83	hsa-miR-133b	GRM7	glutamate metabotropic receptor 7
Details	210	83	hsa-miR-133b	ARPC5	actin related protein 2/3 complex subunit 5
Details	211	83	hsa-miR-133b	ARL14	ADP ribosylation factor like GTPase 14
Details	212	83	hsa-miR-133b	SLC39A1	solute carrier family 39 member 1
Details	213	82	hsa-miR-133b	PTH1R	parathyroid hormone 1 receptor
Details	214	82	hsa-miR-133b	THNSL1	threonine synthase like 1
Details	215	82	hsa-miR-133b	CTXN2	cortexin 2
Details	216	82	hsa-miR-133b	C18orf54	chromosome 18 open reading frame 54
Details	217	82	hsa-miR-133b	DYNLT3	dynein light chain Tctex-type 3
Details	218	82	hsa-miR-133b	FBXW11	F-box and WD repeat domain containing 11
Details	219	82	hsa-miR-133b	PTBP2	polypyrimidine tract binding protein 2
Details	220	82	hsa-miR-133b	FGF1	fibroblast growth factor 1
Details	221	82	hsa-miR-133b	TMEM128	transmembrane protein 128
Details	222	82	hsa-miR-133b	CELF5	CUGBP Elav-like family member 5
Details	223	82	hsa-miR-133b	RARB	retinoic acid receptor beta
Details	224	82	hsa-miR-133b	PSMD5	proteasome 26S subunit, non-ATPase 5
Details	225	81	hsa-miR-133b	ADAMTS19	ADAM metallopeptidase with thrombospondin type 1 motif 19
Details	226	81	hsa-miR-133b	TRIQK	triple QxxK/R motif containing
Details	227	81	hsa-miR-133b	ARRB1	arrestin beta 1
Details	228	81	hsa-miR-133b	FAM117A	family with sequence similarity 117 member A
Details	229	81	hsa-miR-133b	TMEM170B	transmembrane protein 170B
Details	230	81	hsa-miR-133b	ADAMTS5	ADAM metallopeptidase with thrombospondin type 1 motif 5
Details	231	81	hsa-miR-133b	POU2F2	POU class 2 homeobox 2
Details	232	81	hsa-miR-133b	NCAN	neurocan
Details	233	81	hsa-miR-133b	TGFBR1	transforming growth factor beta receptor 1
Details	234	81	hsa-miR-133b	RUNX1T1	RUNX1 translocation partner 1
Details	235	81	hsa-miR-133b	GMCL1	germ cell-less, spermatogenesis associated 1
Details	236	81	hsa-miR-133b	GDNF	glial cell derived neurotrophic factor
Details	237	81	hsa-miR-133b	EYA4	EYA transcriptional coactivator and phosphatase 4
Details	238	81	hsa-miR-133b	PRAF2	PRA1 domain family member 2
Details	239	81	hsa-miR-133b	KIF21A	kinesin family member 21A
Details	240	80	hsa-miR-133b	GLOD4	glyoxalase domain containing 4
Details	241	80	hsa-miR-133b	SP1	Sp1 transcription factor
Details	242	80	hsa-miR-133b	EPHA5	EPH receptor A5
Details	243	80	hsa-miR-133b	PML	promyelocytic leukemia
Details	244	80	hsa-miR-133b	FOXC1	forkhead box C1
Details	245	80	hsa-miR-133b	RBPJ	recombination signal binding protein for immunoglobulin kappa J region
Details	246	80	hsa-miR-133b	FGFR1	fibroblast growth factor receptor 1
Details	247	80	hsa-miR-133b	SKA3	spindle and kinetochore associated complex subunit 3
Details	248	79	hsa-miR-133b	AMD1	adenosylmethionine decarboxylase 1
Details	249	79	hsa-miR-133b	SIRT1	sirtuin 1
Details	250	79	hsa-miR-133b	PIK3C2A	phosphatidylinositol-4-phosphate 3-kinase catalytic subunit type 2 alpha
Details	251	79	hsa-miR-133b	LOC441155	zinc finger CCCH-type domain-containing-like
Details	252	79	hsa-miR-133b	TBL1XR1	transducin beta like 1 X-linked receptor 1
Details	253	79	hsa-miR-133b	TENT4B	terminal nucleotidyltransferase 4B
Details	254	79	hsa-miR-133b	CNTLN	centlein
Details	255	79	hsa-miR-133b	ZBTB14	zinc finger and BTB domain containing 14
Details	256	79	hsa-miR-133b	PROSER3	proline and serine rich 3
Details	257	79	hsa-miR-133b	ARHGAP24	Rho GTPase activating protein 24
Details	258	79	hsa-miR-133b	KIRREL1	kirre like nephrin family adhesion molecule 1
Details	259	79	hsa-miR-133b	SERBP1	SERPINE1 mRNA binding protein 1
Details	260	79	hsa-miR-133b	PIKFYVE	phosphoinositide kinase, FYVE-type zinc finger containing
Details	261	79	hsa-miR-133b	CNKSR2	connector enhancer of kinase suppressor of Ras 2
Details	262	79	hsa-miR-133b	KLHDC10	kelch domain containing 10
Details	263	79	hsa-miR-133b	GLRA2	glycine receptor alpha 2
Details	264	79	hsa-miR-133b	VAT1	vesicle amine transport 1
Details	265	79	hsa-miR-133b	UNC80	unc-80 homolog, NALCN channel complex subunit
Details	266	79	hsa-miR-133b	PRDM16	PR/SET domain 16
Details	267	79	hsa-miR-133b	PRRX1	paired related homeobox 1
Details	268	78	hsa-miR-133b	MED12L	mediator complex subunit 12 like
Details	269	78	hsa-miR-133b	SUPT16H	SPT16 homolog, facilitates chromatin remodeling subunit
Details	270	78	hsa-miR-133b	AKAP9	A-kinase anchoring protein 9
Details	271	78	hsa-miR-133b	FAM19A5	family with sequence similarity 19 member A5, C-C motif chemokine like
Details	272	78	hsa-miR-133b	USP6	ubiquitin specific peptidase 6
Details	273	78	hsa-miR-133b	ZNF670	zinc finger protein 670
Details	274	78	hsa-miR-133b	DSE	dermatan sulfate epimerase
Details	275	78	hsa-miR-133b	PCGF2	polycomb group ring finger 2
Details	276	78	hsa-miR-133b	PDE1C	phosphodiesterase 1C
Details	277	78	hsa-miR-133b	SFXN5	sideroflexin 5
Details	278	78	hsa-miR-133b	CDYL2	chromodomain Y like 2
Details	279	77	hsa-miR-133b	PSD3	pleckstrin and Sec7 domain containing 3
Details	280	77	hsa-miR-133b	CDK5R1	cyclin dependent kinase 5 regulatory subunit 1
Details	281	77	hsa-miR-133b	FOXP2	forkhead box P2
Details	282	77	hsa-miR-133b	DUSP5	dual specificity phosphatase 5
Details	283	77	hsa-miR-133b	RFC3	replication factor C subunit 3
Details	284	77	hsa-miR-133b	STOM	stomatin
Details	285	77	hsa-miR-133b	CAP2	cyclase associated actin cytoskeleton regulatory protein 2
Details	286	77	hsa-miR-133b	LOXL4	lysyl oxidase like 4
Details	287	76	hsa-miR-133b	CDCA8	cell division cycle associated 8
Details	288	76	hsa-miR-133b	MARF1	meiosis regulator and mRNA stability factor 1
Details	289	76	hsa-miR-133b	RGS21	regulator of G protein signaling 21
Details	290	76	hsa-miR-133b	SOX4	SRY-box 4
Details	291	76	hsa-miR-133b	SIGLEC8	sialic acid binding Ig like lectin 8
Details	292	76	hsa-miR-133b	CDK13	cyclin dependent kinase 13
Details	293	76	hsa-miR-133b	SETD6	SET domain containing 6, protein lysine methyltransferase
Details	294	76	hsa-miR-133b	PLPP6	phospholipid phosphatase 6
Details	295	76	hsa-miR-133b	QKI	QKI, KH domain containing RNA binding
Details	296	76	hsa-miR-133b	NRIP3	nuclear receptor interacting protein 3
Details	297	76	hsa-miR-133b	RAB30	RAB30, member RAS oncogene family
Details	298	76	hsa-miR-133b	LDB2	LIM domain binding 2
Details	299	76	hsa-miR-133b	PTPRH	protein tyrosine phosphatase, receptor type H
Details	300	75	hsa-miR-133b	WIPI2	WD repeat domain, phosphoinositide interacting 2
Details	301	75	hsa-miR-133b	ARFIP2	ADP ribosylation factor interacting protein 2
Details	302	75	hsa-miR-133b	MECOM	MDS1 and EVI1 complex locus
Details	303	75	hsa-miR-133b	GAS2	growth arrest specific 2
Details	304	75	hsa-miR-133b	ZNF354A	zinc finger protein 354A
Details	305	75	hsa-miR-133b	MEIS2	Meis homeobox 2
Details	306	75	hsa-miR-133b	NIPA2	NIPA magnesium transporter 2
Details	307	75	hsa-miR-133b	ATRN	attractin
Details	308	75	hsa-miR-133b	TDRKH	tudor and KH domain containing
Details	309	75	hsa-miR-133b	NFS1	NFS1, cysteine desulfurase
Details	310	75	hsa-miR-133b	RPL17-C18orf32	RPL17-C18orf32 readthrough
Details	311	75	hsa-miR-133b	SUMF1	sulfatase modifying factor 1
Details	312	75	hsa-miR-133b	BAG4	BCL2 associated athanogene 4
Details	313	74	hsa-miR-133b	SCN2B	sodium voltage-gated channel beta subunit 2
Details	314	74	hsa-miR-133b	ANKRD46	ankyrin repeat domain 46
Details	315	74	hsa-miR-133b	PRMT2	protein arginine methyltransferase 2
Details	316	74	hsa-miR-133b	CNNM2	cyclin and CBS domain divalent metal cation transport mediator 2
Details	317	74	hsa-miR-133b	PPFIA2	PTPRF interacting protein alpha 2
Details	318	74	hsa-miR-133b	FARP1	FERM, ARH/RhoGEF and pleckstrin domain protein 1
Details	319	74	hsa-miR-133b	HAVCR2	hepatitis A virus cellular receptor 2
Details	320	74	hsa-miR-133b	HOXA9	homeobox A9
Details	321	74	hsa-miR-133b	SLC25A39	solute carrier family 25 member 39
Details	322	74	hsa-miR-133b	CDRT4	CMT1A duplicated region transcript 4
Details	323	74	hsa-miR-133b	ZEB2	zinc finger E-box binding homeobox 2
Details	324	74	hsa-miR-133b	TEAD1	TEA domain transcription factor 1
Details	325	73	hsa-miR-133b	SLC25A36	solute carrier family 25 member 36
Details	326	73	hsa-miR-133b	KMT2C	lysine methyltransferase 2C
Details	327	73	hsa-miR-133b	CYLD	CYLD lysine 63 deubiquitinase
Details	328	73	hsa-miR-133b	KCNJ12	potassium voltage-gated channel subfamily J member 12
Details	329	73	hsa-miR-133b	PKHD1	PKHD1, fibrocystin/polyductin
Details	330	73	hsa-miR-133b	FAF2	Fas associated factor family member 2
Details	331	73	hsa-miR-133b	RASGRF2	Ras protein specific guanine nucleotide releasing factor 2
Details	332	73	hsa-miR-133b	CTSV	cathepsin V
Details	333	73	hsa-miR-133b	ZHX3	zinc fingers and homeoboxes 3
Details	334	72	hsa-miR-133b	VAPB	VAMP associated protein B and C
Details	335	72	hsa-miR-133b	PRKAB1	protein kinase AMP-activated non-catalytic subunit beta 1
Details	336	72	hsa-miR-133b	TLE1	TLE family member 1, transcriptional corepressor
Details	337	72	hsa-miR-133b	PHF24	PHD finger protein 24
Details	338	72	hsa-miR-133b	STX5	syntaxin 5
Details	339	72	hsa-miR-133b	MYO9B	myosin IXB
Details	340	72	hsa-miR-133b	FBN2	fibrillin 2
Details	341	72	hsa-miR-133b	PHTF2	putative homeodomain transcription factor 2
Details	342	72	hsa-miR-133b	CNTNAP1	contactin associated protein 1
Details	343	72	hsa-miR-133b	NUS1	NUS1, dehydrodolichyl diphosphate synthase subunit
Details	344	72	hsa-miR-133b	ARHGDIA	Rho GDP dissociation inhibitor alpha
Details	345	72	hsa-miR-133b	ZHX1	zinc fingers and homeoboxes 1
Details	346	72	hsa-miR-133b	CERS2	ceramide synthase 2
Details	347	72	hsa-miR-133b	ZBTB20	zinc finger and BTB domain containing 20
Details	348	72	hsa-miR-133b	TVP23C-CDRT4	TVP23C-CDRT4 readthrough
Details	349	72	hsa-miR-133b	SCAF11	SR-related CTD associated factor 11
Details	350	72	hsa-miR-133b	PPP6R3	protein phosphatase 6 regulatory subunit 3
Details	351	71	hsa-miR-133b	TOB2	transducer of ERBB2, 2
Details	352	71	hsa-miR-133b	PFKFB3	6-phosphofructo-2-kinase/fructose-2,6-biphosphatase 3
Details	353	71	hsa-miR-133b	TRDMT1	tRNA aspartic acid methyltransferase 1
Details	354	71	hsa-miR-133b	ZFP28	ZFP28 zinc finger protein
Details	355	71	hsa-miR-133b	RUFY3	RUN and FYVE domain containing 3
Details	356	71	hsa-miR-133b	SGCD	sarcoglycan delta
Details	357	71	hsa-miR-133b	TRAF3	TNF receptor associated factor 3
Details	358	71	hsa-miR-133b	SGSM1	small G protein signaling modulator 1
Details	359	71	hsa-miR-133b	VWA5A	von Willebrand factor A domain containing 5A
Details	360	71	hsa-miR-133b	TRHDE	thyrotropin releasing hormone degrading enzyme
Details	361	71	hsa-miR-133b	RWDD2A	RWD domain containing 2A
Details	362	71	hsa-miR-133b	TNRC6B	trinucleotide repeat containing 6B
Details	363	71	hsa-miR-133b	DDX31	DEAD-box helicase 31
Details	364	71	hsa-miR-133b	AP4E1	adaptor related protein complex 4 subunit epsilon 1
Details	365	71	hsa-miR-133b	MAP3K2	mitogen-activated protein kinase kinase kinase 2
Details	366	70	hsa-miR-133b	GON4L	gon-4 like
Details	367	70	hsa-miR-133b	WDR78	WD repeat domain 78
Details	368	70	hsa-miR-133b	SOGA3	SOGA family member 3
Details	369	70	hsa-miR-133b	TMOD3	tropomodulin 3
Details	370	70	hsa-miR-133b	SLC51A	solute carrier family 51 alpha subunit
Details	371	70	hsa-miR-133b	ITPRIPL2	ITPRIP like 2
Details	372	70	hsa-miR-133b	TMPRSS11F	transmembrane serine protease 11F
Details	373	70	hsa-miR-133b	LARP6	La ribonucleoprotein domain family member 6
Details	374	70	hsa-miR-133b	ACTR1A	ARP1 actin related protein 1 homolog A

## Sheet: hsa-miR-873
Target Detail	Target Rank	Target Score	miRNA Name	Gene Symbol	Gene Description
Details	1	97	hsa-miR-873-3p	LRPAP1	LDL receptor related protein associated protein 1
Details	2	93	hsa-miR-873-3p	ZNF814	zinc finger protein 814
Details	3	93	hsa-miR-873-3p	YWHAB	tyrosine 3-monooxygenase/tryptophan 5-monooxygenase activation protein beta
Details	4	93	hsa-miR-873-3p	FCMR	Fc fragment of IgM receptor
Details	5	93	hsa-miR-873-3p	MAP3K2	mitogen-activated protein kinase kinase kinase 2
Details	6	92	hsa-miR-873-3p	PPM1D	protein phosphatase, Mg2+/Mn2+ dependent 1D
Details	7	92	hsa-miR-873-3p	TRMT1L	tRNA methyltransferase 1 like
Details	8	92	hsa-miR-873-3p	DPP4	dipeptidyl peptidase 4
Details	9	92	hsa-miR-873-3p	TXNIP	thioredoxin interacting protein
Details	10	92	hsa-miR-873-3p	CHMP5	charged multivesicular body protein 5
Details	11	91	hsa-miR-873-3p	PGM3	phosphoglucomutase 3
Details	12	91	hsa-miR-873-3p	SRL	sarcalumenin
Details	13	90	hsa-miR-873-3p	SCGB2B2	secretoglobin family 2B member 2
Details	14	90	hsa-miR-873-3p	BAG5	BCL2 associated athanogene 5
Details	15	90	hsa-miR-873-3p	CD40LG	CD40 ligand
Details	16	89	hsa-miR-873-3p	CELF3	CUGBP Elav-like family member 3
Details	17	89	hsa-miR-873-3p	SLITRK5	SLIT and NTRK like family member 5
Details	18	88	hsa-miR-873-3p	KRTAP7-1	keratin associated protein 7-1 (gene/pseudogene)
Details	19	88	hsa-miR-873-3p	C2orf72	chromosome 2 open reading frame 72
Details	20	88	hsa-miR-873-3p	UGT2A3	UDP glucuronosyltransferase family 2 member A3
Details	21	88	hsa-miR-873-3p	CA12	carbonic anhydrase 12
Details	22	88	hsa-miR-873-3p	RELL1	RELT like 1
Details	23	88	hsa-miR-873-3p	WNT3	Wnt family member 3
Details	24	88	hsa-miR-873-3p	FRAS1	Fraser extracellular matrix complex subunit 1
Details	25	88	hsa-miR-873-3p	IL17D	interleukin 17D
Details	26	88	hsa-miR-873-3p	PAN3	poly(A) specific ribonuclease subunit PAN3
Details	27	88	hsa-miR-873-3p	KMT2A	lysine methyltransferase 2A
Details	28	87	hsa-miR-873-3p	INTS4	integrator complex subunit 4
Details	29	87	hsa-miR-873-3p	MRVI1	murine retrovirus integration site 1 homolog
Details	30	87	hsa-miR-873-3p	TNFSF8	TNF superfamily member 8
Details	31	86	hsa-miR-873-3p	SLC1A1	solute carrier family 1 member 1
Details	32	86	hsa-miR-873-3p	RC3H1	ring finger and CCCH-type domains 1
Details	33	86	hsa-miR-873-3p	TNRC6B	trinucleotide repeat containing 6B
Details	34	85	hsa-miR-873-3p	MTMR4	myotubularin related protein 4
Details	35	84	hsa-miR-873-3p	GHR	growth hormone receptor
Details	36	84	hsa-miR-873-3p	EFEMP1	EGF containing fibulin extracellular matrix protein 1
Details	37	84	hsa-miR-873-3p	PTPDC1	protein tyrosine phosphatase domain containing 1
Details	38	84	hsa-miR-873-3p	ATF7	activating transcription factor 7
Details	39	84	hsa-miR-873-3p	RBM8A	RNA binding motif protein 8A
Details	40	84	hsa-miR-873-3p	SORBS1	sorbin and SH3 domain containing 1
Details	41	84	hsa-miR-873-3p	HTR2C	5-hydroxytryptamine receptor 2C
Details	42	84	hsa-miR-873-3p	GDPD5	glycerophosphodiester phosphodiesterase domain containing 5
Details	43	84	hsa-miR-873-3p	EML4	EMAP like 4
Details	44	83	hsa-miR-873-3p	ANGEL2	angel homolog 2
Details	45	83	hsa-miR-873-3p	PSMD14	proteasome 26S subunit, non-ATPase 14
Details	46	83	hsa-miR-873-3p	NAIP	NLR family apoptosis inhibitory protein
Details	47	83	hsa-miR-873-3p	VKORC1L1	vitamin K epoxide reductase complex subunit 1 like 1
Details	48	83	hsa-miR-873-3p	LRRN2	leucine rich repeat neuronal 2
Details	49	82	hsa-miR-873-3p	VGLL2	vestigial like family member 2
Details	50	82	hsa-miR-873-3p	CDK2AP1	cyclin dependent kinase 2 associated protein 1
Details	51	82	hsa-miR-873-3p	SGIP1	SH3 domain GRB2 like endophilin interacting protein 1
Details	52	82	hsa-miR-873-3p	PDHA2	pyruvate dehydrogenase E1 alpha 2 subunit
Details	53	82	hsa-miR-873-3p	NUDT4	nudix hydrolase 4
Details	54	82	hsa-miR-873-3p	RFX5	regulatory factor X5
Details	55	81	hsa-miR-873-3p	KRT23	keratin 23
Details	56	81	hsa-miR-873-3p	KHDRBS2	KH RNA binding domain containing, signal transduction associated 2
Details	57	81	hsa-miR-873-3p	FMO2	flavin containing monooxygenase 2
Details	58	81	hsa-miR-873-3p	MTFR1L	mitochondrial fission regulator 1 like
Details	59	81	hsa-miR-873-3p	ZNF550	zinc finger protein 550
Details	60	80	hsa-miR-873-3p	EMC2	ER membrane protein complex subunit 2
Details	61	80	hsa-miR-873-3p	SYPL2	synaptophysin like 2
Details	62	80	hsa-miR-873-3p	P4HA3	prolyl 4-hydroxylase subunit alpha 3
Details	63	80	hsa-miR-873-3p	UBAP1	ubiquitin associated protein 1
Details	64	79	hsa-miR-873-3p	SCN2B	sodium voltage-gated channel beta subunit 2
Details	65	79	hsa-miR-873-3p	TRMT9B	tRNA methyltransferase 9B (putative)
Details	66	79	hsa-miR-873-3p	EIF4E	eukaryotic translation initiation factor 4E
Details	67	79	hsa-miR-873-3p	SIAH2	siah E3 ubiquitin protein ligase 2
Details	68	79	hsa-miR-873-3p	REG3A	regenerating family member 3 alpha
Details	69	79	hsa-miR-873-3p	DNAL1	dynein axonemal light chain 1
Details	70	79	hsa-miR-873-3p	APOL3	apolipoprotein L3
Details	71	79	hsa-miR-873-3p	ZNF419	zinc finger protein 419
Details	72	78	hsa-miR-873-3p	ZBTB41	zinc finger and BTB domain containing 41
Details	73	78	hsa-miR-873-3p	RUBCN	rubicon autophagy regulator
Details	74	78	hsa-miR-873-3p	PLA2G5	phospholipase A2 group V
Details	75	78	hsa-miR-873-3p	GRIK1	glutamate ionotropic receptor kainate type subunit 1
Details	76	78	hsa-miR-873-3p	RCSD1	RCSD domain containing 1
Details	77	77	hsa-miR-873-3p	COQ5	coenzyme Q5, methyltransferase
Details	78	77	hsa-miR-873-3p	ZNF365	zinc finger protein 365
Details	79	77	hsa-miR-873-3p	SYTL4	synaptotagmin like 4
Details	80	77	hsa-miR-873-3p	PGAP1	post-GPI attachment to proteins 1
Details	81	77	hsa-miR-873-3p	BEST3	bestrophin 3
Details	82	76	hsa-miR-873-3p	MAP3K9	mitogen-activated protein kinase kinase kinase 9
Details	83	76	hsa-miR-873-3p	SBNO1	strawberry notch homolog 1
Details	84	76	hsa-miR-873-3p	YWHAQ	tyrosine 3-monooxygenase/tryptophan 5-monooxygenase activation protein theta
Details	85	76	hsa-miR-873-3p	C16orf54	chromosome 16 open reading frame 54
Details	86	76	hsa-miR-873-3p	CHRM2	cholinergic receptor muscarinic 2
Details	87	76	hsa-miR-873-3p	C18orf25	chromosome 18 open reading frame 25
Details	88	76	hsa-miR-873-3p	MXRA7	matrix remodeling associated 7
Details	89	76	hsa-miR-873-3p	LRRC41	leucine rich repeat containing 41
Details	90	76	hsa-miR-873-3p	OSTM1	osteoclastogenesis associated transmembrane protein 1
Details	91	75	hsa-miR-873-3p	FUOM	fucose mutarotase
Details	92	75	hsa-miR-873-3p	CUL3	cullin 3
Details	93	75	hsa-miR-873-3p	GSK3B	glycogen synthase kinase 3 beta
Details	94	75	hsa-miR-873-3p	SESN3	sestrin 3
Details	95	75	hsa-miR-873-3p	ZFX	zinc finger protein X-linked
Details	96	75	hsa-miR-873-3p	ACLY	ATP citrate lyase
Details	97	74	hsa-miR-873-3p	DNAJB14	DnaJ heat shock protein family (Hsp40) member B14
Details	98	74	hsa-miR-873-3p	LZTFL1	leucine zipper transcription factor like 1
Details	99	74	hsa-miR-873-3p	POU3F2	POU class 3 homeobox 2
Details	100	74	hsa-miR-873-3p	TMEM33	transmembrane protein 33
Details	101	74	hsa-miR-873-3p	PEA15	proliferation and apoptosis adaptor protein 15
Details	102	74	hsa-miR-873-3p	CHL1	cell adhesion molecule L1 like
Details	103	74	hsa-miR-873-3p	ZPBP2	zona pellucida binding protein 2
Details	104	74	hsa-miR-873-3p	NR2C2	nuclear receptor subfamily 2 group C member 2
Details	105	73	hsa-miR-873-3p	RHBDD2	rhomboid domain containing 2
Details	106	73	hsa-miR-873-3p	TMEM170B	transmembrane protein 170B
Details	107	73	hsa-miR-873-3p	BCAS3	BCAS3, microtubule associated cell migration factor
Details	108	72	hsa-miR-873-3p	ACVR2B	activin A receptor type 2B
Details	109	72	hsa-miR-873-3p	IVD	isovaleryl-CoA dehydrogenase
Details	110	72	hsa-miR-873-3p	GOSR2	golgi SNAP receptor complex member 2
Details	111	72	hsa-miR-873-3p	ZNF396	zinc finger protein 396
Details	112	72	hsa-miR-873-3p	DCX	doublecortin
Details	113	72	hsa-miR-873-3p	DENND1B	DENN domain containing 1B
Details	114	72	hsa-miR-873-3p	LIN7C	lin-7 homolog C, crumbs cell polarity complex component
Details	115	72	hsa-miR-873-3p	M6PR	mannose-6-phosphate receptor, cation dependent
Details	116	72	hsa-miR-873-3p	RALY	RALY heterogeneous nuclear ribonucleoprotein
Details	117	72	hsa-miR-873-3p	RAB35	RAB35, member RAS oncogene family
Details	118	72	hsa-miR-873-3p	SRSF1	serine and arginine rich splicing factor 1
Details	119	72	hsa-miR-873-3p	ST7L	suppression of tumorigenicity 7 like
Details	120	71	hsa-miR-873-3p	RRM2	ribonucleotide reductase regulatory subunit M2
Details	121	71	hsa-miR-873-3p	CPLANE1	ciliogenesis and planar polarity effector 1
Details	122	71	hsa-miR-873-3p	ADARB1	adenosine deaminase, RNA specific B1
Details	123	70	hsa-miR-873-3p	KAT6A	lysine acetyltransferase 6A
Details	124	70	hsa-miR-873-3p	ZNF354A	zinc finger protein 354A
Details	125	70	hsa-miR-873-3p	CREBZF	CREB/ATF bZIP transcription factor
Details	126	70	hsa-miR-873-3p	PROSER2	proline and serine rich 2
Details	127	70	hsa-miR-873-3p	STYK1	serine/threonine/tyrosine kinase 1
Details	128	70	hsa-miR-873-3p	PGR	progesterone receptor
Details	129	70	hsa-miR-873-3p	GMFB	glia maturation factor beta
Details	130	70	hsa-miR-873-3p	ZNF880	zinc finger protein 880
Details	131	70	hsa-miR-873-3p	TASOR	transcription activation suppressor
Details	132	70	hsa-miR-873-3p	TEAD1	TEA domain transcription factor 1

## Sheet: hsa-miR-1
Target Detail	Target Rank	Target Score	miRNA Name	Gene Symbol	Gene Description
Details	1	100	hsa-miR-1-3p	HACD3	3-hydroxyacyl-CoA dehydratase 3
Details	2	100	hsa-miR-1-3p	MMD	monocyte to macrophage differentiation associated
Details	3	100	hsa-miR-1-3p	SLC44A1	solute carrier family 44 member 1
Details	4	99	hsa-miR-1-3p	PAX7	paired box 7
Details	5	99	hsa-miR-1-3p	CDK14	cyclin dependent kinase 14
Details	6	99	hsa-miR-1-3p	CPED1	cadherin like and PC-esterase domain containing 1
Details	7	99	hsa-miR-1-3p	SMIM14	small integral membrane protein 14
Details	8	99	hsa-miR-1-3p	GJA1	gap junction protein alpha 1
Details	9	99	hsa-miR-1-3p	TAGLN2	transgelin 2
Details	10	99	hsa-miR-1-3p	TNKS2	tankyrase 2
Details	11	99	hsa-miR-1-3p	XPO6	exportin 6
Details	12	99	hsa-miR-1-3p	GLCCI1	glucocorticoid induced 1
Details	13	98	hsa-miR-1-3p	TWF1	twinfilin actin binding protein 1
Details	14	98	hsa-miR-1-3p	SS18	SS18, nBAF chromatin remodeling complex subunit
Details	15	98	hsa-miR-1-3p	SNX2	sorting nexin 2
Details	16	98	hsa-miR-1-3p	SLC39A10	solute carrier family 39 member 10
Details	17	98	hsa-miR-1-3p	ZNF281	zinc finger protein 281
Details	18	98	hsa-miR-1-3p	PHAX	phosphorylated adaptor for RNA export
Details	19	98	hsa-miR-1-3p	KCNIP3	potassium voltage-gated channel interacting protein 3
Details	20	98	hsa-miR-1-3p	SULF1	sulfatase 1
Details	21	98	hsa-miR-1-3p	PDIK1L	PDLIM1 interacting kinase 1 like
Details	22	97	hsa-miR-1-3p	CORO1C	coronin 1C
Details	23	97	hsa-miR-1-3p	UTRN	utrophin
Details	24	97	hsa-miR-1-3p	G6PD	glucose-6-phosphate dehydrogenase
Details	25	97	hsa-miR-1-3p	TMCC1	transmembrane and coiled-coil domain family 1
Details	26	97	hsa-miR-1-3p	SLC10A7	solute carrier family 10 member 7
Details	27	97	hsa-miR-1-3p	GPR137C	G protein-coupled receptor 137C
Details	28	97	hsa-miR-1-3p	MMD2	monocyte to macrophage differentiation associated 2
Details	29	97	hsa-miR-1-3p	UNC119B	unc-119 lipid binding chaperone B
Details	30	97	hsa-miR-1-3p	CEBPZ	CCAAT enhancer binding protein zeta
Details	31	97	hsa-miR-1-3p	TPPP	tubulin polymerization promoting protein
Details	32	97	hsa-miR-1-3p	BDNF	brain derived neurotrophic factor
Details	33	97	hsa-miR-1-3p	NFATC3	nuclear factor of activated T cells 3
Details	34	96	hsa-miR-1-3p	PAX3	paired box 3
Details	35	96	hsa-miR-1-3p	PDCD4	programmed cell death 4
Details	36	96	hsa-miR-1-3p	FOXP1	forkhead box P1
Details	37	96	hsa-miR-1-3p	KAT6A	lysine acetyltransferase 6A
Details	38	96	hsa-miR-1-3p	TRAPPC3	trafficking protein particle complex 3
Details	39	96	hsa-miR-1-3p	ADAR	adenosine deaminase, RNA specific
Details	40	96	hsa-miR-1-3p	CAAP1	caspase activity and apoptosis inhibitor 1
Details	41	96	hsa-miR-1-3p	FAM102A	family with sequence similarity 102 member A
Details	42	96	hsa-miR-1-3p	LRRC8A	leucine rich repeat containing 8 VRAC subunit A
Details	43	96	hsa-miR-1-3p	C5orf51	chromosome 5 open reading frame 51
Details	44	96	hsa-miR-1-3p	FAM168A	family with sequence similarity 168 member A
Details	45	96	hsa-miR-1-3p	AP1G1	adaptor related protein complex 1 subunit gamma 1
Details	46	96	hsa-miR-1-3p	NXT2	nuclear transport factor 2 like export factor 2
Details	47	96	hsa-miR-1-3p	KIF2A	kinesin family member 2A
Details	48	96	hsa-miR-1-3p	PDCD10	programmed cell death 10
Details	49	95	hsa-miR-1-3p	HSP90B1	heat shock protein 90 beta family member 1
Details	50	95	hsa-miR-1-3p	FNDC3A	fibronectin type III domain containing 3A
Details	51	95	hsa-miR-1-3p	FBXO33	F-box protein 33
Details	52	95	hsa-miR-1-3p	IMPACT	impact RWD domain protein
Details	53	95	hsa-miR-1-3p	EIF4E	eukaryotic translation initiation factor 4E
Details	54	95	hsa-miR-1-3p	MAP4K3	mitogen-activated protein kinase kinase kinase kinase 3
Details	55	95	hsa-miR-1-3p	SPRED1	sprouty related EVH1 domain containing 1
Details	56	95	hsa-miR-1-3p	SLC25A22	solute carrier family 25 member 22
Details	57	95	hsa-miR-1-3p	UST	uronyl 2-sulfotransferase
Details	58	95	hsa-miR-1-3p	GPD2	glycerol-3-phosphate dehydrogenase 2
Details	59	95	hsa-miR-1-3p	MCHR1	melanin concentrating hormone receptor 1
Details	60	95	hsa-miR-1-3p	CD2AP	CD2 associated protein
Details	61	95	hsa-miR-1-3p	CBL	Cbl proto-oncogene
Details	62	95	hsa-miR-1-3p	HIGD1A	HIG1 hypoxia inducible domain family member 1A
Details	63	95	hsa-miR-1-3p	EIF1AX	eukaryotic translation initiation factor 1A X-linked
Details	64	95	hsa-miR-1-3p	GNPDA2	glucosamine-6-phosphate deaminase 2
Details	65	95	hsa-miR-1-3p	ANKRD29	ankyrin repeat domain 29
Details	66	95	hsa-miR-1-3p	TMEM243	transmembrane protein 243
Details	67	94	hsa-miR-1-3p	ZFP36L2	ZFP36 ring finger protein like 2
Details	68	94	hsa-miR-1-3p	MATR3	matrin 3
Details	69	94	hsa-miR-1-3p	ATP6V1A	ATPase H+ transporting V1 subunit A
Details	70	94	hsa-miR-1-3p	TMEM178A	transmembrane protein 178A
Details	71	94	hsa-miR-1-3p	API5	apoptosis inhibitor 5
Details	72	94	hsa-miR-1-3p	HELZ2	helicase with zinc finger 2
Details	73	94	hsa-miR-1-3p	WDR48	WD repeat domain 48
Details	74	94	hsa-miR-1-3p	C2orf69	chromosome 2 open reading frame 69
Details	75	94	hsa-miR-1-3p	TMSB4X	thymosin beta 4 X-linked
Details	76	94	hsa-miR-1-3p	EDN1	endothelin 1
Details	77	94	hsa-miR-1-3p	MFSD14A	major facilitator superfamily domain containing 14A
Details	78	94	hsa-miR-1-3p	MON2	MON2 homolog, regulator of endosome-to-Golgi trafficking
Details	79	93	hsa-miR-1-3p	SRSF9	serine and arginine rich splicing factor 9
Details	80	93	hsa-miR-1-3p	TRA2B	transformer 2 beta homolog
Details	81	93	hsa-miR-1-3p	FAM155A	family with sequence similarity 155 member A
Details	82	93	hsa-miR-1-3p	DDX5	DEAD-box helicase 5
Details	83	93	hsa-miR-1-3p	SRI	sorcin
Details	84	93	hsa-miR-1-3p	MXD1	MAX dimerization protein 1
Details	85	93	hsa-miR-1-3p	CTTNBP2NL	CTTNBP2 N-terminal like
Details	86	93	hsa-miR-1-3p	POGK	pogo transposable element derived with KRAB domain
Details	87	93	hsa-miR-1-3p	FRS2	fibroblast growth factor receptor substrate 2
Details	88	93	hsa-miR-1-3p	RARB	retinoic acid receptor beta
Details	89	93	hsa-miR-1-3p	CAVIN2	caveolae associated protein 2
Details	90	93	hsa-miR-1-3p	HSPD1	heat shock protein family D (Hsp60) member 1
Details	91	93	hsa-miR-1-3p	MYOCD	myocardin
Details	92	93	hsa-miR-1-3p	IFT52	intraflagellar transport 52
Details	93	93	hsa-miR-1-3p	HS3ST3B1	heparan sulfate-glucosamine 3-sulfotransferase 3B1
Details	94	92	hsa-miR-1-3p	HMBOX1	homeobox containing 1
Details	95	92	hsa-miR-1-3p	CNN3	calponin 3
Details	96	92	hsa-miR-1-3p	STAG2	stromal antigen 2
Details	97	92	hsa-miR-1-3p	KTN1	kinectin 1
Details	98	92	hsa-miR-1-3p	SLC39A9	solute carrier family 39 member 9
Details	99	92	hsa-miR-1-3p	CLTC	clathrin heavy chain
Details	100	92	hsa-miR-1-3p	PIK3C2A	phosphatidylinositol-4-phosphate 3-kinase catalytic subunit type 2 alpha
Details	101	92	hsa-miR-1-3p	ATF2	activating transcription factor 2
Details	102	92	hsa-miR-1-3p	CLOCK	clock circadian regulator
Details	103	92	hsa-miR-1-3p	KCTD10	potassium channel tetramerization domain containing 10
Details	104	92	hsa-miR-1-3p	SLC25A30	solute carrier family 25 member 30
Details	105	92	hsa-miR-1-3p	PLXNA4	plexin A4
Details	106	92	hsa-miR-1-3p	MPP5	membrane palmitoylated protein 5
Details	107	92	hsa-miR-1-3p	STC2	stanniocalcin 2
Details	108	92	hsa-miR-1-3p	HP1BP3	heterochromatin protein 1 binding protein 3
Details	109	92	hsa-miR-1-3p	GLCE	glucuronic acid epimerase
Details	110	92	hsa-miR-1-3p	SEC22B	SEC22 homolog B, vesicle trafficking protein (gene/pseudogene)
Details	111	92	hsa-miR-1-3p	PCDHB13	protocadherin beta 13
Details	112	92	hsa-miR-1-3p	HIVEP3	human immunodeficiency virus type I enhancer binding protein 3
Details	113	92	hsa-miR-1-3p	PLPPR4	phospholipid phosphatase related 4
Details	114	92	hsa-miR-1-3p	NRP1	neuropilin 1
Details	115	92	hsa-miR-1-3p	SRGAP2	SLIT-ROBO Rho GTPase activating protein 2
Details	116	91	hsa-miR-1-3p	RTN4IP1	reticulon 4 interacting protein 1
Details	117	91	hsa-miR-1-3p	SERP1	stress associated endoplasmic reticulum protein 1
Details	118	91	hsa-miR-1-3p	HNRNPU	heterogeneous nuclear ribonucleoprotein U
Details	119	91	hsa-miR-1-3p	RNF145	ring finger protein 145
Details	120	91	hsa-miR-1-3p	MECOM	MDS1 and EVI1 complex locus
Details	121	91	hsa-miR-1-3p	WWC1	WW and C2 domain containing 1
Details	122	91	hsa-miR-1-3p	EBPL	EBP like
Details	123	91	hsa-miR-1-3p	THAP12	THAP domain containing 12
Details	124	91	hsa-miR-1-3p	ARF3	ADP ribosylation factor 3
Details	125	91	hsa-miR-1-3p	TIMP3	TIMP metallopeptidase inhibitor 3
Details	126	91	hsa-miR-1-3p	PBX1	PBX homeobox 1
Details	127	91	hsa-miR-1-3p	CREB5	cAMP responsive element binding protein 5
Details	128	91	hsa-miR-1-3p	SAMSN1	SAM domain, SH3 domain and nuclear localization signals 1
Details	129	91	hsa-miR-1-3p	NFAT5	nuclear factor of activated T cells 5
Details	130	91	hsa-miR-1-3p	LASP1	LIM and SH3 protein 1
Details	131	91	hsa-miR-1-3p	NFATC2	nuclear factor of activated T cells 2
Details	132	91	hsa-miR-1-3p	GCH1	GTP cyclohydrolase 1
Details	133	91	hsa-miR-1-3p	METTL21A	methyltransferase like 21A
Details	134	91	hsa-miR-1-3p	PTPRG	protein tyrosine phosphatase, receptor type G
Details	135	91	hsa-miR-1-3p	SMARCC1	SWI/SNF related, matrix associated, actin dependent regulator of chromatin subfamily c member 1
Details	136	91	hsa-miR-1-3p	RABGAP1L	RAB GTPase activating protein 1 like
Details	137	91	hsa-miR-1-3p	ASXL3	ASXL transcriptional regulator 3
Details	138	91	hsa-miR-1-3p	SEC61A1	Sec61 translocon alpha 1 subunit
Details	139	91	hsa-miR-1-3p	LRCH1	leucine rich repeats and calponin homology domain containing 1
Details	140	91	hsa-miR-1-3p	PPIB	peptidylprolyl isomerase B
Details	141	91	hsa-miR-1-3p	MEX3C	mex-3 RNA binding family member C
Details	142	91	hsa-miR-1-3p	PABPC1L2B	poly(A) binding protein cytoplasmic 1 like 2B
Details	143	91	hsa-miR-1-3p	RIT2	Ras like without CAAX 2
Details	144	90	hsa-miR-1-3p	CLCN3	chloride voltage-gated channel 3
Details	145	90	hsa-miR-1-3p	BTAF1	B-TFIID TATA-box binding protein associated factor 1
Details	146	90	hsa-miR-1-3p	MAB21L1	mab-21 like 1
Details	147	90	hsa-miR-1-3p	ZBTB41	zinc finger and BTB domain containing 41
Details	148	90	hsa-miR-1-3p	SLC25A53	solute carrier family 25 member 53
Details	149	90	hsa-miR-1-3p	IP6K2	inositol hexakisphosphate kinase 2
Details	150	90	hsa-miR-1-3p	CCSAP	centriole, cilia and spindle associated protein
Details	151	90	hsa-miR-1-3p	SYT1	synaptotagmin 1
Details	152	90	hsa-miR-1-3p	ZFP36L1	ZFP36 ring finger protein like 1
Details	153	90	hsa-miR-1-3p	TFE3	transcription factor binding to IGHM enhancer 3
Details	154	90	hsa-miR-1-3p	ADPGK	ADP dependent glucokinase
Details	155	90	hsa-miR-1-3p	NCL	nucleolin
Details	156	90	hsa-miR-1-3p	MGAT4A	alpha-1,3-mannosyl-glycoprotein 4-beta-N-acetylglucosaminyltransferase A
Details	157	90	hsa-miR-1-3p	WBP1L	WW domain binding protein 1 like
Details	158	90	hsa-miR-1-3p	ETS1	ETS proto-oncogene 1, transcription factor
Details	159	90	hsa-miR-1-3p	CCDC32	coiled-coil domain containing 32
Details	160	90	hsa-miR-1-3p	TNPO2	transportin 2
Details	161	90	hsa-miR-1-3p	RGS7	regulator of G protein signaling 7
Details	162	90	hsa-miR-1-3p	TSPAN4	tetraspanin 4
Details	163	90	hsa-miR-1-3p	CREBL2	cAMP responsive element binding protein like 2
Details	164	90	hsa-miR-1-3p	S100A7A	S100 calcium binding protein A7A
Details	165	90	hsa-miR-1-3p	GCLC	glutamate-cysteine ligase catalytic subunit
Details	166	89	hsa-miR-1-3p	HACE1	HECT domain and ankyrin repeat containing E3 ubiquitin protein ligase 1
Details	167	89	hsa-miR-1-3p	PDE7A	phosphodiesterase 7A
Details	168	89	hsa-miR-1-3p	PEAK1	pseudopodium enriched atypical kinase 1
Details	169	89	hsa-miR-1-3p	UBE4A	ubiquitination factor E4A
Details	170	89	hsa-miR-1-3p	MTX1	metaxin 1
Details	171	89	hsa-miR-1-3p	PHIP	pleckstrin homology domain interacting protein
Details	172	89	hsa-miR-1-3p	MAX	MYC associated factor X
Details	173	89	hsa-miR-1-3p	STMN2	stathmin 2
Details	174	89	hsa-miR-1-3p	DRD1	dopamine receptor D1
Details	175	89	hsa-miR-1-3p	INSM1	INSM transcriptional repressor 1
Details	176	89	hsa-miR-1-3p	VAMP4	vesicle associated membrane protein 4
Details	177	89	hsa-miR-1-3p	PTPN1	protein tyrosine phosphatase, non-receptor type 1
Details	178	89	hsa-miR-1-3p	SLC29A3	solute carrier family 29 member 3
Details	179	89	hsa-miR-1-3p	YWHAZ	tyrosine 3-monooxygenase/tryptophan 5-monooxygenase activation protein zeta
Details	180	89	hsa-miR-1-3p	TRIM2	tripartite motif containing 2
Details	181	89	hsa-miR-1-3p	BSCL2	BSCL2, seipin lipid droplet biogenesis associated
Details	182	89	hsa-miR-1-3p	ARCN1	archain 1
Details	183	89	hsa-miR-1-3p	FAM126A	family with sequence similarity 126 member A
Details	184	89	hsa-miR-1-3p	ANXA2	annexin A2
Details	185	89	hsa-miR-1-3p	THRB	thyroid hormone receptor beta
Details	186	89	hsa-miR-1-3p	ADGRA3	adhesion G protein-coupled receptor A3
Details	187	89	hsa-miR-1-3p	ZNF547	zinc finger protein 547
Details	188	89	hsa-miR-1-3p	MEOX2	mesenchyme homeobox 2
Details	189	89	hsa-miR-1-3p	KANK4	KN motif and ankyrin repeat domains 4
Details	190	89	hsa-miR-1-3p	JOSD1	Josephin domain containing 1
Details	191	88	hsa-miR-1-3p	FAM72C	family with sequence similarity 72 member C
Details	192	88	hsa-miR-1-3p	SAMD8	sterile alpha motif domain containing 8
Details	193	88	hsa-miR-1-3p	CDKL5	cyclin dependent kinase like 5
Details	194	88	hsa-miR-1-3p	AZIN1	antizyme inhibitor 1
Details	195	88	hsa-miR-1-3p	NOL4L	nucleolar protein 4 like
Details	196	88	hsa-miR-1-3p	ADAM12	ADAM metallopeptidase domain 12
Details	197	88	hsa-miR-1-3p	MPP7	membrane palmitoylated protein 7
Details	198	88	hsa-miR-1-3p	SEMA6D	semaphorin 6D
Details	199	88	hsa-miR-1-3p	NDRG3	NDRG family member 3
Details	200	88	hsa-miR-1-3p	MIPOL1	mirror-image polydactyly 1
Details	201	88	hsa-miR-1-3p	FAM72D	family with sequence similarity 72 member D
Details	202	88	hsa-miR-1-3p	NEXMIF	neurite extension and migration factor
Details	203	88	hsa-miR-1-3p	FOSB	FosB proto-oncogene, AP-1 transcription factor subunit
Details	204	88	hsa-miR-1-3p	IGF1	insulin like growth factor 1
Details	205	88	hsa-miR-1-3p	PHF6	PHD finger protein 6
Details	206	88	hsa-miR-1-3p	OSBPL7	oxysterol binding protein like 7
Details	207	88	hsa-miR-1-3p	ZNF24	zinc finger protein 24
Details	208	88	hsa-miR-1-3p	RAB5A	RAB5A, member RAS oncogene family
Details	209	88	hsa-miR-1-3p	FAM72A	family with sequence similarity 72 member A
Details	210	88	hsa-miR-1-3p	KMT2E	lysine methyltransferase 2E
Details	211	88	hsa-miR-1-3p	FAM72B	family with sequence similarity 72 member B
Details	212	88	hsa-miR-1-3p	GPR158	G protein-coupled receptor 158
Details	213	88	hsa-miR-1-3p	DLG1	discs large MAGUK scaffold protein 1
Details	214	88	hsa-miR-1-3p	HMGN1	high mobility group nucleosome binding domain 1
Details	215	87	hsa-miR-1-3p	TBC1D15	TBC1 domain family member 15
Details	216	87	hsa-miR-1-3p	ZNF800	zinc finger protein 800
Details	217	87	hsa-miR-1-3p	ZMAT3	zinc finger matrin-type 3
Details	218	87	hsa-miR-1-3p	ARHGAP20	Rho GTPase activating protein 20
Details	219	87	hsa-miR-1-3p	YWHAQ	tyrosine 3-monooxygenase/tryptophan 5-monooxygenase activation protein theta
Details	220	87	hsa-miR-1-3p	NINJ1	ninjurin 1
Details	221	87	hsa-miR-1-3p	PRKCE	protein kinase C epsilon
Details	222	87	hsa-miR-1-3p	SMARCB1	SWI/SNF related, matrix associated, actin dependent regulator of chromatin, subfamily b, member 1
Details	223	87	hsa-miR-1-3p	TOX3	TOX high mobility group box family member 3
Details	224	87	hsa-miR-1-3p	USP33	ubiquitin specific peptidase 33
Details	225	87	hsa-miR-1-3p	KMT5B	lysine methyltransferase 5B
Details	226	87	hsa-miR-1-3p	WDR1	WD repeat domain 1
Details	227	87	hsa-miR-1-3p	MEA1	male-enhanced antigen 1
Details	228	87	hsa-miR-1-3p	SLC7A2	solute carrier family 7 member 2
Details	229	87	hsa-miR-1-3p	ZBTB6	zinc finger and BTB domain containing 6
Details	230	87	hsa-miR-1-3p	FBXL14	F-box and leucine rich repeat protein 14
Details	231	87	hsa-miR-1-3p	MBLAC2	metallo-beta-lactamase domain containing 2
Details	232	87	hsa-miR-1-3p	CCL2	C-C motif chemokine ligand 2
Details	233	87	hsa-miR-1-3p	THBS1	thrombospondin 1
Details	234	87	hsa-miR-1-3p	WNK3	WNK lysine deficient protein kinase 3
Details	235	87	hsa-miR-1-3p	CITED2	Cbp/p300 interacting transactivator with Glu/Asp rich carboxy-terminal domain 2
Details	236	87	hsa-miR-1-3p	ASH2L	ASH2 like, histone lysine methyltransferase complex subunit
Details	237	87	hsa-miR-1-3p	NETO2	neuropilin and tolloid like 2
Details	238	87	hsa-miR-1-3p	SATB1	SATB homeobox 1
Details	239	87	hsa-miR-1-3p	SLC38A3	solute carrier family 38 member 3
Details	240	87	hsa-miR-1-3p	MINDY2	MINDY lysine 48 deubiquitinase 2
Details	241	87	hsa-miR-1-3p	CHSY1	chondroitin sulfate synthase 1
Details	242	86	hsa-miR-1-3p	BPNT1	3'(2'), 5'-bisphosphate nucleotidase 1
Details	243	86	hsa-miR-1-3p	HIPK3	homeodomain interacting protein kinase 3
Details	244	86	hsa-miR-1-3p	CAPRIN1	cell cycle associated protein 1
Details	245	86	hsa-miR-1-3p	AKAP11	A-kinase anchoring protein 11
Details	246	86	hsa-miR-1-3p	CAP1	cyclase associated actin cytoskeleton regulatory protein 1
Details	247	86	hsa-miR-1-3p	ACTB	actin beta
Details	248	86	hsa-miR-1-3p	BHLHE22	basic helix-loop-helix family member e22
Details	249	86	hsa-miR-1-3p	MAP4K2	mitogen-activated protein kinase kinase kinase kinase 2
Details	250	86	hsa-miR-1-3p	TBCK	TBC1 domain containing kinase
Details	251	86	hsa-miR-1-3p	E2F5	E2F transcription factor 5
Details	252	86	hsa-miR-1-3p	SOWAHC	sosondowah ankyrin repeat domain family member C
Details	253	86	hsa-miR-1-3p	CPEB1	cytoplasmic polyadenylation element binding protein 1
Details	254	86	hsa-miR-1-3p	INMT	indolethylamine N-methyltransferase
Details	255	86	hsa-miR-1-3p	NBEA	neurobeachin
Details	256	86	hsa-miR-1-3p	RNF138	ring finger protein 138
Details	257	86	hsa-miR-1-3p	ZNF280D	zinc finger protein 280D
Details	258	86	hsa-miR-1-3p	SNAI2	snail family transcriptional repressor 2
Details	259	86	hsa-miR-1-3p	SLC35G1	solute carrier family 35 member G1
Details	260	86	hsa-miR-1-3p	MAL2	mal, T cell differentiation protein 2 (gene/pseudogene)
Details	261	86	hsa-miR-1-3p	NCOA1	nuclear receptor coactivator 1
Details	262	86	hsa-miR-1-3p	FAIM	Fas apoptotic inhibitory molecule
Details	263	86	hsa-miR-1-3p	ZEB2	zinc finger E-box binding homeobox 2
Details	264	86	hsa-miR-1-3p	BACH2	BTB domain and CNC homolog 2
Details	265	86	hsa-miR-1-3p	GRK6	G protein-coupled receptor kinase 6
Details	266	86	hsa-miR-1-3p	AP1S1	adaptor related protein complex 1 subunit sigma 1
Details	267	86	hsa-miR-1-3p	PREX1	phosphatidylinositol-3,4,5-trisphosphate dependent Rac exchange factor 1
Details	268	86	hsa-miR-1-3p	CERS2	ceramide synthase 2
Details	269	86	hsa-miR-1-3p	NET1	neuroepithelial cell transforming 1
Details	270	85	hsa-miR-1-3p	WDR61	WD repeat domain 61
Details	271	85	hsa-miR-1-3p	PDK3	pyruvate dehydrogenase kinase 3
Details	272	85	hsa-miR-1-3p	SLC25A36	solute carrier family 25 member 36
Details	273	85	hsa-miR-1-3p	BCL11A	BCL11A, BAF complex component
Details	274	85	hsa-miR-1-3p	ELF1	E74 like ETS transcription factor 1
Details	275	85	hsa-miR-1-3p	RICTOR	RPTOR independent companion of MTOR complex 2
Details	276	85	hsa-miR-1-3p	RFWD3	ring finger and WD repeat domain 3
Details	277	85	hsa-miR-1-3p	FNDC3B	fibronectin type III domain containing 3B
Details	278	85	hsa-miR-1-3p	PFDN1	prefoldin subunit 1
Details	279	85	hsa-miR-1-3p	FUBP1	far upstream element binding protein 1
Details	280	85	hsa-miR-1-3p	TBX3	T-box 3
Details	281	85	hsa-miR-1-3p	TBX18	T-box 18
Details	282	85	hsa-miR-1-3p	ACER2	alkaline ceramidase 2
Details	283	85	hsa-miR-1-3p	MYLK	myosin light chain kinase
Details	284	85	hsa-miR-1-3p	SOX9	SRY-box 9
Details	285	85	hsa-miR-1-3p	GIT1	GIT ArfGAP 1
Details	286	85	hsa-miR-1-3p	UBE2H	ubiquitin conjugating enzyme E2 H
Details	287	85	hsa-miR-1-3p	ARF4	ADP ribosylation factor 4
Details	288	85	hsa-miR-1-3p	FAM91A1	family with sequence similarity 91 member A1
Details	289	85	hsa-miR-1-3p	SLC25A25	solute carrier family 25 member 25
Details	290	85	hsa-miR-1-3p	AJUBA	ajuba LIM protein
Details	291	85	hsa-miR-1-3p	TTC7B	tetratricopeptide repeat domain 7B
Details	292	84	hsa-miR-1-3p	STARD7	StAR related lipid transfer domain containing 7
Details	293	84	hsa-miR-1-3p	SLC37A3	solute carrier family 37 member 3
Details	294	84	hsa-miR-1-3p	GPR6	G protein-coupled receptor 6
Details	295	84	hsa-miR-1-3p	SPRN	shadow of prion protein
Details	296	84	hsa-miR-1-3p	DDX55	DEAD-box helicase 55
Details	297	84	hsa-miR-1-3p	SP2	Sp2 transcription factor
Details	298	84	hsa-miR-1-3p	PICALM	phosphatidylinositol binding clathrin assembly protein
Details	299	84	hsa-miR-1-3p	SEC63	SEC63 homolog, protein translocation regulator
Details	300	84	hsa-miR-1-3p	ZBTB4	zinc finger and BTB domain containing 4
Details	301	84	hsa-miR-1-3p	PPP4R2	protein phosphatase 4 regulatory subunit 2
Details	302	84	hsa-miR-1-3p	ARPC3	actin related protein 2/3 complex subunit 3
Details	303	84	hsa-miR-1-3p	WIPF2	WAS/WASL interacting protein family member 2
Details	304	84	hsa-miR-1-3p	MCTP1	multiple C2 and transmembrane domain containing 1
Details	305	84	hsa-miR-1-3p	LAMP2	lysosomal associated membrane protein 2
Details	306	84	hsa-miR-1-3p	PIRT	phosphoinositide interacting regulator of transient receptor potential channels
Details	307	84	hsa-miR-1-3p	MET	MET proto-oncogene, receptor tyrosine kinase
Details	308	84	hsa-miR-1-3p	ZNF326	zinc finger protein 326
Details	309	84	hsa-miR-1-3p	SCAF11	SR-related CTD associated factor 11
Details	310	84	hsa-miR-1-3p	DGKH	diacylglycerol kinase eta
Details	311	84	hsa-miR-1-3p	KAT6B	lysine acetyltransferase 6B
Details	312	84	hsa-miR-1-3p	RNF165	ring finger protein 165
Details	313	83	hsa-miR-1-3p	SLC35B3	solute carrier family 35 member B3
Details	314	83	hsa-miR-1-3p	NAB1	NGFI-A binding protein 1
Details	315	83	hsa-miR-1-3p	FLI1	Fli-1 proto-oncogene, ETS transcription factor
Details	316	83	hsa-miR-1-3p	CCDC146	coiled-coil domain containing 146
Details	317	83	hsa-miR-1-3p	MRO	maestro
Details	318	83	hsa-miR-1-3p	TMEM135	transmembrane protein 135
Details	319	83	hsa-miR-1-3p	SLC8A2	solute carrier family 8 member A2
Details	320	83	hsa-miR-1-3p	INTS6	integrator complex subunit 6
Details	321	83	hsa-miR-1-3p	MMRN1	multimerin 1
Details	322	83	hsa-miR-1-3p	NUP50	nucleoporin 50
Details	323	83	hsa-miR-1-3p	KLF4	Kruppel like factor 4
Details	324	83	hsa-miR-1-3p	SEC23B	Sec23 homolog B, coat complex II component
Details	325	83	hsa-miR-1-3p	RAD54B	RAD54 homolog B
Details	326	82	hsa-miR-1-3p	FUT3	fucosyltransferase 3 (Lewis blood group)
Details	327	82	hsa-miR-1-3p	RBM27	RNA binding motif protein 27
Details	328	82	hsa-miR-1-3p	COL19A1	collagen type XIX alpha 1 chain
Details	329	82	hsa-miR-1-3p	MSANTD2	Myb/SANT DNA binding domain containing 2
Details	330	82	hsa-miR-1-3p	RNF38	ring finger protein 38
Details	331	82	hsa-miR-1-3p	GPR85	G protein-coupled receptor 85
Details	332	82	hsa-miR-1-3p	GIPC2	GIPC PDZ domain containing family member 2
Details	333	82	hsa-miR-1-3p	SLC8A1	solute carrier family 8 member A1
Details	334	82	hsa-miR-1-3p	SFRP1	secreted frizzled related protein 1
Details	335	82	hsa-miR-1-3p	SH3TC2	SH3 domain and tetratricopeptide repeats 2
Details	336	82	hsa-miR-1-3p	EML3	EMAP like 3
Details	337	82	hsa-miR-1-3p	NEDD9	neural precursor cell expressed, developmentally down-regulated 9
Details	338	82	hsa-miR-1-3p	ANP32E	acidic nuclear phosphoprotein 32 family member E
Details	339	82	hsa-miR-1-3p	DCP2	decapping mRNA 2
Details	340	82	hsa-miR-1-3p	SUSD1	sushi domain containing 1
Details	341	82	hsa-miR-1-3p	CWC15	CWC15 spliceosome associated protein homolog
Details	342	82	hsa-miR-1-3p	RIMS4	regulating synaptic membrane exocytosis 4
Details	343	82	hsa-miR-1-3p	SLC6A11	solute carrier family 6 member 11
Details	344	82	hsa-miR-1-3p	ZNF250	zinc finger protein 250
Details	345	82	hsa-miR-1-3p	AP1B1	adaptor related protein complex 1 subunit beta 1
Details	346	82	hsa-miR-1-3p	GOLPH3	golgi phosphoprotein 3
Details	347	81	hsa-miR-1-3p	FAM84A	family with sequence similarity 84 member A
Details	348	81	hsa-miR-1-3p	NT5C1B-RDH14	NT5C1B-RDH14 readthrough
Details	349	81	hsa-miR-1-3p	PCARE	photoreceptor cilium actin regulator
Details	350	81	hsa-miR-1-3p	PRKACB	protein kinase cAMP-activated catalytic subunit beta
Details	351	81	hsa-miR-1-3p	KCNJ2	potassium voltage-gated channel subfamily J member 2
Details	352	81	hsa-miR-1-3p	EPHB1	EPH receptor B1
Details	353	81	hsa-miR-1-3p	CREM	cAMP responsive element modulator
Details	354	81	hsa-miR-1-3p	TAF1B	TATA-box binding protein associated factor, RNA polymerase I subunit B
Details	355	81	hsa-miR-1-3p	ATG13	autophagy related 13
Details	356	81	hsa-miR-1-3p	BCL7A	BCL7A, BAF complex component
Details	357	81	hsa-miR-1-3p	DACH1	dachshund family transcription factor 1
Details	358	81	hsa-miR-1-3p	JARID2	jumonji and AT-rich interaction domain containing 2
Details	359	81	hsa-miR-1-3p	LIPI	lipase I
Details	360	81	hsa-miR-1-3p	CCDC170	coiled-coil domain containing 170
Details	361	81	hsa-miR-1-3p	TNS3	tensin 3
Details	362	81	hsa-miR-1-3p	ASRGL1	asparaginase like 1
Details	363	81	hsa-miR-1-3p	FBXW7	F-box and WD repeat domain containing 7
Details	364	81	hsa-miR-1-3p	PPP4R3B	protein phosphatase 4 regulatory subunit 3B
Details	365	81	hsa-miR-1-3p	SRSF1	serine and arginine rich splicing factor 1
Details	366	81	hsa-miR-1-3p	TPM4	tropomyosin 4
Details	367	81	hsa-miR-1-3p	RFLNB	refilin B
Details	368	81	hsa-miR-1-3p	KCNMB2	potassium calcium-activated channel subfamily M regulatory beta subunit 2
Details	369	80	hsa-miR-1-3p	IPO8	importin 8
Details	370	80	hsa-miR-1-3p	PRDM10	PR/SET domain 10
Details	371	80	hsa-miR-1-3p	STK39	serine/threonine kinase 39
Details	372	80	hsa-miR-1-3p	PARP11	poly(ADP-ribose) polymerase family member 11
Details	373	80	hsa-miR-1-3p	UHMK1	U2AF homology motif kinase 1
Details	374	80	hsa-miR-1-3p	ANXA4	annexin A4
Details	375	80	hsa-miR-1-3p	GMFB	glia maturation factor beta
Details	376	80	hsa-miR-1-3p	FN1	fibronectin 1
Details	377	80	hsa-miR-1-3p	ADCY1	adenylate cyclase 1
Details	378	80	hsa-miR-1-3p	LCOR	ligand dependent nuclear receptor corepressor
Details	379	80	hsa-miR-1-3p	PTPN14	protein tyrosine phosphatase, non-receptor type 14
Details	380	79	hsa-miR-1-3p	SOX5	SRY-box 5
Details	381	79	hsa-miR-1-3p	MBTD1	mbt domain containing 1
Details	382	79	hsa-miR-1-3p	C2orf91	chromosome 2 open reading frame 91
Details	383	79	hsa-miR-1-3p	PLEKHA1	pleckstrin homology domain containing A1
Details	384	79	hsa-miR-1-3p	GLS	glutaminase
Details	385	79	hsa-miR-1-3p	PDE12	phosphodiesterase 12
Details	386	79	hsa-miR-1-3p	VSIG1	V-set and immunoglobulin domain containing 1
Details	387	79	hsa-miR-1-3p	TCF7L2	transcription factor 7 like 2
Details	388	79	hsa-miR-1-3p	SNED1	sushi, nidogen and EGF like domains 1
Details	389	79	hsa-miR-1-3p	PSMA7	proteasome subunit alpha 7
Details	390	79	hsa-miR-1-3p	TNPO1	transportin 1
Details	391	79	hsa-miR-1-3p	SMIM2	small integral membrane protein 2
Details	392	79	hsa-miR-1-3p	RSBN1	round spermatid basic protein 1
Details	393	79	hsa-miR-1-3p	SH3BGRL3	SH3 domain binding glutamate rich protein like 3
Details	394	79	hsa-miR-1-3p	ORC6	origin recognition complex subunit 6
Details	395	79	hsa-miR-1-3p	BAG4	BCL2 associated athanogene 4
Details	396	78	hsa-miR-1-3p	MAPKBP1	mitogen-activated protein kinase binding protein 1
Details	397	78	hsa-miR-1-3p	TSPAN9	tetraspanin 9
Details	398	78	hsa-miR-1-3p	PGD	phosphogluconate dehydrogenase
Details	399	78	hsa-miR-1-3p	ABCB7	ATP binding cassette subfamily B member 7
Details	400	78	hsa-miR-1-3p	TSPYL4	TSPY like 4
Details	401	78	hsa-miR-1-3p	MMP8	matrix metallopeptidase 8
Details	402	78	hsa-miR-1-3p	SLC35B4	solute carrier family 35 member B4
Details	403	78	hsa-miR-1-3p	CSTA	cystatin A
Details	404	78	hsa-miR-1-3p	ZBTB21	zinc finger and BTB domain containing 21
Details	405	78	hsa-miR-1-3p	SPATS2L	spermatogenesis associated serine rich 2 like
Details	406	78	hsa-miR-1-3p	NIN	ninein
Details	407	78	hsa-miR-1-3p	KDELR2	KDEL endoplasmic reticulum protein retention receptor 2
Details	408	78	hsa-miR-1-3p	ANKIB1	ankyrin repeat and IBR domain containing 1
Details	409	78	hsa-miR-1-3p	SLCO1B1	solute carrier organic anion transporter family member 1B1
Details	410	78	hsa-miR-1-3p	ARPC1A	actin related protein 2/3 complex subunit 1A
Details	411	78	hsa-miR-1-3p	HACD4	3-hydroxyacyl-CoA dehydratase 4
Details	412	78	hsa-miR-1-3p	LRRC29	leucine rich repeat containing 29
Details	413	77	hsa-miR-1-3p	ATP6V1B2	ATPase H+ transporting V1 subunit B2
Details	414	77	hsa-miR-1-3p	BOLL	boule homolog, RNA binding protein
Details	415	77	hsa-miR-1-3p	PRSS21	serine protease 21
Details	416	77	hsa-miR-1-3p	LIX1	limb and CNS expressed 1
Details	417	77	hsa-miR-1-3p	ONECUT2	one cut homeobox 2
Details	418	77	hsa-miR-1-3p	FGF14	fibroblast growth factor 14
Details	419	77	hsa-miR-1-3p	PI15	peptidase inhibitor 15
Details	420	77	hsa-miR-1-3p	CXCR4	C-X-C motif chemokine receptor 4
Details	421	77	hsa-miR-1-3p	ATXN1L	ataxin 1 like
Details	422	77	hsa-miR-1-3p	KRAS	KRAS proto-oncogene, GTPase
Details	423	77	hsa-miR-1-3p	SKIDA1	SKI/DACH domain containing 1
Details	424	77	hsa-miR-1-3p	GNPTAB	N-acetylglucosamine-1-phosphate transferase subunits alpha and beta
Details	425	77	hsa-miR-1-3p	TMOD2	tropomodulin 2
Details	426	77	hsa-miR-1-3p	C12orf49	chromosome 12 open reading frame 49
Details	427	77	hsa-miR-1-3p	VEGFA	vascular endothelial growth factor A
Details	428	77	hsa-miR-1-3p	PGM2	phosphoglucomutase 2
Details	429	77	hsa-miR-1-3p	AP3D1	adaptor related protein complex 3 subunit delta 1
Details	430	77	hsa-miR-1-3p	TACR1	tachykinin receptor 1
Details	431	77	hsa-miR-1-3p	RSPO3	R-spondin 3
Details	432	77	hsa-miR-1-3p	MAP3K1	mitogen-activated protein kinase kinase kinase 1
Details	433	77	hsa-miR-1-3p	ASXL2	ASXL transcriptional regulator 2
Details	434	77	hsa-miR-1-3p	PIKFYVE	phosphoinositide kinase, FYVE-type zinc finger containing
Details	435	77	hsa-miR-1-3p	BSN	bassoon presynaptic cytomatrix protein
Details	436	77	hsa-miR-1-3p	ARFIP1	ADP ribosylation factor interacting protein 1
Details	437	77	hsa-miR-1-3p	COL25A1	collagen type XXV alpha 1 chain
Details	438	77	hsa-miR-1-3p	CORO1B	coronin 1B
Details	439	77	hsa-miR-1-3p	HOXB4	homeobox B4
Details	440	77	hsa-miR-1-3p	SLC38A2	solute carrier family 38 member 2
Details	441	76	hsa-miR-1-3p	SEPT2	septin 2
Details	442	76	hsa-miR-1-3p	GLIS2	GLIS family zinc finger 2
Details	443	76	hsa-miR-1-3p	PAK3	p21 (RAC1) activated kinase 3
Details	444	76	hsa-miR-1-3p	SPEG	striated muscle enriched protein kinase
Details	445	76	hsa-miR-1-3p	KLHL36	kelch like family member 36
Details	446	76	hsa-miR-1-3p	SFRP2	secreted frizzled related protein 2
Details	447	76	hsa-miR-1-3p	SNAP25	synaptosome associated protein 25
Details	448	76	hsa-miR-1-3p	MNT	MAX network transcriptional repressor
Details	449	76	hsa-miR-1-3p	TRPS1	transcriptional repressor GATA binding 1
Details	450	76	hsa-miR-1-3p	HDAC4	histone deacetylase 4
Details	451	76	hsa-miR-1-3p	PTAR1	protein prenyltransferase alpha subunit repeat containing 1
Details	452	76	hsa-miR-1-3p	ANKRD23	ankyrin repeat domain 23
Details	453	76	hsa-miR-1-3p	SYN3	synapsin III
Details	454	76	hsa-miR-1-3p	PCDH17	protocadherin 17
Details	455	76	hsa-miR-1-3p	DLG4	discs large MAGUK scaffold protein 4
Details	456	75	hsa-miR-1-3p	ZNF260	zinc finger protein 260
Details	457	75	hsa-miR-1-3p	GDF6	growth differentiation factor 6
Details	458	75	hsa-miR-1-3p	NAMPT	nicotinamide phosphoribosyltransferase
Details	459	75	hsa-miR-1-3p	C2CD5	C2 calcium dependent domain containing 5
Details	460	75	hsa-miR-1-3p	TRIM31	tripartite motif containing 31
Details	461	75	hsa-miR-1-3p	ELOF1	elongation factor 1 homolog
Details	462	75	hsa-miR-1-3p	TEX2	testis expressed 2
Details	463	75	hsa-miR-1-3p	NOTCH3	notch 3
Details	464	75	hsa-miR-1-3p	SYAP1	synapse associated protein 1
Details	465	75	hsa-miR-1-3p	RNF213	ring finger protein 213
Details	466	75	hsa-miR-1-3p	ZNF226	zinc finger protein 226
Details	467	75	hsa-miR-1-3p	CEP112	centrosomal protein 112
Details	468	75	hsa-miR-1-3p	TSPOAP1	TSPO associated protein 1
Details	469	75	hsa-miR-1-3p	HMGN3	high mobility group nucleosomal binding domain 3
Details	470	75	hsa-miR-1-3p	ANKDD1B	ankyrin repeat and death domain containing 1B
Details	471	75	hsa-miR-1-3p	SAFB2	scaffold attachment factor B2
Details	472	75	hsa-miR-1-3p	SMYD4	SET and MYND domain containing 4
Details	473	75	hsa-miR-1-3p	ZNF236	zinc finger protein 236
Details	474	74	hsa-miR-1-3p	EHMT2	euchromatic histone lysine methyltransferase 2
Details	475	74	hsa-miR-1-3p	ZMYND8	zinc finger MYND-type containing 8
Details	476	74	hsa-miR-1-3p	SEC22C	SEC22 homolog C, vesicle trafficking protein
Details	477	74	hsa-miR-1-3p	HIC2	HIC ZBTB transcriptional repressor 2
Details	478	74	hsa-miR-1-3p	SLC2A13	solute carrier family 2 member 13
Details	479	74	hsa-miR-1-3p	HMGCR	3-hydroxy-3-methylglutaryl-CoA reductase
Details	480	74	hsa-miR-1-3p	DLG2	discs large MAGUK scaffold protein 2
Details	481	74	hsa-miR-1-3p	MICB	MHC class I polypeptide-related sequence B
Details	482	74	hsa-miR-1-3p	ARHGAP21	Rho GTPase activating protein 21
Details	483	74	hsa-miR-1-3p	TRPC7	transient receptor potential cation channel subfamily C member 7
Details	484	74	hsa-miR-1-3p	ATP11C	ATPase phospholipid transporting 11C
Details	485	74	hsa-miR-1-3p	MAP1A	microtubule associated protein 1A
Details	486	74	hsa-miR-1-3p	HIVEP2	human immunodeficiency virus type I enhancer binding protein 2
Details	487	74	hsa-miR-1-3p	PTBP1	polypyrimidine tract binding protein 1
Details	488	74	hsa-miR-1-3p	PPP2R5A	protein phosphatase 2 regulatory subunit B'alpha
Details	489	74	hsa-miR-1-3p	SEC62	SEC62 homolog, preprotein translocation factor
Details	490	74	hsa-miR-1-3p	PAFAH1B1	platelet activating factor acetylhydrolase 1b regulatory subunit 1
Details	491	74	hsa-miR-1-3p	ZC3H7B	zinc finger CCCH-type containing 7B
Details	492	74	hsa-miR-1-3p	ARHGAP32	Rho GTPase activating protein 32
Details	493	74	hsa-miR-1-3p	CD164	CD164 molecule
Details	494	74	hsa-miR-1-3p	CDC42SE1	CDC42 small effector 1
Details	495	74	hsa-miR-1-3p	DGKE	diacylglycerol kinase epsilon
Details	496	74	hsa-miR-1-3p	ZNF580	zinc finger protein 580
Details	497	73	hsa-miR-1-3p	KLK10	kallikrein related peptidase 10
Details	498	73	hsa-miR-1-3p	STXBP4	syntaxin binding protein 4
Details	499	73	hsa-miR-1-3p	DDHD1	DDHD domain containing 1
Details	500	73	hsa-miR-1-3p	CAGE1	cancer antigen 1
Details	501	73	hsa-miR-1-3p	BCKDHB	branched chain keto acid dehydrogenase E1 subunit beta
Details	502	73	hsa-miR-1-3p	FNBP1L	formin binding protein 1 like
Details	503	73	hsa-miR-1-3p	TOMM70	translocase of outer mitochondrial membrane 70
Details	504	73	hsa-miR-1-3p	SLC45A4	solute carrier family 45 member 4
Details	505	73	hsa-miR-1-3p	PIP4P1	phosphatidylinositol-4,5-bisphosphate 4-phosphatase 1
Details	506	73	hsa-miR-1-3p	PDCD2	programmed cell death 2
Details	507	73	hsa-miR-1-3p	RASA1	RAS p21 protein activator 1
Details	508	73	hsa-miR-1-3p	FGF17	fibroblast growth factor 17
Details	509	73	hsa-miR-1-3p	SRXN1	sulfiredoxin 1
Details	510	73	hsa-miR-1-3p	ENTPD7	ectonucleoside triphosphate diphosphohydrolase 7
Details	511	72	hsa-miR-1-3p	ABHD2	abhydrolase domain containing 2
Details	512	72	hsa-miR-1-3p	CNTNAP2	contactin associated protein like 2
Details	513	72	hsa-miR-1-3p	GABRA3	gamma-aminobutyric acid type A receptor alpha3 subunit
Details	514	72	hsa-miR-1-3p	GTF3C1	general transcription factor IIIC subunit 1
Details	515	72	hsa-miR-1-3p	EFNB2	ephrin B2
Details	516	72	hsa-miR-1-3p	PRDM5	PR/SET domain 5
Details	517	72	hsa-miR-1-3p	KLHL15	kelch like family member 15
Details	518	72	hsa-miR-1-3p	NSF	N-ethylmaleimide sensitive factor, vesicle fusing ATPase
Details	519	72	hsa-miR-1-3p	TRMT5	tRNA methyltransferase 5
Details	520	71	hsa-miR-1-3p	SPTBN1	spectrin beta, non-erythrocytic 1
Details	521	71	hsa-miR-1-3p	KIAA1841	KIAA1841
Details	522	71	hsa-miR-1-3p	VGLL4	vestigial like family member 4
Details	523	71	hsa-miR-1-3p	UBR5	ubiquitin protein ligase E3 component n-recognin 5
Details	524	71	hsa-miR-1-3p	JPH2	junctophilin 2
Details	525	71	hsa-miR-1-3p	OLFML2A	olfactomedin like 2A
Details	526	71	hsa-miR-1-3p	LPP	LIM domain containing preferred translocation partner in lipoma
Details	527	71	hsa-miR-1-3p	TM4SF1	transmembrane 4 L six family member 1
Details	528	71	hsa-miR-1-3p	ARHGAP18	Rho GTPase activating protein 18
Details	529	71	hsa-miR-1-3p	PDGFA	platelet derived growth factor subunit A
Details	530	71	hsa-miR-1-3p	BCL2L11	BCL2 like 11
Details	531	71	hsa-miR-1-3p	GABRA4	gamma-aminobutyric acid type A receptor alpha4 subunit
Details	532	71	hsa-miR-1-3p	CARMIL1	capping protein regulator and myosin 1 linker 1
Details	533	71	hsa-miR-1-3p	RORA	RAR related orphan receptor A
Details	534	71	hsa-miR-1-3p	SLC44A2	solute carrier family 44 member 2
Details	535	70	hsa-miR-1-3p	POTEF	POTE ankyrin domain family member F
Details	536	70	hsa-miR-1-3p	PFN2	profilin 2
Details	537	70	hsa-miR-1-3p	GNB1	G protein subunit beta 1
Details	538	70	hsa-miR-1-3p	RNF19A	ring finger protein 19A, RBR E3 ubiquitin protein ligase
Details	539	70	hsa-miR-1-3p	WASF2	WAS protein family member 2
Details	540	70	hsa-miR-1-3p	MR1	major histocompatibility complex, class I-related
Details	541	70	hsa-miR-1-3p	PAX5	paired box 5
Details	542	70	hsa-miR-1-3p	FAM168B	family with sequence similarity 168 member B
Details	543	70	hsa-miR-1-3p	MAPK1	mitogen-activated protein kinase 1
Details	544	70	hsa-miR-1-3p	CDK6	cyclin dependent kinase 6
Details	545	70	hsa-miR-1-3p	COIL	coilin
Details	546	70	hsa-miR-1-3p	PLEKHS1	pleckstrin homology domain containing S1
Details	547	70	hsa-miR-1-3p	STX6	syntaxin 6
Details	548	70	hsa-miR-1-3p	ID4	inhibitor of DNA binding 4, HLH protein
Details	549	70	hsa-miR-1-3p	C9orf152	chromosome 9 open reading frame 152
Details	550	70	hsa-miR-1-3p	ZDHHC15	zinc finger DHHC-type containing 15
Details	551	70	hsa-miR-1-3p	LRRK1	leucine rich repeat kinase 1
Details	552	70	hsa-miR-1-3p	MXD4	MAX dimerization protein 4
Details	553	70	hsa-miR-1-3p	SMAP1	small ArfGAP 1
Details	554	70	hsa-miR-1-3p	DAP	death associated protein
Details	555	70	hsa-miR-1-3p	NOTCH2	notch 2
Details	556	70	hsa-miR-1-3p	MAP3K3	mitogen-activated protein kinase kinase kinase 3
Details	557	70	hsa-miR-1-3p	NETO1	neuropilin and tolloid like 1
Details	558	70	hsa-miR-1-3p	OSBP	oxysterol binding protein
Details	559	70	hsa-miR-1-3p	SOX6	SRY-box 6
Details	560	70	hsa-miR-1-3p	KCTD13	potassium channel tetramerization domain containing 13
Details	561	70	hsa-miR-1-3p	FAM57A	family with sequence similarity 57 member A
Details	562	70	hsa-miR-1-3p	GRIA3	glutamate ionotropic receptor AMPA type subunit 3
Details	563	70	hsa-miR-1-3p	UNC50	unc-50 inner nuclear membrane RNA binding protein

## Sheet: hsa-miR-503
Target Detail	Target Rank	Target Score	miRNA Name	Gene Symbol	Gene Description
Details	1	93	hsa-miR-503-3p	MYO18A	myosin XVIIIA
Details	2	93	hsa-miR-503-3p	TEAD1	TEA domain transcription factor 1
Details	3	92	hsa-miR-503-3p	SGPP1	sphingosine-1-phosphate phosphatase 1
Details	4	92	hsa-miR-503-3p	SHROOM3	shroom family member 3
Details	5	92	hsa-miR-503-3p	FAM104A	family with sequence similarity 104 member A
Details	6	91	hsa-miR-503-3p	OIT3	oncoprotein induced transcript 3
Details	7	90	hsa-miR-503-3p	PI15	peptidase inhibitor 15
Details	8	90	hsa-miR-503-3p	LOC441155	zinc finger CCCH-type domain-containing-like
Details	9	90	hsa-miR-503-3p	VSTM2A	V-set and transmembrane domain containing 2A
Details	10	89	hsa-miR-503-3p	PCDHB10	protocadherin beta 10
Details	11	89	hsa-miR-503-3p	MEIOC	meiosis specific with coiled-coil domain
Details	12	89	hsa-miR-503-3p	GANC	glucosidase alpha, neutral C
Details	13	88	hsa-miR-503-3p	AMMECR1L	AMMECR1 like
Details	14	88	hsa-miR-503-3p	AQP4	aquaporin 4
Details	15	88	hsa-miR-503-3p	ZC3H11A	zinc finger CCCH-type containing 11A
Details	16	87	hsa-miR-503-3p	NWD2	NACHT and WD repeat domain containing 2
Details	17	87	hsa-miR-503-3p	GUCY2C	guanylate cyclase 2C
Details	18	87	hsa-miR-503-3p	DCAF5	DDB1 and CUL4 associated factor 5
Details	19	86	hsa-miR-503-3p	TUSC1	tumor suppressor candidate 1
Details	20	86	hsa-miR-503-3p	F2RL2	coagulation factor II thrombin receptor like 2
Details	21	86	hsa-miR-503-3p	GAB1	GRB2 associated binding protein 1
Details	22	86	hsa-miR-503-3p	RPP30	ribonuclease P/MRP subunit p30
Details	23	85	hsa-miR-503-3p	GBP4	guanylate binding protein 4
Details	24	85	hsa-miR-503-3p	BAK1	BCL2 antagonist/killer 1
Details	25	85	hsa-miR-503-3p	TET3	tet methylcytosine dioxygenase 3
Details	26	85	hsa-miR-503-3p	CFAP300	cilia and flagella associated protein 300
Details	27	85	hsa-miR-503-3p	IQGAP3	IQ motif containing GTPase activating protein 3
Details	28	84	hsa-miR-503-3p	EPC1	enhancer of polycomb homolog 1
Details	29	84	hsa-miR-503-3p	ASPH	aspartate beta-hydroxylase
Details	30	84	hsa-miR-503-3p	MPZL1	myelin protein zero like 1
Details	31	84	hsa-miR-503-3p	PICALM	phosphatidylinositol binding clathrin assembly protein
Details	32	83	hsa-miR-503-3p	CDH19	cadherin 19
Details	33	83	hsa-miR-503-3p	GIPC2	GIPC PDZ domain containing family member 2
Details	34	83	hsa-miR-503-3p	DMP1	dentin matrix acidic phosphoprotein 1
Details	35	83	hsa-miR-503-3p	EPB41L4B	erythrocyte membrane protein band 4.1 like 4B
Details	36	83	hsa-miR-503-3p	LANCL2	LanC like 2
Details	37	83	hsa-miR-503-3p	PPP1R13B	protein phosphatase 1 regulatory subunit 13B
Details	38	82	hsa-miR-503-3p	PRSS12	serine protease 12
Details	39	81	hsa-miR-503-3p	MFSD8	major facilitator superfamily domain containing 8
Details	40	81	hsa-miR-503-3p	ACTG1	actin gamma 1
Details	41	80	hsa-miR-503-3p	COG5	component of oligomeric golgi complex 5
Details	42	80	hsa-miR-503-3p	CD47	CD47 molecule
Details	43	80	hsa-miR-503-3p	SEMA6A	semaphorin 6A
Details	44	79	hsa-miR-503-3p	DCLRE1B	DNA cross-link repair 1B
Details	45	79	hsa-miR-503-3p	CREBRF	CREB3 regulatory factor
Details	46	79	hsa-miR-503-3p	ANKRD17	ankyrin repeat domain 17
Details	47	79	hsa-miR-503-3p	GLIPR1L2	GLIPR1 like 2
Details	48	79	hsa-miR-503-3p	TPR	translocated promoter region, nuclear basket protein
Details	49	79	hsa-miR-503-3p	OR51E1	olfactory receptor family 51 subfamily E member 1
Details	50	79	hsa-miR-503-3p	COX20	cytochrome c oxidase assembly factor COX20
Details	51	79	hsa-miR-503-3p	MPP2	membrane palmitoylated protein 2
Details	52	78	hsa-miR-503-3p	ARHGEF26	Rho guanine nucleotide exchange factor 26
Details	53	78	hsa-miR-503-3p	FAM205C	family with sequence similarity 205 member C
Details	54	78	hsa-miR-503-3p	ARFGEF1	ADP ribosylation factor guanine nucleotide exchange factor 1
Details	55	78	hsa-miR-503-3p	FAM47B	family with sequence similarity 47 member B
Details	56	78	hsa-miR-503-3p	WWP2	WW domain containing E3 ubiquitin protein ligase 2
Details	57	78	hsa-miR-503-3p	ZNF716	zinc finger protein 716
Details	58	77	hsa-miR-503-3p	BBS10	Bardet-Biedl syndrome 10
Details	59	77	hsa-miR-503-3p	TSEN34	tRNA splicing endonuclease subunit 34
Details	60	77	hsa-miR-503-3p	TIFAB	TIFA inhibitor
Details	61	77	hsa-miR-503-3p	PRKCI	protein kinase C iota
Details	62	77	hsa-miR-503-3p	KCNAB1	potassium voltage-gated channel subfamily A member regulatory beta subunit 1
Details	63	77	hsa-miR-503-3p	TNFRSF9	TNF receptor superfamily member 9
Details	64	76	hsa-miR-503-3p	SDR16C5	short chain dehydrogenase/reductase family 16C member 5
Details	65	76	hsa-miR-503-3p	PNMA3	PNMA family member 3
Details	66	76	hsa-miR-503-3p	PTGER3	prostaglandin E receptor 3
Details	67	75	hsa-miR-503-3p	KCNN3	potassium calcium-activated channel subfamily N member 3
Details	68	75	hsa-miR-503-3p	OSBPL6	oxysterol binding protein like 6
Details	69	75	hsa-miR-503-3p	SLC10A1	solute carrier family 10 member 1
Details	70	74	hsa-miR-503-3p	MICU3	mitochondrial calcium uptake family member 3
Details	71	74	hsa-miR-503-3p	TSNARE1	t-SNARE domain containing 1
Details	72	74	hsa-miR-503-3p	ABCA9	ATP binding cassette subfamily A member 9
Details	73	74	hsa-miR-503-3p	BTF3L4	basic transcription factor 3 like 4
Details	74	74	hsa-miR-503-3p	PHF14	PHD finger protein 14
Details	75	74	hsa-miR-503-3p	TMEM263	transmembrane protein 263
Details	76	74	hsa-miR-503-3p	UBE2D1	ubiquitin conjugating enzyme E2 D1
Details	77	74	hsa-miR-503-3p	MINDY2	MINDY lysine 48 deubiquitinase 2
Details	78	73	hsa-miR-503-3p	VGF	VGF nerve growth factor inducible
Details	79	73	hsa-miR-503-3p	USP49	ubiquitin specific peptidase 49
Details	80	73	hsa-miR-503-3p	STK38	serine/threonine kinase 38
Details	81	73	hsa-miR-503-3p	MSL1	MSL complex subunit 1
Details	82	72	hsa-miR-503-3p	DCAF10	DDB1 and CUL4 associated factor 10
Details	83	71	hsa-miR-503-3p	AHNAK2	AHNAK nucleoprotein 2
Details	84	71	hsa-miR-503-3p	KDELC2	KDEL motif containing 2
Details	85	71	hsa-miR-503-3p	EIF4E3	eukaryotic translation initiation factor 4E family member 3
Details	86	70	hsa-miR-503-3p	ADI1	acireductone dioxygenase 1
Details	87	70	hsa-miR-503-3p	C18orf54	chromosome 18 open reading frame 54
Details	88	70	hsa-miR-503-3p	ZNF829	zinc finger protein 829
Details	89	70	hsa-miR-503-3p	MED4	mediator complex subunit 4
Details	90	70	hsa-miR-503-3p	KPNA1	karyopherin subunit alpha 1
Details	91	70	hsa-miR-503-3p	SPARCL1	SPARC like 1
Details	92	70	hsa-miR-503-3p	PDE1C	phosphodiesterase 1C

## Sheet: hsa-miR-410
Target Detail	Target Rank	Target Score	miRNA Name	Gene Symbol	Gene Description
Details	1	99	hsa-miR-410-3p	NUMB	NUMB, endocytic adaptor protein
Details	2	99	hsa-miR-410-3p	NDFIP2	Nedd4 family interacting protein 2
Details	3	99	hsa-miR-410-3p	TRPC1	transient receptor potential cation channel subfamily C member 1
Details	4	99	hsa-miR-410-3p	TENT5A	terminal nucleotidyltransferase 5A
Details	5	99	hsa-miR-410-3p	TBX4	T-box 4
Details	6	99	hsa-miR-410-3p	CREBZF	CREB/ATF bZIP transcription factor
Details	7	99	hsa-miR-410-3p	PRDM11	PR/SET domain 11
Details	8	98	hsa-miR-410-3p	STARD13	StAR related lipid transfer domain containing 13
Details	9	98	hsa-miR-410-3p	ATRX	ATRX, chromatin remodeler
Details	10	98	hsa-miR-410-3p	TMEM108	transmembrane protein 108
Details	11	98	hsa-miR-410-3p	TMEM106B	transmembrane protein 106B
Details	12	98	hsa-miR-410-3p	PDE4B	phosphodiesterase 4B
Details	13	98	hsa-miR-410-3p	CREB5	cAMP responsive element binding protein 5
Details	14	98	hsa-miR-410-3p	ZBTB44	zinc finger and BTB domain containing 44
Details	15	97	hsa-miR-410-3p	RAB11FIP2	RAB11 family interacting protein 2
Details	16	97	hsa-miR-410-3p	AFF4	AF4/FMR2 family member 4
Details	17	97	hsa-miR-410-3p	ZZZ3	zinc finger ZZ-type containing 3
Details	18	97	hsa-miR-410-3p	GUCY1A2	guanylate cyclase 1 soluble subunit alpha 2
Details	19	97	hsa-miR-410-3p	RGMB	repulsive guidance molecule BMP co-receptor b
Details	20	97	hsa-miR-410-3p	BAZ2B	bromodomain adjacent to zinc finger domain 2B
Details	21	97	hsa-miR-410-3p	FAM200B	family with sequence similarity 200 member B
Details	22	97	hsa-miR-410-3p	RORA	RAR related orphan receptor A
Details	23	96	hsa-miR-410-3p	VEGFA	vascular endothelial growth factor A
Details	24	96	hsa-miR-410-3p	ARID2	AT-rich interaction domain 2
Details	25	96	hsa-miR-410-3p	PCDH8	protocadherin 8
Details	26	96	hsa-miR-410-3p	G2E3	G2/M-phase specific E3 ubiquitin protein ligase
Details	27	96	hsa-miR-410-3p	KIAA0825	KIAA0825
Details	28	96	hsa-miR-410-3p	CACNB4	calcium voltage-gated channel auxiliary subunit beta 4
Details	29	96	hsa-miR-410-3p	PSME4	proteasome activator subunit 4
Details	30	96	hsa-miR-410-3p	LCORL	ligand dependent nuclear receptor corepressor like
Details	31	96	hsa-miR-410-3p	SMAD7	SMAD family member 7
Details	32	96	hsa-miR-410-3p	KAT6A	lysine acetyltransferase 6A
Details	33	95	hsa-miR-410-3p	PPP6R1	protein phosphatase 6 regulatory subunit 1
Details	34	95	hsa-miR-410-3p	PBRM1	polybromo 1
Details	35	95	hsa-miR-410-3p	ACADSB	acyl-CoA dehydrogenase short/branched chain
Details	36	95	hsa-miR-410-3p	RC3H2	ring finger and CCCH-type domains 2
Details	37	95	hsa-miR-410-3p	OR2L13	olfactory receptor family 2 subfamily L member 13
Details	38	95	hsa-miR-410-3p	NHLH2	nescient helix-loop-helix 2
Details	39	95	hsa-miR-410-3p	ASB15	ankyrin repeat and SOCS box containing 15
Details	40	95	hsa-miR-410-3p	ZSWIM6	zinc finger SWIM-type containing 6
Details	41	95	hsa-miR-410-3p	TEX14	testis expressed 14, intercellular bridge forming factor
Details	42	95	hsa-miR-410-3p	COL15A1	collagen type XV alpha 1 chain
Details	43	94	hsa-miR-410-3p	PLXNA2	plexin A2
Details	44	94	hsa-miR-410-3p	SP1	Sp1 transcription factor
Details	45	94	hsa-miR-410-3p	ETS1	ETS proto-oncogene 1, transcription factor
Details	46	94	hsa-miR-410-3p	ATP8B2	ATPase phospholipid transporting 8B2
Details	47	94	hsa-miR-410-3p	RC3H1	ring finger and CCCH-type domains 1
Details	48	94	hsa-miR-410-3p	SNTG1	syntrophin gamma 1
Details	49	94	hsa-miR-410-3p	ELAVL4	ELAV like RNA binding protein 4
Details	50	94	hsa-miR-410-3p	NETO1	neuropilin and tolloid like 1
Details	51	94	hsa-miR-410-3p	VPS13C	vacuolar protein sorting 13 homolog C
Details	52	94	hsa-miR-410-3p	TSHZ2	teashirt zinc finger homeobox 2
Details	53	94	hsa-miR-410-3p	RP2	RP2, ARL3 GTPase activating protein
Details	54	93	hsa-miR-410-3p	MAGI3	membrane associated guanylate kinase, WW and PDZ domain containing 3
Details	55	93	hsa-miR-410-3p	CCSER1	coiled-coil serine rich protein 1
Details	56	93	hsa-miR-410-3p	ASZ1	ankyrin repeat, SAM and basic leucine zipper domain containing 1
Details	57	93	hsa-miR-410-3p	MAB21L1	mab-21 like 1
Details	58	93	hsa-miR-410-3p	KIRREL1	kirre like nephrin family adhesion molecule 1
Details	59	93	hsa-miR-410-3p	SP3	Sp3 transcription factor
Details	60	93	hsa-miR-410-3p	SLC38A11	solute carrier family 38 member 11
Details	61	93	hsa-miR-410-3p	MOB1B	MOB kinase activator 1B
Details	62	93	hsa-miR-410-3p	ARMC10	armadillo repeat containing 10
Details	63	93	hsa-miR-410-3p	RNF38	ring finger protein 38
Details	64	93	hsa-miR-410-3p	SRSF2	serine and arginine rich splicing factor 2
Details	65	93	hsa-miR-410-3p	GRHL3	grainyhead like transcription factor 3
Details	66	93	hsa-miR-410-3p	WNT3	Wnt family member 3
Details	67	93	hsa-miR-410-3p	MAP3K12	mitogen-activated protein kinase kinase kinase 12
Details	68	93	hsa-miR-410-3p	FAM160A1	family with sequence similarity 160 member A1
Details	69	93	hsa-miR-410-3p	USP29	ubiquitin specific peptidase 29
Details	70	93	hsa-miR-410-3p	DGKH	diacylglycerol kinase eta
Details	71	93	hsa-miR-410-3p	MPP6	membrane palmitoylated protein 6
Details	72	93	hsa-miR-410-3p	CLEC6A	C-type lectin domain containing 6A
Details	73	92	hsa-miR-410-3p	GLRA3	glycine receptor alpha 3
Details	74	92	hsa-miR-410-3p	ZFY	zinc finger protein Y-linked
Details	75	92	hsa-miR-410-3p	GAD1	glutamate decarboxylase 1
Details	76	92	hsa-miR-410-3p	COBLL1	cordon-bleu WH2 repeat protein like 1
Details	77	92	hsa-miR-410-3p	SLK	STE20 like kinase
Details	78	92	hsa-miR-410-3p	DIO2	iodothyronine deiodinase 2
Details	79	92	hsa-miR-410-3p	ROCK2	Rho associated coiled-coil containing protein kinase 2
Details	80	92	hsa-miR-410-3p	GPR180	G protein-coupled receptor 180
Details	81	92	hsa-miR-410-3p	SLC24A2	solute carrier family 24 member 2
Details	82	92	hsa-miR-410-3p	ARID5B	AT-rich interaction domain 5B
Details	83	92	hsa-miR-410-3p	SDHD	succinate dehydrogenase complex subunit D
Details	84	92	hsa-miR-410-3p	PTPRB	protein tyrosine phosphatase, receptor type B
Details	85	92	hsa-miR-410-3p	TRIM23	tripartite motif containing 23
Details	86	92	hsa-miR-410-3p	ACVR1C	activin A receptor type 1C
Details	87	92	hsa-miR-410-3p	TENT4A	terminal nucleotidyltransferase 4A
Details	88	92	hsa-miR-410-3p	TPTE2	transmembrane phosphoinositide 3-phosphatase and tensin homolog 2
Details	89	92	hsa-miR-410-3p	ANKRD29	ankyrin repeat domain 29
Details	90	92	hsa-miR-410-3p	PRH1-TAS2R14	PRH1-TAS2R14 readthrough
Details	91	92	hsa-miR-410-3p	ELMOD2	ELMO domain containing 2
Details	92	91	hsa-miR-410-3p	RUFY3	RUN and FYVE domain containing 3
Details	93	91	hsa-miR-410-3p	BTG3	BTG anti-proliferation factor 3
Details	94	91	hsa-miR-410-3p	PCNX1	pecanex 1
Details	95	91	hsa-miR-410-3p	NRDE2	NRDE-2, necessary for RNA interference, domain containing
Details	96	91	hsa-miR-410-3p	DCTN6	dynactin subunit 6
Details	97	91	hsa-miR-410-3p	CADM2	cell adhesion molecule 2
Details	98	91	hsa-miR-410-3p	ZNF518B	zinc finger protein 518B
Details	99	91	hsa-miR-410-3p	CNOT7	CCR4-NOT transcription complex subunit 7
Details	100	91	hsa-miR-410-3p	PRPF40A	pre-mRNA processing factor 40 homolog A
Details	101	91	hsa-miR-410-3p	CPEB4	cytoplasmic polyadenylation element binding protein 4
Details	102	91	hsa-miR-410-3p	CBFB	core-binding factor subunit beta
Details	103	91	hsa-miR-410-3p	SPRED1	sprouty related EVH1 domain containing 1
Details	104	91	hsa-miR-410-3p	GLRB	glycine receptor beta
Details	105	91	hsa-miR-410-3p	ASB11	ankyrin repeat and SOCS box containing 11
Details	106	90	hsa-miR-410-3p	B3GLCT	beta 3-glucosyltransferase
Details	107	90	hsa-miR-410-3p	CPNE8	copine 8
Details	108	90	hsa-miR-410-3p	PARD6G	par-6 family cell polarity regulator gamma
Details	109	90	hsa-miR-410-3p	RPS24	ribosomal protein S24
Details	110	90	hsa-miR-410-3p	ZBTB34	zinc finger and BTB domain containing 34
Details	111	90	hsa-miR-410-3p	SLC35C2	solute carrier family 35 member C2
Details	112	90	hsa-miR-410-3p	PPP1R2	protein phosphatase 1 regulatory inhibitor subunit 2
Details	113	90	hsa-miR-410-3p	MSI2	musashi RNA binding protein 2
Details	114	90	hsa-miR-410-3p	TBX5	T-box 5
Details	115	90	hsa-miR-410-3p	ABHD10	abhydrolase domain containing 10
Details	116	90	hsa-miR-410-3p	TMTC1	transmembrane and tetratricopeptide repeat containing 1
Details	117	90	hsa-miR-410-3p	SPDYE3	speedy/RINGO cell cycle regulator family member E3
Details	118	90	hsa-miR-410-3p	SRSF11	serine and arginine rich splicing factor 11
Details	119	90	hsa-miR-410-3p	PRKAA1	protein kinase AMP-activated catalytic subunit alpha 1
Details	120	90	hsa-miR-410-3p	GDF9	growth differentiation factor 9
Details	121	90	hsa-miR-410-3p	LNX2	ligand of numb-protein X 2
Details	122	90	hsa-miR-410-3p	DNAL1	dynein axonemal light chain 1
Details	123	89	hsa-miR-410-3p	GSK3B	glycogen synthase kinase 3 beta
Details	124	89	hsa-miR-410-3p	CEP152	centrosomal protein 152
Details	125	89	hsa-miR-410-3p	MOXD1	monooxygenase DBH like 1
Details	126	89	hsa-miR-410-3p	LNPK	lunapark, ER junction formation factor
Details	127	89	hsa-miR-410-3p	NPPC	natriuretic peptide C
Details	128	89	hsa-miR-410-3p	ZNF492	zinc finger protein 492
Details	129	89	hsa-miR-410-3p	SLC9A7	solute carrier family 9 member A7
Details	130	89	hsa-miR-410-3p	GIGYF2	GRB10 interacting GYF protein 2
Details	131	89	hsa-miR-410-3p	ZBTB41	zinc finger and BTB domain containing 41
Details	132	89	hsa-miR-410-3p	LRRC7	leucine rich repeat containing 7
Details	133	89	hsa-miR-410-3p	ZNF585A	zinc finger protein 585A
Details	134	89	hsa-miR-410-3p	SPDYE1	speedy/RINGO cell cycle regulator family member E1
Details	135	89	hsa-miR-410-3p	ST8SIA4	ST8 alpha-N-acetyl-neuraminide alpha-2,8-sialyltransferase 4
Details	136	89	hsa-miR-410-3p	DLG3	discs large MAGUK scaffold protein 3
Details	137	89	hsa-miR-410-3p	SMARCA1	SWI/SNF related, matrix associated, actin dependent regulator of chromatin, subfamily a, member 1
Details	138	89	hsa-miR-410-3p	MAGEB18	MAGE family member B18
Details	139	89	hsa-miR-410-3p	SPDYE6	speedy/RINGO cell cycle regulator family member E6
Details	140	89	hsa-miR-410-3p	COL4A3	collagen type IV alpha 3 chain
Details	141	89	hsa-miR-410-3p	SLC7A11	solute carrier family 7 member 11
Details	142	89	hsa-miR-410-3p	SMAD6	SMAD family member 6
Details	143	89	hsa-miR-410-3p	EXOC6	exocyst complex component 6
Details	144	89	hsa-miR-410-3p	LPCAT4	lysophosphatidylcholine acyltransferase 4
Details	145	88	hsa-miR-410-3p	SCEL	sciellin
Details	146	88	hsa-miR-410-3p	CDK19	cyclin dependent kinase 19
Details	147	88	hsa-miR-410-3p	ZNF548	zinc finger protein 548
Details	148	88	hsa-miR-410-3p	CBX3	chromobox 3
Details	149	88	hsa-miR-410-3p	C9orf72	chromosome 9 open reading frame 72
Details	150	88	hsa-miR-410-3p	PTK2	protein tyrosine kinase 2
Details	151	88	hsa-miR-410-3p	PLPP3	phospholipid phosphatase 3
Details	152	88	hsa-miR-410-3p	RERE	arginine-glutamic acid dipeptide repeats
Details	153	88	hsa-miR-410-3p	STAG1	stromal antigen 1
Details	154	88	hsa-miR-410-3p	CCNDBP1	cyclin D1 binding protein 1
Details	155	88	hsa-miR-410-3p	ZFX	zinc finger protein X-linked
Details	156	88	hsa-miR-410-3p	ARMC8	armadillo repeat containing 8
Details	157	88	hsa-miR-410-3p	DGKE	diacylglycerol kinase epsilon
Details	158	88	hsa-miR-410-3p	LCOR	ligand dependent nuclear receptor corepressor
Details	159	88	hsa-miR-410-3p	SVIL	supervillin
Details	160	88	hsa-miR-410-3p	KDELC2	KDEL motif containing 2
Details	161	88	hsa-miR-410-3p	PPP3CB	protein phosphatase 3 catalytic subunit beta
Details	162	88	hsa-miR-410-3p	MKLN1	muskelin 1
Details	163	88	hsa-miR-410-3p	EAF1	ELL associated factor 1
Details	164	88	hsa-miR-410-3p	FCHO2	FCH domain only 2
Details	165	87	hsa-miR-410-3p	TNFSF11	TNF superfamily member 11
Details	166	87	hsa-miR-410-3p	ATN1	atrophin 1
Details	167	87	hsa-miR-410-3p	BMPR2	bone morphogenetic protein receptor type 2
Details	168	87	hsa-miR-410-3p	OSBPL3	oxysterol binding protein like 3
Details	169	87	hsa-miR-410-3p	SLC34A2	solute carrier family 34 member 2
Details	170	87	hsa-miR-410-3p	ZNF644	zinc finger protein 644
Details	171	87	hsa-miR-410-3p	ZCCHC10	zinc finger CCHC-type containing 10
Details	172	87	hsa-miR-410-3p	C5orf51	chromosome 5 open reading frame 51
Details	173	87	hsa-miR-410-3p	PCSK5	proprotein convertase subtilisin/kexin type 5
Details	174	87	hsa-miR-410-3p	FAM19A2	family with sequence similarity 19 member A2, C-C motif chemokine like
Details	175	87	hsa-miR-410-3p	KLHL9	kelch like family member 9
Details	176	87	hsa-miR-410-3p	RAPGEF2	Rap guanine nucleotide exchange factor 2
Details	177	87	hsa-miR-410-3p	LIN7A	lin-7 homolog A, crumbs cell polarity complex component
Details	178	87	hsa-miR-410-3p	RIDA	reactive intermediate imine deaminase A homolog
Details	179	87	hsa-miR-410-3p	TNPO1	transportin 1
Details	180	87	hsa-miR-410-3p	ERO1A	endoplasmic reticulum oxidoreductase 1 alpha
Details	181	87	hsa-miR-410-3p	RFX3	regulatory factor X3
Details	182	87	hsa-miR-410-3p	RAB30	RAB30, member RAS oncogene family
Details	183	87	hsa-miR-410-3p	SMPX	small muscle protein X-linked
Details	184	87	hsa-miR-410-3p	KLF10	Kruppel like factor 10
Details	185	87	hsa-miR-410-3p	SPDYE5	speedy/RINGO cell cycle regulator family member E5
Details	186	87	hsa-miR-410-3p	CGNL1	cingulin like 1
Details	187	87	hsa-miR-410-3p	ETV6	ETS variant 6
Details	188	87	hsa-miR-410-3p	ATP6V1H	ATPase H+ transporting V1 subunit H
Details	189	87	hsa-miR-410-3p	FAM104A	family with sequence similarity 104 member A
Details	190	87	hsa-miR-410-3p	SEC23A	Sec23 homolog A, coat complex II component
Details	191	86	hsa-miR-410-3p	MED12	mediator complex subunit 12
Details	192	86	hsa-miR-410-3p	MICU3	mitochondrial calcium uptake family member 3
Details	193	86	hsa-miR-410-3p	IL12A	interleukin 12A
Details	194	86	hsa-miR-410-3p	GFPT1	glutamine--fructose-6-phosphate transaminase 1
Details	195	86	hsa-miR-410-3p	ABHD18	abhydrolase domain containing 18
Details	196	86	hsa-miR-410-3p	NAMPT	nicotinamide phosphoribosyltransferase
Details	197	86	hsa-miR-410-3p	CPSF6	cleavage and polyadenylation specific factor 6
Details	198	86	hsa-miR-410-3p	ERBIN	erbb2 interacting protein
Details	199	86	hsa-miR-410-3p	CFAP20	cilia and flagella associated protein 20
Details	200	86	hsa-miR-410-3p	LHX8	LIM homeobox 8
Details	201	86	hsa-miR-410-3p	DISC1	DISC1 scaffold protein
Details	202	86	hsa-miR-410-3p	TEC	tec protein tyrosine kinase
Details	203	86	hsa-miR-410-3p	GLIS3	GLIS family zinc finger 3
Details	204	86	hsa-miR-410-3p	SGPP1	sphingosine-1-phosphate phosphatase 1
Details	205	86	hsa-miR-410-3p	CNTN4	contactin 4
Details	206	86	hsa-miR-410-3p	MATN3	matrilin 3
Details	207	86	hsa-miR-410-3p	KDM6A	lysine demethylase 6A
Details	208	86	hsa-miR-410-3p	NCAM2	neural cell adhesion molecule 2
Details	209	86	hsa-miR-410-3p	TMEM236	transmembrane protein 236
Details	210	85	hsa-miR-410-3p	ITPKB	inositol-trisphosphate 3-kinase B
Details	211	85	hsa-miR-410-3p	C21orf91	chromosome 21 open reading frame 91
Details	212	85	hsa-miR-410-3p	CLCA2	chloride channel accessory 2
Details	213	85	hsa-miR-410-3p	GPATCH2L	G-patch domain containing 2 like
Details	214	85	hsa-miR-410-3p	UTRN	utrophin
Details	215	85	hsa-miR-410-3p	KLF6	Kruppel like factor 6
Details	216	85	hsa-miR-410-3p	IPO7	importin 7
Details	217	85	hsa-miR-410-3p	CHML	CHM like, Rab escort protein 2
Details	218	85	hsa-miR-410-3p	EYS	eyes shut homolog
Details	219	85	hsa-miR-410-3p	C11orf87	chromosome 11 open reading frame 87
Details	220	85	hsa-miR-410-3p	FBXO34	F-box protein 34
Details	221	85	hsa-miR-410-3p	TIAM1	T cell lymphoma invasion and metastasis 1
Details	222	85	hsa-miR-410-3p	MN1	MN1 proto-oncogene, transcriptional regulator
Details	223	85	hsa-miR-410-3p	MED13	mediator complex subunit 13
Details	224	85	hsa-miR-410-3p	MOSMO	modulator of smoothened
Details	225	85	hsa-miR-410-3p	FGF12	fibroblast growth factor 12
Details	226	85	hsa-miR-410-3p	MCFD2	multiple coagulation factor deficiency 2
Details	227	85	hsa-miR-410-3p	KDM7A	lysine demethylase 7A
Details	228	85	hsa-miR-410-3p	FZD3	frizzled class receptor 3
Details	229	85	hsa-miR-410-3p	ADM	adrenomedullin
Details	230	85	hsa-miR-410-3p	ATF1	activating transcription factor 1
Details	231	85	hsa-miR-410-3p	VEPH1	ventricular zone expressed PH domain containing 1
Details	232	85	hsa-miR-410-3p	ATAD2	ATPase family, AAA domain containing 2
Details	233	84	hsa-miR-410-3p	VGLL3	vestigial like family member 3
Details	234	84	hsa-miR-410-3p	TTYH3	tweety family member 3
Details	235	84	hsa-miR-410-3p	AHCTF1	AT-hook containing transcription factor 1
Details	236	84	hsa-miR-410-3p	TRUB1	TruB pseudouridine synthase family member 1
Details	237	84	hsa-miR-410-3p	IWS1	IWS1, SUPT6H interacting protein
Details	238	84	hsa-miR-410-3p	MFAP5	microfibril associated protein 5
Details	239	84	hsa-miR-410-3p	UFM1	ubiquitin fold modifier 1
Details	240	84	hsa-miR-410-3p	RFK	riboflavin kinase
Details	241	84	hsa-miR-410-3p	HIVEP1	human immunodeficiency virus type I enhancer binding protein 1
Details	242	84	hsa-miR-410-3p	KDM4C	lysine demethylase 4C
Details	243	84	hsa-miR-410-3p	ARHGAP29	Rho GTPase activating protein 29
Details	244	84	hsa-miR-410-3p	PIK3IP1	phosphoinositide-3-kinase interacting protein 1
Details	245	84	hsa-miR-410-3p	ZNF273	zinc finger protein 273
Details	246	84	hsa-miR-410-3p	CSNK1G3	casein kinase 1 gamma 3
Details	247	84	hsa-miR-410-3p	MYH9	myosin heavy chain 9
Details	248	84	hsa-miR-410-3p	LPCAT2	lysophosphatidylcholine acyltransferase 2
Details	249	84	hsa-miR-410-3p	EXOC5	exocyst complex component 5
Details	250	83	hsa-miR-410-3p	RAD23B	RAD23 homolog B, nucleotide excision repair protein
Details	251	83	hsa-miR-410-3p	HTATIP2	HIV-1 Tat interactive protein 2
Details	252	83	hsa-miR-410-3p	SLC38A4	solute carrier family 38 member 4
Details	253	83	hsa-miR-410-3p	AVPR1A	arginine vasopressin receptor 1A
Details	254	83	hsa-miR-410-3p	PPFIBP1	PPFIA binding protein 1
Details	255	83	hsa-miR-410-3p	EPB41L4B	erythrocyte membrane protein band 4.1 like 4B
Details	256	83	hsa-miR-410-3p	FMR1	fragile X mental retardation 1
Details	257	83	hsa-miR-410-3p	SETD3	SET domain containing 3, actin histidine methyltransferase
Details	258	83	hsa-miR-410-3p	NR3C1	nuclear receptor subfamily 3 group C member 1
Details	259	83	hsa-miR-410-3p	LMTK2	lemur tyrosine kinase 2
Details	260	83	hsa-miR-410-3p	PDZD2	PDZ domain containing 2
Details	261	83	hsa-miR-410-3p	MGP	matrix Gla protein
Details	262	83	hsa-miR-410-3p	TDRD15	tudor domain containing 15
Details	263	83	hsa-miR-410-3p	GRIA2	glutamate ionotropic receptor AMPA type subunit 2
Details	264	83	hsa-miR-410-3p	UBR3	ubiquitin protein ligase E3 component n-recognin 3
Details	265	83	hsa-miR-410-3p	TMEM170B	transmembrane protein 170B
Details	266	83	hsa-miR-410-3p	BMPR1A	bone morphogenetic protein receptor type 1A
Details	267	83	hsa-miR-410-3p	PREX2	phosphatidylinositol-3,4,5-trisphosphate dependent Rac exchange factor 2
Details	268	83	hsa-miR-410-3p	MMS22L	MMS22 like, DNA repair protein
Details	269	83	hsa-miR-410-3p	TMEFF2	transmembrane protein with EGF like and two follistatin like domains 2
Details	270	83	hsa-miR-410-3p	LIN9	lin-9 DREAM MuvB core complex component
Details	271	83	hsa-miR-410-3p	ATG16L1	autophagy related 16 like 1
Details	272	83	hsa-miR-410-3p	RAPGEF6	Rap guanine nucleotide exchange factor 6
Details	273	83	hsa-miR-410-3p	CPEB3	cytoplasmic polyadenylation element binding protein 3
Details	274	83	hsa-miR-410-3p	OTX2	orthodenticle homeobox 2
Details	275	83	hsa-miR-410-3p	FBXL17	F-box and leucine rich repeat protein 17
Details	276	83	hsa-miR-410-3p	LSAMP	limbic system associated membrane protein
Details	277	83	hsa-miR-410-3p	ATAD5	ATPase family, AAA domain containing 5
Details	278	83	hsa-miR-410-3p	TPR	translocated promoter region, nuclear basket protein
Details	279	83	hsa-miR-410-3p	SCAMP5	secretory carrier membrane protein 5
Details	280	82	hsa-miR-410-3p	MANEA	mannosidase endo-alpha
Details	281	82	hsa-miR-410-3p	ADCYAP1	adenylate cyclase activating polypeptide 1
Details	282	82	hsa-miR-410-3p	ZER1	zyg-11 related cell cycle regulator
Details	283	82	hsa-miR-410-3p	SNX3	sorting nexin 3
Details	284	82	hsa-miR-410-3p	KIAA0408	KIAA0408
Details	285	82	hsa-miR-410-3p	HACE1	HECT domain and ankyrin repeat containing E3 ubiquitin protein ligase 1
Details	286	82	hsa-miR-410-3p	STXBP5	syntaxin binding protein 5
Details	287	82	hsa-miR-410-3p	GUCA1B	guanylate cyclase activator 1B
Details	288	82	hsa-miR-410-3p	DNAL4	dynein axonemal light chain 4
Details	289	82	hsa-miR-410-3p	RNF6	ring finger protein 6
Details	290	82	hsa-miR-410-3p	CFAP97	cilia and flagella associated protein 97
Details	291	82	hsa-miR-410-3p	TMED4	transmembrane p24 trafficking protein 4
Details	292	82	hsa-miR-410-3p	PRG4	proteoglycan 4
Details	293	82	hsa-miR-410-3p	CNOT6L	CCR4-NOT transcription complex subunit 6 like
Details	294	82	hsa-miR-410-3p	PGM2L1	phosphoglucomutase 2 like 1
Details	295	82	hsa-miR-410-3p	ZNF274	zinc finger protein 274
Details	296	82	hsa-miR-410-3p	DUSP2	dual specificity phosphatase 2
Details	297	82	hsa-miR-410-3p	MANBA	mannosidase beta
Details	298	82	hsa-miR-410-3p	PRPF18	pre-mRNA processing factor 18
Details	299	82	hsa-miR-410-3p	FGF2	fibroblast growth factor 2
Details	300	82	hsa-miR-410-3p	RPS6KA3	ribosomal protein S6 kinase A3
Details	301	82	hsa-miR-410-3p	SLC35G2	solute carrier family 35 member G2
Details	302	81	hsa-miR-410-3p	LETM2	leucine zipper and EF-hand containing transmembrane protein 2
Details	303	81	hsa-miR-410-3p	MAFG	MAF bZIP transcription factor G
Details	304	81	hsa-miR-410-3p	USP15	ubiquitin specific peptidase 15
Details	305	81	hsa-miR-410-3p	PSIP1	PC4 and SFRS1 interacting protein 1
Details	306	81	hsa-miR-410-3p	CCDC82	coiled-coil domain containing 82
Details	307	81	hsa-miR-410-3p	CXCL5	C-X-C motif chemokine ligand 5
Details	308	81	hsa-miR-410-3p	TMEM161B	transmembrane protein 161B
Details	309	81	hsa-miR-410-3p	RAB38	RAB38, member RAS oncogene family
Details	310	81	hsa-miR-410-3p	WNT5B	Wnt family member 5B
Details	311	81	hsa-miR-410-3p	GLS	glutaminase
Details	312	81	hsa-miR-410-3p	IRAK1BP1	interleukin 1 receptor associated kinase 1 binding protein 1
Details	313	81	hsa-miR-410-3p	TAT	tyrosine aminotransferase
Details	314	81	hsa-miR-410-3p	OCLN	occludin
Details	315	81	hsa-miR-410-3p	CHD1	chromodomain helicase DNA binding protein 1
Details	316	81	hsa-miR-410-3p	NAA15	N(alpha)-acetyltransferase 15, NatA auxiliary subunit
Details	317	81	hsa-miR-410-3p	CXCR4	C-X-C motif chemokine receptor 4
Details	318	81	hsa-miR-410-3p	HMGB1	high mobility group box 1
Details	319	81	hsa-miR-410-3p	HTR2A	5-hydroxytryptamine receptor 2A
Details	320	81	hsa-miR-410-3p	RUFY2	RUN and FYVE domain containing 2
Details	321	81	hsa-miR-410-3p	ARHGAP5	Rho GTPase activating protein 5
Details	322	81	hsa-miR-410-3p	PRRX1	paired related homeobox 1
Details	323	81	hsa-miR-410-3p	DPYSL2	dihydropyrimidinase like 2
Details	324	81	hsa-miR-410-3p	KCNMB2	potassium calcium-activated channel subfamily M regulatory beta subunit 2
Details	325	81	hsa-miR-410-3p	GOLPH3	golgi phosphoprotein 3
Details	326	81	hsa-miR-410-3p	CNTLN	centlein
Details	327	80	hsa-miR-410-3p	MCM10	minichromosome maintenance 10 replication initiation factor
Details	328	80	hsa-miR-410-3p	BBX	BBX, HMG-box containing
Details	329	80	hsa-miR-410-3p	MYF5	myogenic factor 5
Details	330	80	hsa-miR-410-3p	OSBP2	oxysterol binding protein 2
Details	331	80	hsa-miR-410-3p	KLHL5	kelch like family member 5
Details	332	80	hsa-miR-410-3p	NDNF	neuron derived neurotrophic factor
Details	333	80	hsa-miR-410-3p	FKBP5	FKBP prolyl isomerase 5
Details	334	80	hsa-miR-410-3p	CYP19A1	cytochrome P450 family 19 subfamily A member 1
Details	335	80	hsa-miR-410-3p	TMTC3	transmembrane and tetratricopeptide repeat containing 3
Details	336	80	hsa-miR-410-3p	RASSF6	Ras association domain family member 6
Details	337	80	hsa-miR-410-3p	MINAR1	membrane integral NOTCH2 associated receptor 1
Details	338	80	hsa-miR-410-3p	SPDYA	speedy/RINGO cell cycle regulator family member A
Details	339	80	hsa-miR-410-3p	GABPA	GA binding protein transcription factor subunit alpha
Details	340	80	hsa-miR-410-3p	DOCK9	dedicator of cytokinesis 9
Details	341	80	hsa-miR-410-3p	RAB21	RAB21, member RAS oncogene family
Details	342	80	hsa-miR-410-3p	REST	RE1 silencing transcription factor
Details	343	80	hsa-miR-410-3p	UGGT2	UDP-glucose glycoprotein glucosyltransferase 2
Details	344	80	hsa-miR-410-3p	CCBE1	collagen and calcium binding EGF domains 1
Details	345	80	hsa-miR-410-3p	RTN4	reticulon 4
Details	346	80	hsa-miR-410-3p	LIN54	lin-54 DREAM MuvB core complex component
Details	347	79	hsa-miR-410-3p	MTCH2	mitochondrial carrier 2
Details	348	79	hsa-miR-410-3p	WNT11	Wnt family member 11
Details	349	79	hsa-miR-410-3p	ST18	ST18, C2H2C-type zinc finger
Details	350	79	hsa-miR-410-3p	OTUD6B	OTU domain containing 6B
Details	351	79	hsa-miR-410-3p	ZNF681	zinc finger protein 681
Details	352	79	hsa-miR-410-3p	RAMAC	RNA guanine-7 methyltransferase activating subunit
Details	353	79	hsa-miR-410-3p	TMEM14A	transmembrane protein 14A
Details	354	79	hsa-miR-410-3p	CHRNA5	cholinergic receptor nicotinic alpha 5 subunit
Details	355	79	hsa-miR-410-3p	RNF19A	ring finger protein 19A, RBR E3 ubiquitin protein ligase
Details	356	79	hsa-miR-410-3p	CDK14	cyclin dependent kinase 14
Details	357	79	hsa-miR-410-3p	GOLIM4	golgi integral membrane protein 4
Details	358	79	hsa-miR-410-3p	SH3KBP1	SH3 domain containing kinase binding protein 1
Details	359	79	hsa-miR-410-3p	CLDN10	claudin 10
Details	360	79	hsa-miR-410-3p	UBE2H	ubiquitin conjugating enzyme E2 H
Details	361	79	hsa-miR-410-3p	ADAM18	ADAM metallopeptidase domain 18
Details	362	79	hsa-miR-410-3p	UBE2G2	ubiquitin conjugating enzyme E2 G2
Details	363	79	hsa-miR-410-3p	DIMT1	DIM1 dimethyladenosine transferase 1 homolog
Details	364	79	hsa-miR-410-3p	ABCA10	ATP binding cassette subfamily A member 10
Details	365	79	hsa-miR-410-3p	CEMIP2	cell migration inducing hyaluronidase 2
Details	366	79	hsa-miR-410-3p	TRAPPC3	trafficking protein particle complex 3
Details	367	79	hsa-miR-410-3p	DCAF12L1	DDB1 and CUL4 associated factor 12 like 1
Details	368	79	hsa-miR-410-3p	SYNJ2BP	synaptojanin 2 binding protein
Details	369	79	hsa-miR-410-3p	FOXF1	forkhead box F1
Details	370	79	hsa-miR-410-3p	RABGGTB	Rab geranylgeranyltransferase subunit beta
Details	371	78	hsa-miR-410-3p	VWC2	von Willebrand factor C domain containing 2
Details	372	78	hsa-miR-410-3p	RASSF8	Ras association domain family member 8
Details	373	78	hsa-miR-410-3p	MAPK8	mitogen-activated protein kinase 8
Details	374	78	hsa-miR-410-3p	SNIP1	Smad nuclear interacting protein 1
Details	375	78	hsa-miR-410-3p	CEP97	centrosomal protein 97
Details	376	78	hsa-miR-410-3p	IGF2BP3	insulin like growth factor 2 mRNA binding protein 3
Details	377	78	hsa-miR-410-3p	PRRC2C	proline rich coiled-coil 2C
Details	378	78	hsa-miR-410-3p	C15orf61	chromosome 15 open reading frame 61
Details	379	78	hsa-miR-410-3p	LRP6	LDL receptor related protein 6
Details	380	78	hsa-miR-410-3p	DMD	dystrophin
Details	381	78	hsa-miR-410-3p	RPS6KA5	ribosomal protein S6 kinase A5
Details	382	78	hsa-miR-410-3p	PORCN	porcupine O-acyltransferase
Details	383	78	hsa-miR-410-3p	SACS	sacsin molecular chaperone
Details	384	78	hsa-miR-410-3p	PWWP3B	PWWP domain containing 3B
Details	385	78	hsa-miR-410-3p	DOK6	docking protein 6
Details	386	77	hsa-miR-410-3p	USP46	ubiquitin specific peptidase 46
Details	387	77	hsa-miR-410-3p	HCN1	hyperpolarization activated cyclic nucleotide gated potassium channel 1
Details	388	77	hsa-miR-410-3p	BAG1	BCL2 associated athanogene 1
Details	389	77	hsa-miR-410-3p	KLHL21	kelch like family member 21
Details	390	77	hsa-miR-410-3p	DNAJB9	DnaJ heat shock protein family (Hsp40) member B9
Details	391	77	hsa-miR-410-3p	KLF3	Kruppel like factor 3
Details	392	77	hsa-miR-410-3p	DPY19L4	dpy-19 like 4
Details	393	77	hsa-miR-410-3p	DMAC1	distal membrane arm assembly complex 1
Details	394	77	hsa-miR-410-3p	FAM19A5	family with sequence similarity 19 member A5, C-C motif chemokine like
Details	395	77	hsa-miR-410-3p	SLC22A3	solute carrier family 22 member 3
Details	396	77	hsa-miR-410-3p	RIC1	RIC1 homolog, RAB6A GEF complex partner 1
Details	397	77	hsa-miR-410-3p	SIK3	SIK family kinase 3
Details	398	77	hsa-miR-410-3p	LOXL3	lysyl oxidase like 3
Details	399	77	hsa-miR-410-3p	ZNF519	zinc finger protein 519
Details	400	77	hsa-miR-410-3p	PTX3	pentraxin 3
Details	401	77	hsa-miR-410-3p	LBR	lamin B receptor
Details	402	77	hsa-miR-410-3p	NUP35	nucleoporin 35
Details	403	77	hsa-miR-410-3p	PCDH7	protocadherin 7
Details	404	77	hsa-miR-410-3p	TNFSF9	TNF superfamily member 9
Details	405	77	hsa-miR-410-3p	EZR	ezrin
Details	406	77	hsa-miR-410-3p	ADPGK	ADP dependent glucokinase
Details	407	77	hsa-miR-410-3p	CDH11	cadherin 11
Details	408	77	hsa-miR-410-3p	FSHB	follicle stimulating hormone subunit beta
Details	409	77	hsa-miR-410-3p	OSBPL8	oxysterol binding protein like 8
Details	410	76	hsa-miR-410-3p	SCML2	Scm polycomb group protein like 2
Details	411	76	hsa-miR-410-3p	PRXL2C	peroxiredoxin like 2C
Details	412	76	hsa-miR-410-3p	TBL2	transducin beta like 2
Details	413	76	hsa-miR-410-3p	PRKAA2	protein kinase AMP-activated catalytic subunit alpha 2
Details	414	76	hsa-miR-410-3p	USP6NL	USP6 N-terminal like
Details	415	76	hsa-miR-410-3p	HS3ST1	heparan sulfate-glucosamine 3-sulfotransferase 1
Details	416	76	hsa-miR-410-3p	LPL	lipoprotein lipase
Details	417	76	hsa-miR-410-3p	SMC2	structural maintenance of chromosomes 2
Details	418	76	hsa-miR-410-3p	STXBP1	syntaxin binding protein 1
Details	419	76	hsa-miR-410-3p	OSBP	oxysterol binding protein
Details	420	76	hsa-miR-410-3p	PDPK1	3-phosphoinositide dependent protein kinase 1
Details	421	76	hsa-miR-410-3p	ESM1	endothelial cell specific molecule 1
Details	422	76	hsa-miR-410-3p	PROSER2	proline and serine rich 2
Details	423	76	hsa-miR-410-3p	SNX2	sorting nexin 2
Details	424	76	hsa-miR-410-3p	DPF3	double PHD fingers 3
Details	425	76	hsa-miR-410-3p	AGFG1	ArfGAP with FG repeats 1
Details	426	76	hsa-miR-410-3p	TMEM132B	transmembrane protein 132B
Details	427	76	hsa-miR-410-3p	OSTM1	osteoclastogenesis associated transmembrane protein 1
Details	428	76	hsa-miR-410-3p	DMRT1	doublesex and mab-3 related transcription factor 1
Details	429	76	hsa-miR-410-3p	CHRNA1	cholinergic receptor nicotinic alpha 1 subunit
Details	430	75	hsa-miR-410-3p	SNX1	sorting nexin 1
Details	431	75	hsa-miR-410-3p	NMT1	N-myristoyltransferase 1
Details	432	75	hsa-miR-410-3p	NEXMIF	neurite extension and migration factor
Details	433	75	hsa-miR-410-3p	PNMA1	PNMA family member 1
Details	434	75	hsa-miR-410-3p	PHACTR3	phosphatase and actin regulator 3
Details	435	75	hsa-miR-410-3p	SERBP1	SERPINE1 mRNA binding protein 1
Details	436	75	hsa-miR-410-3p	SEMA4D	semaphorin 4D
Details	437	75	hsa-miR-410-3p	SHROOM4	shroom family member 4
Details	438	75	hsa-miR-410-3p	SKIL	SKI like proto-oncogene
Details	439	75	hsa-miR-410-3p	FKBP1A	FKBP prolyl isomerase 1A
Details	440	75	hsa-miR-410-3p	PLA2G4A	phospholipase A2 group IVA
Details	441	75	hsa-miR-410-3p	RPE65	RPE65, retinoid isomerohydrolase
Details	442	75	hsa-miR-410-3p	CDK13	cyclin dependent kinase 13
Details	443	75	hsa-miR-410-3p	SMCHD1	structural maintenance of chromosomes flexible hinge domain containing 1
Details	444	75	hsa-miR-410-3p	OR51E2	olfactory receptor family 51 subfamily E member 2
Details	445	75	hsa-miR-410-3p	COL8A1	collagen type VIII alpha 1 chain
Details	446	75	hsa-miR-410-3p	NDST3	N-deacetylase and N-sulfotransferase 3
Details	447	75	hsa-miR-410-3p	HIVEP2	human immunodeficiency virus type I enhancer binding protein 2
Details	448	75	hsa-miR-410-3p	ZNF714	zinc finger protein 714
Details	449	74	hsa-miR-410-3p	ADH4	alcohol dehydrogenase 4 (class II), pi polypeptide
Details	450	74	hsa-miR-410-3p	PARG	poly(ADP-ribose) glycohydrolase
Details	451	74	hsa-miR-410-3p	PRNP	prion protein
Details	452	74	hsa-miR-410-3p	TBC1D15	TBC1 domain family member 15
Details	453	74	hsa-miR-410-3p	TAB3	TGF-beta activated kinase 1 (MAP3K7) binding protein 3
Details	454	74	hsa-miR-410-3p	ZNF417	zinc finger protein 417
Details	455	74	hsa-miR-410-3p	RBM27	RNA binding motif protein 27
Details	456	74	hsa-miR-410-3p	HNF4G	hepatocyte nuclear factor 4 gamma
Details	457	74	hsa-miR-410-3p	DLEU7	deleted in lymphocytic leukemia 7
Details	458	74	hsa-miR-410-3p	CD38	CD38 molecule
Details	459	74	hsa-miR-410-3p	RAI1	retinoic acid induced 1
Details	460	74	hsa-miR-410-3p	ARID1B	AT-rich interaction domain 1B
Details	461	74	hsa-miR-410-3p	MEX3D	mex-3 RNA binding family member D
Details	462	74	hsa-miR-410-3p	RBMS2	RNA binding motif single stranded interacting protein 2
Details	463	74	hsa-miR-410-3p	PLS1	plastin 1
Details	464	74	hsa-miR-410-3p	TCEAL1	transcription elongation factor A like 1
Details	465	74	hsa-miR-410-3p	SIX4	SIX homeobox 4
Details	466	74	hsa-miR-410-3p	FBXO42	F-box protein 42
Details	467	74	hsa-miR-410-3p	SLIT3	slit guidance ligand 3
Details	468	73	hsa-miR-410-3p	ZNF587	zinc finger protein 587
Details	469	73	hsa-miR-410-3p	TCAIM	T cell activation inhibitor, mitochondrial
Details	470	73	hsa-miR-410-3p	HOOK3	hook microtubule tethering protein 3
Details	471	73	hsa-miR-410-3p	ZDHHC21	zinc finger DHHC-type containing 21
Details	472	73	hsa-miR-410-3p	TRA2B	transformer 2 beta homolog
Details	473	73	hsa-miR-410-3p	KIF13A	kinesin family member 13A
Details	474	73	hsa-miR-410-3p	SLC30A5	solute carrier family 30 member 5
Details	475	73	hsa-miR-410-3p	SLC4A7	solute carrier family 4 member 7
Details	476	73	hsa-miR-410-3p	ITCH	itchy E3 ubiquitin protein ligase
Details	477	73	hsa-miR-410-3p	BICC1	BicC family RNA binding protein 1
Details	478	73	hsa-miR-410-3p	ACSL4	acyl-CoA synthetase long chain family member 4
Details	479	73	hsa-miR-410-3p	DUSP8	dual specificity phosphatase 8
Details	480	73	hsa-miR-410-3p	HDAC8	histone deacetylase 8
Details	481	73	hsa-miR-410-3p	PDCD7	programmed cell death 7
Details	482	73	hsa-miR-410-3p	ERG	ETS transcription factor ERG
Details	483	73	hsa-miR-410-3p	POGZ	pogo transposable element derived with ZNF domain
Details	484	73	hsa-miR-410-3p	GABPB2	GA binding protein transcription factor subunit beta 2
Details	485	73	hsa-miR-410-3p	SIX1	SIX homeobox 1
Details	486	73	hsa-miR-410-3p	HLTF	helicase like transcription factor
Details	487	73	hsa-miR-410-3p	SP4	Sp4 transcription factor
Details	488	72	hsa-miR-410-3p	ZNF471	zinc finger protein 471
Details	489	72	hsa-miR-410-3p	ARL13B	ADP ribosylation factor like GTPase 13B
Details	490	72	hsa-miR-410-3p	FAM241A	family with sequence similarity 241 member A
Details	491	72	hsa-miR-410-3p	FGFR2	fibroblast growth factor receptor 2
Details	492	72	hsa-miR-410-3p	CREBRF	CREB3 regulatory factor
Details	493	72	hsa-miR-410-3p	N4BP2L1	NEDD4 binding protein 2 like 1
Details	494	72	hsa-miR-410-3p	CNOT6	CCR4-NOT transcription complex subunit 6
Details	495	72	hsa-miR-410-3p	MAL2	mal, T cell differentiation protein 2 (gene/pseudogene)
Details	496	72	hsa-miR-410-3p	PLPP5	phospholipid phosphatase 5
Details	497	72	hsa-miR-410-3p	SLCO1C1	solute carrier organic anion transporter family member 1C1
Details	498	72	hsa-miR-410-3p	ETV1	ETS variant 1
Details	499	72	hsa-miR-410-3p	DENND1B	DENN domain containing 1B
Details	500	72	hsa-miR-410-3p	UBN1	ubinuclein 1
Details	501	72	hsa-miR-410-3p	ITGA9	integrin subunit alpha 9
Details	502	72	hsa-miR-410-3p	TOP2A	DNA topoisomerase II alpha
Details	503	72	hsa-miR-410-3p	DELE1	DAP3 binding cell death enhancer 1
Details	504	72	hsa-miR-410-3p	BRWD3	bromodomain and WD repeat domain containing 3
Details	505	72	hsa-miR-410-3p	MSTN	myostatin
Details	506	71	hsa-miR-410-3p	NFAT5	nuclear factor of activated T cells 5
Details	507	71	hsa-miR-410-3p	LDHA	lactate dehydrogenase A
Details	508	71	hsa-miR-410-3p	CNTNAP1	contactin associated protein 1
Details	509	71	hsa-miR-410-3p	TMX3	thioredoxin related transmembrane protein 3
Details	510	71	hsa-miR-410-3p	SH3TC2	SH3 domain and tetratricopeptide repeats 2
Details	511	71	hsa-miR-410-3p	PEX5L	peroxisomal biogenesis factor 5 like
Details	512	71	hsa-miR-410-3p	LRRC58	leucine rich repeat containing 58
Details	513	71	hsa-miR-410-3p	SUSD6	sushi domain containing 6
Details	514	71	hsa-miR-410-3p	ELK4	ELK4, ETS transcription factor
Details	515	71	hsa-miR-410-3p	UBE2W	ubiquitin conjugating enzyme E2 W
Details	516	71	hsa-miR-410-3p	ICK	intestinal cell kinase
Details	517	71	hsa-miR-410-3p	TRAT1	T cell receptor associated transmembrane adaptor 1
Details	518	71	hsa-miR-410-3p	CXCL14	C-X-C motif chemokine ligand 14
Details	519	71	hsa-miR-410-3p	ATP11C	ATPase phospholipid transporting 11C
Details	520	71	hsa-miR-410-3p	ZNF626	zinc finger protein 626
Details	521	71	hsa-miR-410-3p	NPL	N-acetylneuraminate pyruvate lyase
Details	522	71	hsa-miR-410-3p	TSNAX	translin associated factor X
Details	523	71	hsa-miR-410-3p	MEX3C	mex-3 RNA binding family member C
Details	524	71	hsa-miR-410-3p	PDP1	pyruvate dehyrogenase phosphatase catalytic subunit 1
Details	525	71	hsa-miR-410-3p	TCF24	transcription factor 24
Details	526	71	hsa-miR-410-3p	RNF138	ring finger protein 138
Details	527	71	hsa-miR-410-3p	BLZF1	basic leucine zipper nuclear factor 1
Details	528	71	hsa-miR-410-3p	ADAM22	ADAM metallopeptidase domain 22
Details	529	70	hsa-miR-410-3p	TSC22D1	TSC22 domain family member 1
Details	530	70	hsa-miR-410-3p	BNIP3L	BCL2 interacting protein 3 like
Details	531	70	hsa-miR-410-3p	CD9	CD9 molecule
Details	532	70	hsa-miR-410-3p	CSTF1	cleavage stimulation factor subunit 1
Details	533	70	hsa-miR-410-3p	LDHAL6B	lactate dehydrogenase A like 6B
Details	534	70	hsa-miR-410-3p	TM4SF1	transmembrane 4 L six family member 1
Details	535	70	hsa-miR-410-3p	RUNX1T1	RUNX1 translocation partner 1
Details	536	70	hsa-miR-410-3p	APOL6	apolipoprotein L6
Details	537	70	hsa-miR-410-3p	CERKL	ceramide kinase like
Details	538	70	hsa-miR-410-3p	RBM47	RNA binding motif protein 47
Details	539	70	hsa-miR-410-3p	FRMPD4	FERM and PDZ domain containing 4
Details	540	70	hsa-miR-410-3p	HBEGF	heparin binding EGF like growth factor
Details	541	70	hsa-miR-410-3p	CHD7	chromodomain helicase DNA binding protein 7
Details	542	70	hsa-miR-410-3p	MAPRE2	microtubule associated protein RP/EB family member 2
Details	543	70	hsa-miR-410-3p	LDLRAD4	low density lipoprotein receptor class A domain containing 4
Details	544	70	hsa-miR-410-3p	ST6GAL2	ST6 beta-galactoside alpha-2,6-sialyltransferase 2
Details	545	70	hsa-miR-410-3p	PPIL4	peptidylprolyl isomerase like 4
Details	546	70	hsa-miR-410-3p	RIN2	Ras and Rab interactor 2
Details	547	70	hsa-miR-410-3p	NUP58	nucleoporin 58
Details	548	70	hsa-miR-410-3p	RAB8B	RAB8B, member RAS oncogene family
Details	549	70	hsa-miR-410-3p	CXADR	CXADR, Ig-like cell adhesion molecule
Details	550	70	hsa-miR-410-3p	TM9SF3	transmembrane 9 superfamily member 3
Details	551	70	hsa-miR-410-3p	ZNF608	zinc finger protein 608
Details	552	70	hsa-miR-410-3p	IGFBP7	insulin like growth factor binding protein 7
Details	553	70	hsa-miR-410-3p	ENOX1	ecto-NOX disulfide-thiol exchanger 1
Details	554	70	hsa-miR-410-3p	GAB1	GRB2 associated binding protein 1
Details	555	70	hsa-miR-410-3p	RBFOX2	RNA binding fox-1 homolog 2
Details	556	70	hsa-miR-410-3p	BORA	bora, aurora kinase A activator
Details	557	70	hsa-miR-410-3p	AVIL	advillin
Details	558	70	hsa-miR-410-3p	FGF7	fibroblast growth factor 7
Details	559	70	hsa-miR-410-3p	PTGER2	prostaglandin E receptor 2

## Sheet: hsa-miR-542-5p
Target Detail	Target Rank	Target Score	miRNA Name	Gene Symbol	Gene Description
Details	1	87	hsa-miR-542-5p	HDDC2	HD domain containing 2
Details	2	87	hsa-miR-542-5p	SGCZ	sarcoglycan zeta
Details	3	81	hsa-miR-542-5p	EOGT	EGF domain specific O-linked N-acetylglucosamine transferase
Details	4	80	hsa-miR-542-5p	GLB1L2	galactosidase beta 1 like 2
Details	5	75	hsa-miR-542-5p	ASPH	aspartate beta-hydroxylase
Details	6	72	hsa-miR-542-5p	ERMP1	endoplasmic reticulum metallopeptidase 1

## Sheet: hsa-miR-139-5p
Target Detail	Target Rank	Target Score	miRNA Name	Gene Symbol	Gene Description
Details	1	100	hsa-miR-139-5p	PRDM16	PR/SET domain 16
Details	2	99	hsa-miR-139-5p	SCAPER	S-phase cyclin A associated protein in the ER
Details	3	99	hsa-miR-139-5p	TBX1	T-box 1
Details	4	99	hsa-miR-139-5p	CDH20	cadherin 20
Details	5	99	hsa-miR-139-5p	USP6NL	USP6 N-terminal like
Details	6	99	hsa-miR-139-5p	EBF1	EBF transcription factor 1
Details	7	99	hsa-miR-139-5p	FBN2	fibrillin 2
Details	8	98	hsa-miR-139-5p	KIF13A	kinesin family member 13A
Details	9	98	hsa-miR-139-5p	ZBTB34	zinc finger and BTB domain containing 34
Details	10	98	hsa-miR-139-5p	JUN	Jun proto-oncogene, AP-1 transcription factor subunit
Details	11	98	hsa-miR-139-5p	SMOX	spermine oxidase
Details	12	98	hsa-miR-139-5p	ADGRL4	adhesion G protein-coupled receptor L4
Details	13	98	hsa-miR-139-5p	SLC25A3	solute carrier family 25 member 3
Details	14	98	hsa-miR-139-5p	GDF10	growth differentiation factor 10
Details	15	97	hsa-miR-139-5p	CXCR4	C-X-C motif chemokine receptor 4
Details	16	97	hsa-miR-139-5p	CBLL1	Cbl proto-oncogene like 1
Details	17	97	hsa-miR-139-5p	KAT6A	lysine acetyltransferase 6A
Details	18	96	hsa-miR-139-5p	FMR1	fragile X mental retardation 1
Details	19	96	hsa-miR-139-5p	PDE3A	phosphodiesterase 3A
Details	20	96	hsa-miR-139-5p	CAAP1	caspase activity and apoptosis inhibitor 1
Details	21	95	hsa-miR-139-5p	FAM222B	family with sequence similarity 222 member B
Details	22	95	hsa-miR-139-5p	FSBP	fibrinogen silencer binding protein
Details	23	95	hsa-miR-139-5p	GABBR2	gamma-aminobutyric acid type B receptor subunit 2
Details	24	95	hsa-miR-139-5p	FOS	Fos proto-oncogene, AP-1 transcription factor subunit
Details	25	95	hsa-miR-139-5p	RAD54B	RAD54 homolog B
Details	26	94	hsa-miR-139-5p	MGAT4A	alpha-1,3-mannosyl-glycoprotein 4-beta-N-acetylglucosaminyltransferase A
Details	27	94	hsa-miR-139-5p	NDRG4	NDRG family member 4
Details	28	94	hsa-miR-139-5p	SGCZ	sarcoglycan zeta
Details	29	94	hsa-miR-139-5p	APLP2	amyloid beta precursor like protein 2
Details	30	94	hsa-miR-139-5p	DCBLD2	discoidin, CUB and LCCL domain containing 2
Details	31	94	hsa-miR-139-5p	TET3	tet methylcytosine dioxygenase 3
Details	32	94	hsa-miR-139-5p	NRK	Nik related kinase
Details	33	94	hsa-miR-139-5p	MEIS2	Meis homeobox 2
Details	34	94	hsa-miR-139-5p	GPR37	G protein-coupled receptor 37
Details	35	93	hsa-miR-139-5p	ARF6	ADP ribosylation factor 6
Details	36	93	hsa-miR-139-5p	MBNL3	muscleblind like splicing regulator 3
Details	37	93	hsa-miR-139-5p	ANK2	ankyrin 2
Details	38	93	hsa-miR-139-5p	TGIF1	TGFB induced factor homeobox 1
Details	39	93	hsa-miR-139-5p	TMF1	TATA element modulatory factor 1
Details	40	93	hsa-miR-139-5p	DIP2C	disco interacting protein 2 homolog C
Details	41	92	hsa-miR-139-5p	KBTBD2	kelch repeat and BTB domain containing 2
Details	42	92	hsa-miR-139-5p	C2orf49	chromosome 2 open reading frame 49
Details	43	92	hsa-miR-139-5p	WDR47	WD repeat domain 47
Details	44	92	hsa-miR-139-5p	HIPK1	homeodomain interacting protein kinase 1
Details	45	92	hsa-miR-139-5p	ERBIN	erbb2 interacting protein
Details	46	92	hsa-miR-139-5p	LRFN5	leucine rich repeat and fibronectin type III domain containing 5
Details	47	92	hsa-miR-139-5p	UBR3	ubiquitin protein ligase E3 component n-recognin 3
Details	48	92	hsa-miR-139-5p	NPPA	natriuretic peptide A
Details	49	92	hsa-miR-139-5p	WTAP	WT1 associated protein
Details	50	92	hsa-miR-139-5p	BAZ2B	bromodomain adjacent to zinc finger domain 2B
Details	51	91	hsa-miR-139-5p	ARMC2	armadillo repeat containing 2
Details	52	91	hsa-miR-139-5p	NDRG2	NDRG family member 2
Details	53	91	hsa-miR-139-5p	PPARGC1B	PPARG coactivator 1 beta
Details	54	91	hsa-miR-139-5p	REM1	RRAD and GEM like GTPase 1
Details	55	91	hsa-miR-139-5p	TNPO1	transportin 1
Details	56	91	hsa-miR-139-5p	AKIRIN2	akirin 2
Details	57	91	hsa-miR-139-5p	IQCJ-SCHIP1	IQCJ-SCHIP1 readthrough
Details	58	91	hsa-miR-139-5p	BMPR1A	bone morphogenetic protein receptor type 1A
Details	59	91	hsa-miR-139-5p	DMD	dystrophin
Details	60	91	hsa-miR-139-5p	ELOVL5	ELOVL fatty acid elongase 5
Details	61	91	hsa-miR-139-5p	MORN4	MORN repeat containing 4
Details	62	90	hsa-miR-139-5p	PDE4D	phosphodiesterase 4D
Details	63	90	hsa-miR-139-5p	EIF4G2	eukaryotic translation initiation factor 4 gamma 2
Details	64	90	hsa-miR-139-5p	ADCY1	adenylate cyclase 1
Details	65	90	hsa-miR-139-5p	CNOT4	CCR4-NOT transcription complex subunit 4
Details	66	90	hsa-miR-139-5p	ZEB1	zinc finger E-box binding homeobox 1
Details	67	90	hsa-miR-139-5p	UBE2E3	ubiquitin conjugating enzyme E2 E3
Details	68	90	hsa-miR-139-5p	PTPN4	protein tyrosine phosphatase, non-receptor type 4
Details	69	90	hsa-miR-139-5p	TRIM71	tripartite motif containing 71
Details	70	90	hsa-miR-139-5p	ARX	aristaless related homeobox
Details	71	89	hsa-miR-139-5p	TP53BP2	tumor protein p53 binding protein 2
Details	72	89	hsa-miR-139-5p	ATRX	ATRX, chromatin remodeler
Details	73	89	hsa-miR-139-5p	SCN3A	sodium voltage-gated channel alpha subunit 3
Details	74	89	hsa-miR-139-5p	SLC9A2	solute carrier family 9 member A2
Details	75	89	hsa-miR-139-5p	PDE4A	phosphodiesterase 4A
Details	76	89	hsa-miR-139-5p	MDGA2	MAM domain containing glycosylphosphatidylinositol anchor 2
Details	77	89	hsa-miR-139-5p	AAK1	AP2 associated kinase 1
Details	78	89	hsa-miR-139-5p	SSX2IP	SSX family member 2 interacting protein
Details	79	89	hsa-miR-139-5p	ZNF346	zinc finger protein 346
Details	80	88	hsa-miR-139-5p	MNT	MAX network transcriptional repressor
Details	81	88	hsa-miR-139-5p	NANOGNB	NANOG neighbor homeobox
Details	82	88	hsa-miR-139-5p	ATL2	atlastin GTPase 2
Details	83	88	hsa-miR-139-5p	CMYA5	cardiomyopathy associated 5
Details	84	88	hsa-miR-139-5p	ZNF677	zinc finger protein 677
Details	85	88	hsa-miR-139-5p	PPP2CA	protein phosphatase 2 catalytic subunit alpha
Details	86	88	hsa-miR-139-5p	ELAVL2	ELAV like RNA binding protein 2
Details	87	88	hsa-miR-139-5p	PTPRU	protein tyrosine phosphatase, receptor type U
Details	88	88	hsa-miR-139-5p	AQP1	aquaporin 1 (Colton blood group)
Details	89	88	hsa-miR-139-5p	TMEM132D	transmembrane protein 132D
Details	90	88	hsa-miR-139-5p	ZNF181	zinc finger protein 181
Details	91	87	hsa-miR-139-5p	LRP2	LDL receptor related protein 2
Details	92	87	hsa-miR-139-5p	GOT2	glutamic-oxaloacetic transaminase 2
Details	93	87	hsa-miR-139-5p	FAM76B	family with sequence similarity 76 member B
Details	94	87	hsa-miR-139-5p	HEG1	heart development protein with EGF like domains 1
Details	95	87	hsa-miR-139-5p	PHKA1	phosphorylase kinase regulatory subunit alpha 1
Details	96	87	hsa-miR-139-5p	TMPO	thymopoietin
Details	97	87	hsa-miR-139-5p	PLCB1	phospholipase C beta 1
Details	98	87	hsa-miR-139-5p	ROCK1	Rho associated coiled-coil containing protein kinase 1
Details	99	87	hsa-miR-139-5p	C7orf77	chromosome 7 open reading frame 77
Details	100	87	hsa-miR-139-5p	PROSER1	proline and serine rich 1
Details	101	87	hsa-miR-139-5p	AP1S2	adaptor related protein complex 1 subunit sigma 2
Details	102	86	hsa-miR-139-5p	AEBP2	AE binding protein 2
Details	103	86	hsa-miR-139-5p	SCHIP1	schwannomin interacting protein 1
Details	104	86	hsa-miR-139-5p	ATP2B2	ATPase plasma membrane Ca2+ transporting 2
Details	105	86	hsa-miR-139-5p	ETS1	ETS proto-oncogene 1, transcription factor
Details	106	86	hsa-miR-139-5p	DPY30	dpy-30, histone methyltransferase complex regulatory subunit
Details	107	86	hsa-miR-139-5p	ROCK2	Rho associated coiled-coil containing protein kinase 2
Details	108	86	hsa-miR-139-5p	MSL3	MSL complex subunit 3
Details	109	86	hsa-miR-139-5p	YWHAG	tyrosine 3-monooxygenase/tryptophan 5-monooxygenase activation protein gamma
Details	110	86	hsa-miR-139-5p	NECTIN3	nectin cell adhesion molecule 3
Details	111	86	hsa-miR-139-5p	GABRB2	gamma-aminobutyric acid type A receptor beta2 subunit
Details	112	86	hsa-miR-139-5p	ZNF792	zinc finger protein 792
Details	113	85	hsa-miR-139-5p	PRPF4B	pre-mRNA processing factor 4B
Details	114	85	hsa-miR-139-5p	NDFIP1	Nedd4 family interacting protein 1
Details	115	85	hsa-miR-139-5p	H2AFV	H2A histone family member V
Details	116	85	hsa-miR-139-5p	ZNF630	zinc finger protein 630
Details	117	85	hsa-miR-139-5p	CSRNP2	cysteine and serine rich nuclear protein 2
Details	118	85	hsa-miR-139-5p	PMP22	peripheral myelin protein 22
Details	119	85	hsa-miR-139-5p	C17orf75	chromosome 17 open reading frame 75
Details	120	85	hsa-miR-139-5p	NPTX1	neuronal pentraxin 1
Details	121	84	hsa-miR-139-5p	ANGPTL5	angiopoietin like 5
Details	122	84	hsa-miR-139-5p	LRRN3	leucine rich repeat neuronal 3
Details	123	84	hsa-miR-139-5p	APPBP2	amyloid beta precursor protein binding protein 2
Details	124	84	hsa-miR-139-5p	SLC25A21	solute carrier family 25 member 21
Details	125	84	hsa-miR-139-5p	TSPAN3	tetraspanin 3
Details	126	84	hsa-miR-139-5p	RFX7	regulatory factor X7
Details	127	84	hsa-miR-139-5p	KPNA4	karyopherin subunit alpha 4
Details	128	83	hsa-miR-139-5p	WASL	Wiskott-Aldrich syndrome like
Details	129	83	hsa-miR-139-5p	CBX1	chromobox 1
Details	130	83	hsa-miR-139-5p	YWHAQ	tyrosine 3-monooxygenase/tryptophan 5-monooxygenase activation protein theta
Details	131	83	hsa-miR-139-5p	CUL3	cullin 3
Details	132	83	hsa-miR-139-5p	ZEB2	zinc finger E-box binding homeobox 2
Details	133	83	hsa-miR-139-5p	UGT2A3	UDP glucuronosyltransferase family 2 member A3
Details	134	83	hsa-miR-139-5p	ZFAND3	zinc finger AN1-type containing 3
Details	135	83	hsa-miR-139-5p	GYPE	glycophorin E (MNS blood group)
Details	136	83	hsa-miR-139-5p	HOXB2	homeobox B2
Details	137	83	hsa-miR-139-5p	RASGRF1	Ras protein specific guanine nucleotide releasing factor 1
Details	138	83	hsa-miR-139-5p	MIER3	MIER family member 3
Details	139	82	hsa-miR-139-5p	RPL22L1	ribosomal protein L22 like 1
Details	140	82	hsa-miR-139-5p	PFN2	profilin 2
Details	141	82	hsa-miR-139-5p	TXLNG	taxilin gamma
Details	142	82	hsa-miR-139-5p	PSME4	proteasome activator subunit 4
Details	143	82	hsa-miR-139-5p	MED4	mediator complex subunit 4
Details	144	82	hsa-miR-139-5p	PIEZO1	piezo type mechanosensitive ion channel component 1
Details	145	82	hsa-miR-139-5p	DENR	density regulated re-initiation and release factor
Details	146	82	hsa-miR-139-5p	TRMT10C	tRNA methyltransferase 10C, mitochondrial RNase P subunit
Details	147	82	hsa-miR-139-5p	STK24	serine/threonine kinase 24
Details	148	82	hsa-miR-139-5p	ZNF678	zinc finger protein 678
Details	149	82	hsa-miR-139-5p	GULP1	GULP PTB domain containing engulfment adaptor 1
Details	150	81	hsa-miR-139-5p	ZNF99	zinc finger protein 99
Details	151	81	hsa-miR-139-5p	CACNA2D1	calcium voltage-gated channel auxiliary subunit alpha2delta 1
Details	152	81	hsa-miR-139-5p	PRKD3	protein kinase D3
Details	153	81	hsa-miR-139-5p	ZRANB2	zinc finger RANBP2-type containing 2
Details	154	81	hsa-miR-139-5p	WASHC4	WASH complex subunit 4
Details	155	81	hsa-miR-139-5p	SRSF4	serine and arginine rich splicing factor 4
Details	156	81	hsa-miR-139-5p	NR5A2	nuclear receptor subfamily 5 group A member 2
Details	157	81	hsa-miR-139-5p	NDUFB5	NADH:ubiquinone oxidoreductase subunit B5
Details	158	81	hsa-miR-139-5p	NOTCH1	notch 1
Details	159	81	hsa-miR-139-5p	GPM6A	glycoprotein M6A
Details	160	81	hsa-miR-139-5p	ASH1L	ASH1 like histone lysine methyltransferase
Details	161	80	hsa-miR-139-5p	DVL1	dishevelled segment polarity protein 1
Details	162	80	hsa-miR-139-5p	PHF6	PHD finger protein 6
Details	163	80	hsa-miR-139-5p	WDR93	WD repeat domain 93
Details	164	80	hsa-miR-139-5p	C3orf14	chromosome 3 open reading frame 14
Details	165	80	hsa-miR-139-5p	KDM7A	lysine demethylase 7A
Details	166	80	hsa-miR-139-5p	EDC3	enhancer of mRNA decapping 3
Details	167	80	hsa-miR-139-5p	PWWP3B	PWWP domain containing 3B
Details	168	79	hsa-miR-139-5p	BTG3	BTG anti-proliferation factor 3
Details	169	79	hsa-miR-139-5p	TRAF3	TNF receptor associated factor 3
Details	170	79	hsa-miR-139-5p	ZNF560	zinc finger protein 560
Details	171	79	hsa-miR-139-5p	LDHB	lactate dehydrogenase B
Details	172	79	hsa-miR-139-5p	ATPAF1	ATP synthase mitochondrial F1 complex assembly factor 1
Details	173	79	hsa-miR-139-5p	TSPAN5	tetraspanin 5
Details	174	79	hsa-miR-139-5p	LRCH2	leucine rich repeats and calponin homology domain containing 2
Details	175	79	hsa-miR-139-5p	PRKAA1	protein kinase AMP-activated catalytic subunit alpha 1
Details	176	79	hsa-miR-139-5p	EME1	essential meiotic structure-specific endonuclease 1
Details	177	79	hsa-miR-139-5p	CKB	creatine kinase B
Details	178	79	hsa-miR-139-5p	MEF2A	myocyte enhancer factor 2A
Details	179	78	hsa-miR-139-5p	RUFY3	RUN and FYVE domain containing 3
Details	180	78	hsa-miR-139-5p	SEPT11	septin 11
Details	181	78	hsa-miR-139-5p	DPYSL5	dihydropyrimidinase like 5
Details	182	78	hsa-miR-139-5p	TMEM69	transmembrane protein 69
Details	183	78	hsa-miR-139-5p	TEK	TEK receptor tyrosine kinase
Details	184	78	hsa-miR-139-5p	NOL7	nucleolar protein 7
Details	185	78	hsa-miR-139-5p	FAHD2B	fumarylacetoacetate hydrolase domain containing 2B
Details	186	78	hsa-miR-139-5p	ZSCAN26	zinc finger and SCAN domain containing 26
Details	187	78	hsa-miR-139-5p	GDE1	glycerophosphodiester phosphodiesterase 1
Details	188	78	hsa-miR-139-5p	FUT8	fucosyltransferase 8
Details	189	78	hsa-miR-139-5p	TMCC1	transmembrane and coiled-coil domain family 1
Details	190	78	hsa-miR-139-5p	TMEM33	transmembrane protein 33
Details	191	78	hsa-miR-139-5p	MMUT	methylmalonyl-CoA mutase
Details	192	78	hsa-miR-139-5p	SORL1	sortilin related receptor 1
Details	193	78	hsa-miR-139-5p	C3orf70	chromosome 3 open reading frame 70
Details	194	77	hsa-miR-139-5p	EFCAB1	EF-hand calcium binding domain 1
Details	195	77	hsa-miR-139-5p	PURA	purine rich element binding protein A
Details	196	77	hsa-miR-139-5p	DCP2	decapping mRNA 2
Details	197	77	hsa-miR-139-5p	UBR1	ubiquitin protein ligase E3 component n-recognin 1
Details	198	77	hsa-miR-139-5p	PTPRD	protein tyrosine phosphatase, receptor type D
Details	199	77	hsa-miR-139-5p	KLHL23	kelch like family member 23
Details	200	77	hsa-miR-139-5p	KIAA1549	KIAA1549
Details	201	77	hsa-miR-139-5p	JAKMIP2	janus kinase and microtubule interacting protein 2
Details	202	77	hsa-miR-139-5p	MCL1	MCL1, BCL2 family apoptosis regulator
Details	203	77	hsa-miR-139-5p	MEX3A	mex-3 RNA binding family member A
Details	204	76	hsa-miR-139-5p	ZBTB38	zinc finger and BTB domain containing 38
Details	205	76	hsa-miR-139-5p	ATPSCKMT	ATP synthase c subunit lysine N-methyltransferase
Details	206	76	hsa-miR-139-5p	FYB1	FYN binding protein 1
Details	207	76	hsa-miR-139-5p	GRM1	glutamate metabotropic receptor 1
Details	208	76	hsa-miR-139-5p	BTBD3	BTB domain containing 3
Details	209	76	hsa-miR-139-5p	ABCA1	ATP binding cassette subfamily A member 1
Details	210	76	hsa-miR-139-5p	BNIPL	BCL2 interacting protein like
Details	211	76	hsa-miR-139-5p	SLITRK4	SLIT and NTRK like family member 4
Details	212	76	hsa-miR-139-5p	ZNF107	zinc finger protein 107
Details	213	75	hsa-miR-139-5p	ATP11A	ATPase phospholipid transporting 11A
Details	214	75	hsa-miR-139-5p	ZNF518B	zinc finger protein 518B
Details	215	75	hsa-miR-139-5p	SNX20	sorting nexin 20
Details	216	75	hsa-miR-139-5p	FAM151B	family with sequence similarity 151 member B
Details	217	75	hsa-miR-139-5p	HOXD10	homeobox D10
Details	218	75	hsa-miR-139-5p	WDR26	WD repeat domain 26
Details	219	75	hsa-miR-139-5p	ZBTB20	zinc finger and BTB domain containing 20
Details	220	75	hsa-miR-139-5p	HTR7	5-hydroxytryptamine receptor 7
Details	221	74	hsa-miR-139-5p	MAP9	microtubule associated protein 9
Details	222	74	hsa-miR-139-5p	FOXP2	forkhead box P2
Details	223	74	hsa-miR-139-5p	DDX3X	DEAD-box helicase 3 X-linked
Details	224	74	hsa-miR-139-5p	GRSF1	G-rich RNA sequence binding factor 1
Details	225	74	hsa-miR-139-5p	INO80D	INO80 complex subunit D
Details	226	74	hsa-miR-139-5p	CHD9	chromodomain helicase DNA binding protein 9
Details	227	74	hsa-miR-139-5p	KBTBD8	kelch repeat and BTB domain containing 8
Details	228	74	hsa-miR-139-5p	DNAH9	dynein axonemal heavy chain 9
Details	229	74	hsa-miR-139-5p	DSC2	desmocollin 2
Details	230	74	hsa-miR-139-5p	AKAP1	A-kinase anchoring protein 1
Details	231	74	hsa-miR-139-5p	LRP12	LDL receptor related protein 12
Details	232	74	hsa-miR-139-5p	ZNF160	zinc finger protein 160
Details	233	74	hsa-miR-139-5p	PEX1	peroxisomal biogenesis factor 1
Details	234	74	hsa-miR-139-5p	XRN1	5'-3' exoribonuclease 1
Details	235	74	hsa-miR-139-5p	ACTC1	actin, alpha, cardiac muscle 1
Details	236	73	hsa-miR-139-5p	UBE3A	ubiquitin protein ligase E3A
Details	237	73	hsa-miR-139-5p	GPD1L	glycerol-3-phosphate dehydrogenase 1 like
Details	238	73	hsa-miR-139-5p	MAST4	microtubule associated serine/threonine kinase family member 4
Details	239	73	hsa-miR-139-5p	U2SURP	U2 snRNP associated SURP domain containing
Details	240	73	hsa-miR-139-5p	GTF2E2	general transcription factor IIE subunit 2
Details	241	73	hsa-miR-139-5p	DLG5	discs large MAGUK scaffold protein 5
Details	242	73	hsa-miR-139-5p	MOB1B	MOB kinase activator 1B
Details	243	73	hsa-miR-139-5p	PSPH	phosphoserine phosphatase
Details	244	73	hsa-miR-139-5p	PTPRS	protein tyrosine phosphatase, receptor type S
Details	245	73	hsa-miR-139-5p	TOP2A	DNA topoisomerase II alpha
Details	246	73	hsa-miR-139-5p	NUFIP2	nuclear FMR1 interacting protein 2
Details	247	73	hsa-miR-139-5p	CDCA7L	cell division cycle associated 7 like
Details	248	73	hsa-miR-139-5p	LYPLA1	lysophospholipase 1
Details	249	73	hsa-miR-139-5p	ARID4A	AT-rich interaction domain 4A
Details	250	72	hsa-miR-139-5p	NANOS1	nanos C2HC-type zinc finger 1
Details	251	72	hsa-miR-139-5p	YTHDF1	YTH N6-methyladenosine RNA binding protein 1
Details	252	72	hsa-miR-139-5p	NAPG	NSF attachment protein gamma
Details	253	72	hsa-miR-139-5p	KCNA5	potassium voltage-gated channel subfamily A member 5
Details	254	72	hsa-miR-139-5p	LCOR	ligand dependent nuclear receptor corepressor
Details	255	71	hsa-miR-139-5p	AXL	AXL receptor tyrosine kinase
Details	256	71	hsa-miR-139-5p	MARCH7	membrane associated ring-CH-type finger 7
Details	257	71	hsa-miR-139-5p	TRIM9	tripartite motif containing 9
Details	258	71	hsa-miR-139-5p	COL11A1	collagen type XI alpha 1 chain
Details	259	71	hsa-miR-139-5p	MAP2	microtubule associated protein 2
Details	260	71	hsa-miR-139-5p	CNTN1	contactin 1
Details	261	71	hsa-miR-139-5p	ADGRG1	adhesion G protein-coupled receptor G1
Details	262	71	hsa-miR-139-5p	CAND1	cullin associated and neddylation dissociated 1
Details	263	71	hsa-miR-139-5p	HIVEP3	human immunodeficiency virus type I enhancer binding protein 3
Details	264	71	hsa-miR-139-5p	PCDH7	protocadherin 7
Details	265	71	hsa-miR-139-5p	UBE2F	ubiquitin conjugating enzyme E2 F (putative)
Details	266	71	hsa-miR-139-5p	ANKRD13C	ankyrin repeat domain 13C
Details	267	71	hsa-miR-139-5p	MAP3K7	mitogen-activated protein kinase kinase kinase 7
Details	268	71	hsa-miR-139-5p	GOLGA8B	golgin A8 family member B
Details	269	70	hsa-miR-139-5p	GOLGA6L4	golgin A6 family-like 4
Details	270	70	hsa-miR-139-5p	LMO4	LIM domain only 4
Details	271	70	hsa-miR-139-5p	SIK2	salt inducible kinase 2
Details	272	70	hsa-miR-139-5p	ADCYAP1R1	ADCYAP receptor type I
Details	273	70	hsa-miR-139-5p	SOCS2	suppressor of cytokine signaling 2
Details	274	70	hsa-miR-139-5p	AK3	adenylate kinase 3
Details	275	70	hsa-miR-139-5p	KCNQ5	potassium voltage-gated channel subfamily Q member 5
Details	276	70	hsa-miR-139-5p	SDAD1	SDA1 domain containing 1
Details	277	70	hsa-miR-139-5p	SC5D	sterol-C5-desaturase
Details	278	70	hsa-miR-139-5p	MYCBP	MYC binding protein
Details	279	70	hsa-miR-139-5p	ORAI3	ORAI calcium release-activated calcium modulator 3
Details	280	70	hsa-miR-139-5p	ZNF559-ZNF177	ZNF559-ZNF177 readthrough
Details	281	70	hsa-miR-139-5p	ZNF177	zinc finger protein 177
Details	282	70	hsa-miR-139-5p	PPEF2	protein phosphatase with EF-hand domain 2

## Sheet: hsa-miR-337-5p
Target Detail	Target Rank	Target Score	miRNA Name	Gene Symbol	Gene Description
Details	1	88	hsa-miR-337-5p	CETN2	centrin 2
Details	2	85	hsa-miR-337-5p	NMD3	NMD3 ribosome export adaptor
Details	3	83	hsa-miR-337-5p	PDIA6	protein disulfide isomerase family A member 6
Details	4	82	hsa-miR-337-5p	FAM120A	family with sequence similarity 120A
Details	5	80	hsa-miR-337-5p	KAT6A	lysine acetyltransferase 6A
Details	6	76	hsa-miR-337-5p	ATAD2B	ATPase family, AAA domain containing 2B
Details	7	74	hsa-miR-337-5p	TUBAL3	tubulin alpha like 3
Details	8	73	hsa-miR-337-5p	LAMTOR3	late endosomal/lysosomal adaptor, MAPK and MTOR activator 3
Details	9	73	hsa-miR-337-5p	SREK1IP1	SREK1 interacting protein 1
Details	10	71	hsa-miR-337-5p	PHETA2	PH domain containing endocytic trafficking adaptor 2

## Sheet: hsa-miR-381
Target Detail	Target Rank	Target Score	miRNA Name	Gene Symbol	Gene Description
Details	1	100	hsa-miR-381-3p	ARID4B	AT-rich interaction domain 4B
Details	2	100	hsa-miR-381-3p	TUT4	terminal uridylyl transferase 4
Details	3	100	hsa-miR-381-3p	GTF2A1	general transcription factor IIA subunit 1
Details	4	100	hsa-miR-381-3p	RAB11FIP2	RAB11 family interacting protein 2
Details	5	100	hsa-miR-381-3p	NR3C1	nuclear receptor subfamily 3 group C member 1
Details	6	100	hsa-miR-381-3p	ATAD5	ATPase family, AAA domain containing 5
Details	7	99	hsa-miR-381-3p	ANK3	ankyrin 3
Details	8	99	hsa-miR-381-3p	NR5A2	nuclear receptor subfamily 5 group A member 2
Details	9	99	hsa-miR-381-3p	NBEA	neurobeachin
Details	10	99	hsa-miR-381-3p	PCDH8	protocadherin 8
Details	11	99	hsa-miR-381-3p	MAST4	microtubule associated serine/threonine kinase family member 4
Details	12	99	hsa-miR-381-3p	TAOK1	TAO kinase 1
Details	13	99	hsa-miR-381-3p	EGFL6	EGF like domain multiple 6
Details	14	99	hsa-miR-381-3p	USP25	ubiquitin specific peptidase 25
Details	15	99	hsa-miR-381-3p	PUM2	pumilio RNA binding family member 2
Details	16	99	hsa-miR-381-3p	TRIM63	tripartite motif containing 63
Details	17	98	hsa-miR-381-3p	USP1	ubiquitin specific peptidase 1
Details	18	98	hsa-miR-381-3p	CNOT6L	CCR4-NOT transcription complex subunit 6 like
Details	19	98	hsa-miR-381-3p	EMP2	epithelial membrane protein 2
Details	20	98	hsa-miR-381-3p	PTBP3	polypyrimidine tract binding protein 3
Details	21	98	hsa-miR-381-3p	ACTR3	ARP3 actin related protein 3 homolog
Details	22	98	hsa-miR-381-3p	TMEM132B	transmembrane protein 132B
Details	23	98	hsa-miR-381-3p	GPR37	G protein-coupled receptor 37
Details	24	98	hsa-miR-381-3p	MED14	mediator complex subunit 14
Details	25	98	hsa-miR-381-3p	HOXA9	homeobox A9
Details	26	98	hsa-miR-381-3p	LRP6	LDL receptor related protein 6
Details	27	98	hsa-miR-381-3p	KLF4	Kruppel like factor 4
Details	28	98	hsa-miR-381-3p	DGKH	diacylglycerol kinase eta
Details	29	98	hsa-miR-381-3p	ZFPM2	zinc finger protein, FOG family member 2
Details	30	97	hsa-miR-381-3p	MRS2	magnesium transporter MRS2
Details	31	97	hsa-miR-381-3p	KIF11	kinesin family member 11
Details	32	97	hsa-miR-381-3p	GPR34	G protein-coupled receptor 34
Details	33	97	hsa-miR-381-3p	BARD1	BRCA1 associated RING domain 1
Details	34	97	hsa-miR-381-3p	NECTIN1	nectin cell adhesion molecule 1
Details	35	97	hsa-miR-381-3p	GPR65	G protein-coupled receptor 65
Details	36	97	hsa-miR-381-3p	RICTOR	RPTOR independent companion of MTOR complex 2
Details	37	97	hsa-miR-381-3p	B3GNT2	UDP-GlcNAc:betaGal beta-1,3-N-acetylglucosaminyltransferase 2
Details	38	97	hsa-miR-381-3p	SCAI	suppressor of cancer cell invasion
Details	39	97	hsa-miR-381-3p	RIMKLB	ribosomal modification protein rimK like family member B
Details	40	97	hsa-miR-381-3p	CDK19	cyclin dependent kinase 19
Details	41	97	hsa-miR-381-3p	KIAA0408	KIAA0408
Details	42	97	hsa-miR-381-3p	SNAPC1	small nuclear RNA activating complex polypeptide 1
Details	43	97	hsa-miR-381-3p	ZFY	zinc finger protein Y-linked
Details	44	97	hsa-miR-381-3p	FYTTD1	forty-two-three domain containing 1
Details	45	97	hsa-miR-381-3p	ADGRG2	adhesion G protein-coupled receptor G2
Details	46	97	hsa-miR-381-3p	CEMIP2	cell migration inducing hyaluronidase 2
Details	47	97	hsa-miR-381-3p	PAN3	poly(A) specific ribonuclease subunit PAN3
Details	48	97	hsa-miR-381-3p	WIPI1	WD repeat domain, phosphoinositide interacting 1
Details	49	97	hsa-miR-381-3p	GRM8	glutamate metabotropic receptor 8
Details	50	97	hsa-miR-381-3p	RABGGTB	Rab geranylgeranyltransferase subunit beta
Details	51	96	hsa-miR-381-3p	CEPT1	choline/ethanolamine phosphotransferase 1
Details	52	96	hsa-miR-381-3p	PSD3	pleckstrin and Sec7 domain containing 3
Details	53	96	hsa-miR-381-3p	MARK1	microtubule affinity regulating kinase 1
Details	54	96	hsa-miR-381-3p	KPNA3	karyopherin subunit alpha 3
Details	55	96	hsa-miR-381-3p	CEP76	centrosomal protein 76
Details	56	96	hsa-miR-381-3p	ANO4	anoctamin 4
Details	57	96	hsa-miR-381-3p	LEF1	lymphoid enhancer binding factor 1
Details	58	96	hsa-miR-381-3p	ANKRD31	ankyrin repeat domain 31
Details	59	96	hsa-miR-381-3p	PNISR	PNN interacting serine and arginine rich protein
Details	60	96	hsa-miR-381-3p	CCNA2	cyclin A2
Details	61	96	hsa-miR-381-3p	COL4A1	collagen type IV alpha 1 chain
Details	62	96	hsa-miR-381-3p	DCUN1D4	defective in cullin neddylation 1 domain containing 4
Details	63	96	hsa-miR-381-3p	ITGAV	integrin subunit alpha V
Details	64	96	hsa-miR-381-3p	NCOA2	nuclear receptor coactivator 2
Details	65	95	hsa-miR-381-3p	USP34	ubiquitin specific peptidase 34
Details	66	95	hsa-miR-381-3p	PPM1D	protein phosphatase, Mg2+/Mn2+ dependent 1D
Details	67	95	hsa-miR-381-3p	RYBP	RING1 and YY1 binding protein
Details	68	95	hsa-miR-381-3p	HOOK3	hook microtubule tethering protein 3
Details	69	95	hsa-miR-381-3p	NDC1	NDC1 transmembrane nucleoporin
Details	70	95	hsa-miR-381-3p	COL11A1	collagen type XI alpha 1 chain
Details	71	95	hsa-miR-381-3p	KLF3	Kruppel like factor 3
Details	72	95	hsa-miR-381-3p	IKZF2	IKAROS family zinc finger 2
Details	73	95	hsa-miR-381-3p	ICK	intestinal cell kinase
Details	74	95	hsa-miR-381-3p	PNRC1	proline rich nuclear receptor coactivator 1
Details	75	95	hsa-miR-381-3p	CNOT2	CCR4-NOT transcription complex subunit 2
Details	76	95	hsa-miR-381-3p	DPP6	dipeptidyl peptidase like 6
Details	77	95	hsa-miR-381-3p	ACVR2B	activin A receptor type 2B
Details	78	95	hsa-miR-381-3p	HIVEP2	human immunodeficiency virus type I enhancer binding protein 2
Details	79	95	hsa-miR-381-3p	ZFHX3	zinc finger homeobox 3
Details	80	95	hsa-miR-381-3p	WAPL	WAPL cohesin release factor
Details	81	95	hsa-miR-381-3p	NPY1R	neuropeptide Y receptor Y1
Details	82	95	hsa-miR-381-3p	VPS29	VPS29, retromer complex component
Details	83	95	hsa-miR-381-3p	PARD6B	par-6 family cell polarity regulator beta
Details	84	95	hsa-miR-381-3p	ZNF521	zinc finger protein 521
Details	85	95	hsa-miR-381-3p	PTP4A1	protein tyrosine phosphatase type IVA, member 1
Details	86	95	hsa-miR-381-3p	SLAIN2	SLAIN motif family member 2
Details	87	95	hsa-miR-381-3p	NEUROG2	neurogenin 2
Details	88	95	hsa-miR-381-3p	LRRC4	leucine rich repeat containing 4
Details	89	95	hsa-miR-381-3p	EFCAB14	EF-hand calcium binding domain 14
Details	90	95	hsa-miR-381-3p	GDAP2	ganglioside induced differentiation associated protein 2
Details	91	95	hsa-miR-381-3p	FRMD4B	FERM domain containing 4B
Details	92	95	hsa-miR-381-3p	NLGN1	neuroligin 1
Details	93	94	hsa-miR-381-3p	SPOCK3	SPARC (osteonectin), cwcv and kazal like domains proteoglycan 3
Details	94	94	hsa-miR-381-3p	RNF144A	ring finger protein 144A
Details	95	94	hsa-miR-381-3p	ARIH1	ariadne RBR E3 ubiquitin protein ligase 1
Details	96	94	hsa-miR-381-3p	CEP128	centrosomal protein 128
Details	97	94	hsa-miR-381-3p	USP12	ubiquitin specific peptidase 12
Details	98	94	hsa-miR-381-3p	ARAP2	ArfGAP with RhoGAP domain, ankyrin repeat and PH domain 2
Details	99	94	hsa-miR-381-3p	WNT5A	Wnt family member 5A
Details	100	94	hsa-miR-381-3p	CCDC126	coiled-coil domain containing 126
Details	101	94	hsa-miR-381-3p	C8orf34	chromosome 8 open reading frame 34
Details	102	94	hsa-miR-381-3p	ASXL1	ASXL transcriptional regulator 1
Details	103	94	hsa-miR-381-3p	CRISPLD1	cysteine rich secretory protein LCCL domain containing 1
Details	104	94	hsa-miR-381-3p	MATN2	matrilin 2
Details	105	94	hsa-miR-381-3p	PPP6C	protein phosphatase 6 catalytic subunit
Details	106	94	hsa-miR-381-3p	PRR12	proline rich 12
Details	107	94	hsa-miR-381-3p	ANKS1B	ankyrin repeat and sterile alpha motif domain containing 1B
Details	108	94	hsa-miR-381-3p	SRSF1	serine and arginine rich splicing factor 1
Details	109	94	hsa-miR-381-3p	GTF3C3	general transcription factor IIIC subunit 3
Details	110	94	hsa-miR-381-3p	PHACTR2	phosphatase and actin regulator 2
Details	111	93	hsa-miR-381-3p	PDAP1	PDGFA associated protein 1
Details	112	93	hsa-miR-381-3p	CREBRF	CREB3 regulatory factor
Details	113	93	hsa-miR-381-3p	CWC22	CWC22 spliceosome associated protein homolog
Details	114	93	hsa-miR-381-3p	DENND4C	DENN domain containing 4C
Details	115	93	hsa-miR-381-3p	GNAQ	G protein subunit alpha q
Details	116	93	hsa-miR-381-3p	YTHDC1	YTH domain containing 1
Details	117	93	hsa-miR-381-3p	RBM26	RNA binding motif protein 26
Details	118	93	hsa-miR-381-3p	BTF3L4	basic transcription factor 3 like 4
Details	119	93	hsa-miR-381-3p	AHR	aryl hydrocarbon receptor
Details	120	93	hsa-miR-381-3p	YY1	YY1 transcription factor
Details	121	93	hsa-miR-381-3p	ITM2B	integral membrane protein 2B
Details	122	93	hsa-miR-381-3p	ITCH	itchy E3 ubiquitin protein ligase
Details	123	93	hsa-miR-381-3p	SORBS1	sorbin and SH3 domain containing 1
Details	124	93	hsa-miR-381-3p	UBR1	ubiquitin protein ligase E3 component n-recognin 1
Details	125	93	hsa-miR-381-3p	PTCH1	patched 1
Details	126	93	hsa-miR-381-3p	CNOT7	CCR4-NOT transcription complex subunit 7
Details	127	93	hsa-miR-381-3p	UBN1	ubinuclein 1
Details	128	93	hsa-miR-381-3p	DOCK1	dedicator of cytokinesis 1
Details	129	93	hsa-miR-381-3p	FRS2	fibroblast growth factor receptor substrate 2
Details	130	93	hsa-miR-381-3p	CUL4B	cullin 4B
Details	131	93	hsa-miR-381-3p	PPP4R3B	protein phosphatase 4 regulatory subunit 3B
Details	132	93	hsa-miR-381-3p	ATG10	autophagy related 10
Details	133	92	hsa-miR-381-3p	PDLIM5	PDZ and LIM domain 5
Details	134	92	hsa-miR-381-3p	ATG2B	autophagy related 2B
Details	135	92	hsa-miR-381-3p	ZNF800	zinc finger protein 800
Details	136	92	hsa-miR-381-3p	AMN1	antagonist of mitotic exit network 1 homolog
Details	137	92	hsa-miR-381-3p	OLFML2B	olfactomedin like 2B
Details	138	92	hsa-miR-381-3p	CNR1	cannabinoid receptor 1
Details	139	92	hsa-miR-381-3p	ZSWIM4	zinc finger SWIM-type containing 4
Details	140	92	hsa-miR-381-3p	SFRP2	secreted frizzled related protein 2
Details	141	92	hsa-miR-381-3p	RAB2A	RAB2A, member RAS oncogene family
Details	142	92	hsa-miR-381-3p	PPP1R14C	protein phosphatase 1 regulatory inhibitor subunit 14C
Details	143	92	hsa-miR-381-3p	KCNH5	potassium voltage-gated channel subfamily H member 5
Details	144	92	hsa-miR-381-3p	FNIP1	folliculin interacting protein 1
Details	145	92	hsa-miR-381-3p	DCAF6	DDB1 and CUL4 associated factor 6
Details	146	92	hsa-miR-381-3p	WDR37	WD repeat domain 37
Details	147	92	hsa-miR-381-3p	ARHGAP44	Rho GTPase activating protein 44
Details	148	92	hsa-miR-381-3p	MET	MET proto-oncogene, receptor tyrosine kinase
Details	149	92	hsa-miR-381-3p	GRHL3	grainyhead like transcription factor 3
Details	150	92	hsa-miR-381-3p	KLHL35	kelch like family member 35
Details	151	92	hsa-miR-381-3p	GPC6	glypican 6
Details	152	92	hsa-miR-381-3p	TCF3	transcription factor 3
Details	153	91	hsa-miR-381-3p	TBC1D15	TBC1 domain family member 15
Details	154	91	hsa-miR-381-3p	RPS16	ribosomal protein S16
Details	155	91	hsa-miR-381-3p	ABI1	abl interactor 1
Details	156	91	hsa-miR-381-3p	GTF2I	general transcription factor IIi
Details	157	91	hsa-miR-381-3p	MPHOSPH9	M-phase phosphoprotein 9
Details	158	91	hsa-miR-381-3p	F3	coagulation factor III, tissue factor
Details	159	91	hsa-miR-381-3p	SRSF12	serine and arginine rich splicing factor 12
Details	160	91	hsa-miR-381-3p	KDM6A	lysine demethylase 6A
Details	161	91	hsa-miR-381-3p	SH3GL3	SH3 domain containing GRB2 like 3, endophilin A3
Details	162	91	hsa-miR-381-3p	NEXMIF	neurite extension and migration factor
Details	163	91	hsa-miR-381-3p	APAF1	apoptotic peptidase activating factor 1
Details	164	91	hsa-miR-381-3p	SOX9	SRY-box 9
Details	165	91	hsa-miR-381-3p	NHS	NHS actin remodeling regulator
Details	166	91	hsa-miR-381-3p	NOC3L	NOC3 like DNA replication regulator
Details	167	91	hsa-miR-381-3p	LYSMD3	LysM domain containing 3
Details	168	91	hsa-miR-381-3p	FBXO34	F-box protein 34
Details	169	91	hsa-miR-381-3p	TES	testin LIM domain protein
Details	170	91	hsa-miR-381-3p	RRAGD	Ras related GTP binding D
Details	171	91	hsa-miR-381-3p	VAPA	VAMP associated protein A
Details	172	91	hsa-miR-381-3p	AKAP12	A-kinase anchoring protein 12
Details	173	91	hsa-miR-381-3p	PAXBP1	PAX3 and PAX7 binding protein 1
Details	174	91	hsa-miR-381-3p	DCLK3	doublecortin like kinase 3
Details	175	91	hsa-miR-381-3p	FGF7	fibroblast growth factor 7
Details	176	91	hsa-miR-381-3p	NASP	nuclear autoantigenic sperm protein
Details	177	90	hsa-miR-381-3p	MYH10	myosin heavy chain 10
Details	178	90	hsa-miR-381-3p	DCC	DCC netrin 1 receptor
Details	179	90	hsa-miR-381-3p	ZNF532	zinc finger protein 532
Details	180	90	hsa-miR-381-3p	WAC	WW domain containing adaptor with coiled-coil
Details	181	90	hsa-miR-381-3p	LIN52	lin-52 DREAM MuvB core complex component
Details	182	90	hsa-miR-381-3p	SLC25A36	solute carrier family 25 member 36
Details	183	90	hsa-miR-381-3p	UBL3	ubiquitin like 3
Details	184	90	hsa-miR-381-3p	CAND1	cullin associated and neddylation dissociated 1
Details	185	90	hsa-miR-381-3p	OAS2	2'-5'-oligoadenylate synthetase 2
Details	186	90	hsa-miR-381-3p	MTSS1	MTSS1, I-BAR domain containing
Details	187	90	hsa-miR-381-3p	HBP1	HMG-box transcription factor 1
Details	188	90	hsa-miR-381-3p	ZNF697	zinc finger protein 697
Details	189	90	hsa-miR-381-3p	AMMECR1	Alport syndrome, mental retardation, midface hypoplasia and elliptocytosis chromosomal region gene 1
Details	190	90	hsa-miR-381-3p	JPH1	junctophilin 1
Details	191	90	hsa-miR-381-3p	AADAC	arylacetamide deacetylase
Details	192	90	hsa-miR-381-3p	FOXJ3	forkhead box J3
Details	193	90	hsa-miR-381-3p	PLA2R1	phospholipase A2 receptor 1
Details	194	90	hsa-miR-381-3p	RC3H1	ring finger and CCCH-type domains 1
Details	195	90	hsa-miR-381-3p	ACSL3	acyl-CoA synthetase long chain family member 3
Details	196	90	hsa-miR-381-3p	PPM1L	protein phosphatase, Mg2+/Mn2+ dependent 1L
Details	197	90	hsa-miR-381-3p	GPR158	G protein-coupled receptor 158
Details	198	90	hsa-miR-381-3p	OXR1	oxidation resistance 1
Details	199	89	hsa-miR-381-3p	LRRC27	leucine rich repeat containing 27
Details	200	89	hsa-miR-381-3p	IER2	immediate early response 2
Details	201	89	hsa-miR-381-3p	ZFAND3	zinc finger AN1-type containing 3
Details	202	89	hsa-miR-381-3p	EDIL3	EGF like repeats and discoidin domains 3
Details	203	89	hsa-miR-381-3p	SPRED1	sprouty related EVH1 domain containing 1
Details	204	89	hsa-miR-381-3p	OPA1	OPA1, mitochondrial dynamin like GTPase
Details	205	89	hsa-miR-381-3p	DVL2	dishevelled segment polarity protein 2
Details	206	89	hsa-miR-381-3p	ARHGEF33	Rho guanine nucleotide exchange factor 33
Details	207	89	hsa-miR-381-3p	ZBTB14	zinc finger and BTB domain containing 14
Details	208	89	hsa-miR-381-3p	FOXO1	forkhead box O1
Details	209	89	hsa-miR-381-3p	OTUD6B	OTU domain containing 6B
Details	210	89	hsa-miR-381-3p	EIF4G3	eukaryotic translation initiation factor 4 gamma 3
Details	211	89	hsa-miR-381-3p	UBE2W	ubiquitin conjugating enzyme E2 W
Details	212	89	hsa-miR-381-3p	TP53	tumor protein p53
Details	213	89	hsa-miR-381-3p	JADE2	jade family PHD finger 2
Details	214	89	hsa-miR-381-3p	ULK2	unc-51 like autophagy activating kinase 2
Details	215	89	hsa-miR-381-3p	VEZF1	vascular endothelial zinc finger 1
Details	216	89	hsa-miR-381-3p	SGO1	shugoshin 1
Details	217	88	hsa-miR-381-3p	VASH2	vasohibin 2
Details	218	88	hsa-miR-381-3p	CACNA1C	calcium voltage-gated channel subunit alpha1 C
Details	219	88	hsa-miR-381-3p	OSBPL3	oxysterol binding protein like 3
Details	220	88	hsa-miR-381-3p	DHX33	DEAH-box helicase 33
Details	221	88	hsa-miR-381-3p	TSPAN2	tetraspanin 2
Details	222	88	hsa-miR-381-3p	PCDH19	protocadherin 19
Details	223	88	hsa-miR-381-3p	LVRN	laeverin
Details	224	88	hsa-miR-381-3p	CDH20	cadherin 20
Details	225	88	hsa-miR-381-3p	SEMA6D	semaphorin 6D
Details	226	88	hsa-miR-381-3p	THAP12	THAP domain containing 12
Details	227	88	hsa-miR-381-3p	KIF1B	kinesin family member 1B
Details	228	88	hsa-miR-381-3p	LZTS2	leucine zipper tumor suppressor 2
Details	229	88	hsa-miR-381-3p	TNS3	tensin 3
Details	230	88	hsa-miR-381-3p	EPS8	epidermal growth factor receptor pathway substrate 8
Details	231	88	hsa-miR-381-3p	CADM1	cell adhesion molecule 1
Details	232	88	hsa-miR-381-3p	ZNF558	zinc finger protein 558
Details	233	88	hsa-miR-381-3p	PTPRE	protein tyrosine phosphatase, receptor type E
Details	234	88	hsa-miR-381-3p	BTBD1	BTB domain containing 1
Details	235	88	hsa-miR-381-3p	CBX5	chromobox 5
Details	236	88	hsa-miR-381-3p	PLG	plasminogen
Details	237	88	hsa-miR-381-3p	PHF2	PHD finger protein 2
Details	238	88	hsa-miR-381-3p	ATP6V1H	ATPase H+ transporting V1 subunit H
Details	239	88	hsa-miR-381-3p	ZNF236	zinc finger protein 236
Details	240	88	hsa-miR-381-3p	FRG2C	FSHD region gene 2 family member C
Details	241	87	hsa-miR-381-3p	KMT2C	lysine methyltransferase 2C
Details	242	87	hsa-miR-381-3p	XPO7	exportin 7
Details	243	87	hsa-miR-381-3p	CHD2	chromodomain helicase DNA binding protein 2
Details	244	87	hsa-miR-381-3p	CLCF1	cardiotrophin like cytokine factor 1
Details	245	87	hsa-miR-381-3p	SIPA1L2	signal induced proliferation associated 1 like 2
Details	246	87	hsa-miR-381-3p	SEPHS1	selenophosphate synthetase 1
Details	247	87	hsa-miR-381-3p	TGS1	trimethylguanosine synthase 1
Details	248	87	hsa-miR-381-3p	GNA13	G protein subunit alpha 13
Details	249	87	hsa-miR-381-3p	KRAS	KRAS proto-oncogene, GTPase
Details	250	87	hsa-miR-381-3p	PARP15	poly(ADP-ribose) polymerase family member 15
Details	251	87	hsa-miR-381-3p	FAM222A	family with sequence similarity 222 member A
Details	252	87	hsa-miR-381-3p	VCPIP1	valosin containing protein interacting protein 1
Details	253	87	hsa-miR-381-3p	FAM107B	family with sequence similarity 107 member B
Details	254	87	hsa-miR-381-3p	SLC6A8	solute carrier family 6 member 8
Details	255	87	hsa-miR-381-3p	MPEG1	macrophage expressed 1
Details	256	87	hsa-miR-381-3p	POU4F1	POU class 4 homeobox 1
Details	257	87	hsa-miR-381-3p	TMEM161B	transmembrane protein 161B
Details	258	87	hsa-miR-381-3p	SWSAP1	SWIM-type zinc finger 7 associated protein 1
Details	259	87	hsa-miR-381-3p	SEPT9	septin 9
Details	260	87	hsa-miR-381-3p	RBPJ	recombination signal binding protein for immunoglobulin kappa J region
Details	261	87	hsa-miR-381-3p	KLHL15	kelch like family member 15
Details	262	87	hsa-miR-381-3p	FUS	FUS RNA binding protein
Details	263	87	hsa-miR-381-3p	TRPM7	transient receptor potential cation channel subfamily M member 7
Details	264	87	hsa-miR-381-3p	MAPK10	mitogen-activated protein kinase 10
Details	265	87	hsa-miR-381-3p	AGFG1	ArfGAP with FG repeats 1
Details	266	87	hsa-miR-381-3p	ELOVL7	ELOVL fatty acid elongase 7
Details	267	86	hsa-miR-381-3p	MAGI1	membrane associated guanylate kinase, WW and PDZ domain containing 1
Details	268	86	hsa-miR-381-3p	POLR1B	RNA polymerase I subunit B
Details	269	86	hsa-miR-381-3p	PSIP1	PC4 and SFRS1 interacting protein 1
Details	270	86	hsa-miR-381-3p	PDE5A	phosphodiesterase 5A
Details	271	86	hsa-miR-381-3p	PDS5B	PDS5 cohesin associated factor B
Details	272	86	hsa-miR-381-3p	GNB4	G protein subunit beta 4
Details	273	86	hsa-miR-381-3p	AFF4	AF4/FMR2 family member 4
Details	274	86	hsa-miR-381-3p	EPB41L1	erythrocyte membrane protein band 4.1 like 1
Details	275	86	hsa-miR-381-3p	PRPF8	pre-mRNA processing factor 8
Details	276	86	hsa-miR-381-3p	ZBTB22	zinc finger and BTB domain containing 22
Details	277	86	hsa-miR-381-3p	HMGXB4	HMG-box containing 4
Details	278	86	hsa-miR-381-3p	GRM3	glutamate metabotropic receptor 3
Details	279	86	hsa-miR-381-3p	KHDRBS1	KH RNA binding domain containing, signal transduction associated 1
Details	280	86	hsa-miR-381-3p	SYNGR3	synaptogyrin 3
Details	281	86	hsa-miR-381-3p	TLN2	talin 2
Details	282	86	hsa-miR-381-3p	ARHGAP12	Rho GTPase activating protein 12
Details	283	86	hsa-miR-381-3p	SLC4A5	solute carrier family 4 member 5
Details	284	86	hsa-miR-381-3p	ITGA6	integrin subunit alpha 6
Details	285	86	hsa-miR-381-3p	TRIO	trio Rho guanine nucleotide exchange factor
Details	286	86	hsa-miR-381-3p	HNRNPLL	heterogeneous nuclear ribonucleoprotein L like
Details	287	86	hsa-miR-381-3p	SELENOK	selenoprotein K
Details	288	86	hsa-miR-381-3p	ID1	inhibitor of DNA binding 1, HLH protein
Details	289	86	hsa-miR-381-3p	PPM1A	protein phosphatase, Mg2+/Mn2+ dependent 1A
Details	290	86	hsa-miR-381-3p	PGLYRP4	peptidoglycan recognition protein 4
Details	291	86	hsa-miR-381-3p	NFIA	nuclear factor I A
Details	292	86	hsa-miR-381-3p	TXNRD3NB	thioredoxin reductase 3 neighbor
Details	293	86	hsa-miR-381-3p	HEATR5B	HEAT repeat containing 5B
Details	294	86	hsa-miR-381-3p	PARP3	poly(ADP-ribose) polymerase family member 3
Details	295	86	hsa-miR-381-3p	HNRNPR	heterogeneous nuclear ribonucleoprotein R
Details	296	86	hsa-miR-381-3p	BDNF	brain derived neurotrophic factor
Details	297	86	hsa-miR-381-3p	JAG2	jagged 2
Details	298	86	hsa-miR-381-3p	UCHL5	ubiquitin C-terminal hydrolase L5
Details	299	86	hsa-miR-381-3p	PPP1R21	protein phosphatase 1 regulatory subunit 21
Details	300	85	hsa-miR-381-3p	CD300LG	CD300 molecule like family member g
Details	301	85	hsa-miR-381-3p	RAPH1	Ras association (RalGDS/AF-6) and pleckstrin homology domains 1
Details	302	85	hsa-miR-381-3p	MBNL2	muscleblind like splicing regulator 2
Details	303	85	hsa-miR-381-3p	APP	amyloid beta precursor protein
Details	304	85	hsa-miR-381-3p	PPP1R15B	protein phosphatase 1 regulatory subunit 15B
Details	305	85	hsa-miR-381-3p	TENT5A	terminal nucleotidyltransferase 5A
Details	306	85	hsa-miR-381-3p	CARMIL3	capping protein regulator and myosin 1 linker 3
Details	307	85	hsa-miR-381-3p	LRRC1	leucine rich repeat containing 1
Details	308	85	hsa-miR-381-3p	NKTR	natural killer cell triggering receptor
Details	309	85	hsa-miR-381-3p	RAB3C	RAB3C, member RAS oncogene family
Details	310	85	hsa-miR-381-3p	FBXO43	F-box protein 43
Details	311	85	hsa-miR-381-3p	CREBZF	CREB/ATF bZIP transcription factor
Details	312	85	hsa-miR-381-3p	P2RY13	purinergic receptor P2Y13
Details	313	85	hsa-miR-381-3p	PEX5L	peroxisomal biogenesis factor 5 like
Details	314	85	hsa-miR-381-3p	NPY	neuropeptide Y
Details	315	85	hsa-miR-381-3p	RBPMS2	RNA binding protein, mRNA processing factor 2
Details	316	85	hsa-miR-381-3p	EIF1AX	eukaryotic translation initiation factor 1A X-linked
Details	317	85	hsa-miR-381-3p	POU3F3	POU class 3 homeobox 3
Details	318	85	hsa-miR-381-3p	TET3	tet methylcytosine dioxygenase 3
Details	319	85	hsa-miR-381-3p	SEC23IP	SEC23 interacting protein
Details	320	85	hsa-miR-381-3p	NUDT4	nudix hydrolase 4
Details	321	85	hsa-miR-381-3p	MMS22L	MMS22 like, DNA repair protein
Details	322	84	hsa-miR-381-3p	JPH3	junctophilin 3
Details	323	84	hsa-miR-381-3p	XPO1	exportin 1
Details	324	84	hsa-miR-381-3p	SEC22C	SEC22 homolog C, vesicle trafficking protein
Details	325	84	hsa-miR-381-3p	BMPR2	bone morphogenetic protein receptor type 2
Details	326	84	hsa-miR-381-3p	USF3	upstream transcription factor family member 3
Details	327	84	hsa-miR-381-3p	AKAP9	A-kinase anchoring protein 9
Details	328	84	hsa-miR-381-3p	ARRDC3	arrestin domain containing 3
Details	329	84	hsa-miR-381-3p	CACNB2	calcium voltage-gated channel auxiliary subunit beta 2
Details	330	84	hsa-miR-381-3p	CAMTA1	calmodulin binding transcription activator 1
Details	331	84	hsa-miR-381-3p	PIGX	phosphatidylinositol glycan anchor biosynthesis class X
Details	332	84	hsa-miR-381-3p	DOP1A	DOP1 leucine zipper like protein A
Details	333	84	hsa-miR-381-3p	KIAA1958	KIAA1958
Details	334	84	hsa-miR-381-3p	SEC24A	SEC24 homolog A, COPII coat complex component
Details	335	84	hsa-miR-381-3p	FYN	FYN proto-oncogene, Src family tyrosine kinase
Details	336	84	hsa-miR-381-3p	IGFBP1	insulin like growth factor binding protein 1
Details	337	84	hsa-miR-381-3p	PLPP3	phospholipid phosphatase 3
Details	338	84	hsa-miR-381-3p	MAGT1	magnesium transporter 1
Details	339	84	hsa-miR-381-3p	IL20	interleukin 20
Details	340	84	hsa-miR-381-3p	B4GALT6	beta-1,4-galactosyltransferase 6
Details	341	84	hsa-miR-381-3p	ZNF841	zinc finger protein 841
Details	342	84	hsa-miR-381-3p	ORC2	origin recognition complex subunit 2
Details	343	84	hsa-miR-381-3p	CDH11	cadherin 11
Details	344	83	hsa-miR-381-3p	KIAA1217	KIAA1217
Details	345	83	hsa-miR-381-3p	ACBD5	acyl-CoA binding domain containing 5
Details	346	83	hsa-miR-381-3p	NCKAP1	NCK associated protein 1
Details	347	83	hsa-miR-381-3p	CBLN4	cerebellin 4 precursor
Details	348	83	hsa-miR-381-3p	LRRC8B	leucine rich repeat containing 8 VRAC subunit B
Details	349	83	hsa-miR-381-3p	BTAF1	B-TFIID TATA-box binding protein associated factor 1
Details	350	83	hsa-miR-381-3p	EIF4ENIF1	eukaryotic translation initiation factor 4E nuclear import factor 1
Details	351	83	hsa-miR-381-3p	GOLGA1	golgin A1
Details	352	83	hsa-miR-381-3p	CPSF6	cleavage and polyadenylation specific factor 6
Details	353	83	hsa-miR-381-3p	KDSR	3-ketodihydrosphingosine reductase
Details	354	83	hsa-miR-381-3p	PMPCB	peptidase, mitochondrial processing beta subunit
Details	355	83	hsa-miR-381-3p	IQSEC2	IQ motif and Sec7 domain 2
Details	356	83	hsa-miR-381-3p	RTN1	reticulon 1
Details	357	83	hsa-miR-381-3p	IMPAD1	inositol monophosphatase domain containing 1
Details	358	83	hsa-miR-381-3p	ZNF616	zinc finger protein 616
Details	359	83	hsa-miR-381-3p	UGT3A1	UDP glycosyltransferase family 3 member A1
Details	360	83	hsa-miR-381-3p	PHIP	pleckstrin homology domain interacting protein
Details	361	83	hsa-miR-381-3p	HES1	hes family bHLH transcription factor 1
Details	362	83	hsa-miR-381-3p	PENK	proenkephalin
Details	363	83	hsa-miR-381-3p	CLOCK	clock circadian regulator
Details	364	83	hsa-miR-381-3p	ORC4	origin recognition complex subunit 4
Details	365	83	hsa-miR-381-3p	RRAS2	RAS related 2
Details	366	83	hsa-miR-381-3p	PAFAH1B1	platelet activating factor acetylhydrolase 1b regulatory subunit 1
Details	367	83	hsa-miR-381-3p	NFYB	nuclear transcription factor Y subunit beta
Details	368	83	hsa-miR-381-3p	SYVN1	synoviolin 1
Details	369	83	hsa-miR-381-3p	MNX1	motor neuron and pancreas homeobox 1
Details	370	83	hsa-miR-381-3p	LATS1	large tumor suppressor kinase 1
Details	371	83	hsa-miR-381-3p	DCUN1D5	defective in cullin neddylation 1 domain containing 5
Details	372	83	hsa-miR-381-3p	ZBTB1	zinc finger and BTB domain containing 1
Details	373	83	hsa-miR-381-3p	LANCL2	LanC like 2
Details	374	83	hsa-miR-381-3p	TMX1	thioredoxin related transmembrane protein 1
Details	375	83	hsa-miR-381-3p	GNA11	G protein subunit alpha 11
Details	376	83	hsa-miR-381-3p	ST5	suppression of tumorigenicity 5
Details	377	83	hsa-miR-381-3p	CGGBP1	CGG triplet repeat binding protein 1
Details	378	83	hsa-miR-381-3p	BRD1	bromodomain containing 1
Details	379	83	hsa-miR-381-3p	PPP2R5E	protein phosphatase 2 regulatory subunit B'epsilon
Details	380	83	hsa-miR-381-3p	MBD5	methyl-CpG binding domain protein 5
Details	381	83	hsa-miR-381-3p	LIN9	lin-9 DREAM MuvB core complex component
Details	382	83	hsa-miR-381-3p	PCSK2	proprotein convertase subtilisin/kexin type 2
Details	383	83	hsa-miR-381-3p	MALT1	MALT1 paracaspase
Details	384	82	hsa-miR-381-3p	BEAN1	brain expressed associated with NEDD4 1
Details	385	82	hsa-miR-381-3p	PPP3CA	protein phosphatase 3 catalytic subunit alpha
Details	386	82	hsa-miR-381-3p	FAM117A	family with sequence similarity 117 member A
Details	387	82	hsa-miR-381-3p	SKIL	SKI like proto-oncogene
Details	388	82	hsa-miR-381-3p	RHOT1	ras homolog family member T1
Details	389	82	hsa-miR-381-3p	SALL1	spalt like transcription factor 1
Details	390	82	hsa-miR-381-3p	ATF7IP	activating transcription factor 7 interacting protein
Details	391	82	hsa-miR-381-3p	TMEM267	transmembrane protein 267
Details	392	82	hsa-miR-381-3p	CRY1	cryptochrome circadian regulator 1
Details	393	82	hsa-miR-381-3p	ATRN	attractin
Details	394	82	hsa-miR-381-3p	KALRN	kalirin RhoGEF kinase
Details	395	82	hsa-miR-381-3p	PRPF38B	pre-mRNA processing factor 38B
Details	396	82	hsa-miR-381-3p	PPP1R2	protein phosphatase 1 regulatory inhibitor subunit 2
Details	397	82	hsa-miR-381-3p	TMED7	transmembrane p24 trafficking protein 7
Details	398	82	hsa-miR-381-3p	LMO3	LIM domain only 3
Details	399	82	hsa-miR-381-3p	SGTB	small glutamine rich tetratricopeptide repeat containing beta
Details	400	82	hsa-miR-381-3p	NFKBIA	NFKB inhibitor alpha
Details	401	82	hsa-miR-381-3p	YIPF5	Yip1 domain family member 5
Details	402	82	hsa-miR-381-3p	TP53BP1	tumor protein p53 binding protein 1
Details	403	82	hsa-miR-381-3p	CRELD2	cysteine rich with EGF like domains 2
Details	404	82	hsa-miR-381-3p	RORA	RAR related orphan receptor A
Details	405	82	hsa-miR-381-3p	FZD3	frizzled class receptor 3
Details	406	82	hsa-miR-381-3p	SCN7A	sodium voltage-gated channel alpha subunit 7
Details	407	81	hsa-miR-381-3p	AXL	AXL receptor tyrosine kinase
Details	408	81	hsa-miR-381-3p	IREB2	iron responsive element binding protein 2
Details	409	81	hsa-miR-381-3p	AP1S3	adaptor related protein complex 1 subunit sigma 3
Details	410	81	hsa-miR-381-3p	MYCBP2	MYC binding protein 2, E3 ubiquitin protein ligase
Details	411	81	hsa-miR-381-3p	RAB10	RAB10, member RAS oncogene family
Details	412	81	hsa-miR-381-3p	MAP2K3	mitogen-activated protein kinase kinase 3
Details	413	81	hsa-miR-381-3p	RAPGEF5	Rap guanine nucleotide exchange factor 5
Details	414	81	hsa-miR-381-3p	SELE	selectin E
Details	415	81	hsa-miR-381-3p	NHLH2	nescient helix-loop-helix 2
Details	416	81	hsa-miR-381-3p	RWDD3	RWD domain containing 3
Details	417	81	hsa-miR-381-3p	POLR2K	RNA polymerase II subunit K
Details	418	81	hsa-miR-381-3p	EPC1	enhancer of polycomb homolog 1
Details	419	81	hsa-miR-381-3p	ZBTB39	zinc finger and BTB domain containing 39
Details	420	81	hsa-miR-381-3p	REL	REL proto-oncogene, NF-kB subunit
Details	421	81	hsa-miR-381-3p	BTBD7	BTB domain containing 7
Details	422	81	hsa-miR-381-3p	POPDC3	popeye domain containing 3
Details	423	81	hsa-miR-381-3p	FGFR2	fibroblast growth factor receptor 2
Details	424	81	hsa-miR-381-3p	IPO7	importin 7
Details	425	81	hsa-miR-381-3p	QKI	QKI, KH domain containing RNA binding
Details	426	81	hsa-miR-381-3p	SPPL3	signal peptide peptidase like 3
Details	427	81	hsa-miR-381-3p	TMEM14C	transmembrane protein 14C
Details	428	81	hsa-miR-381-3p	NLN	neurolysin
Details	429	81	hsa-miR-381-3p	AUTS2	AUTS2, activator of transcription and developmental regulator
Details	430	81	hsa-miR-381-3p	RPRD1B	regulation of nuclear pre-mRNA domain containing 1B
Details	431	81	hsa-miR-381-3p	SCAF8	SR-related CTD associated factor 8
Details	432	81	hsa-miR-381-3p	ARL17A	ADP ribosylation factor like GTPase 17A
Details	433	81	hsa-miR-381-3p	SLMAP	sarcolemma associated protein
Details	434	81	hsa-miR-381-3p	SYNCRIP	synaptotagmin binding cytoplasmic RNA interacting protein
Details	435	81	hsa-miR-381-3p	PLCB4	phospholipase C beta 4
Details	436	80	hsa-miR-381-3p	CORO1C	coronin 1C
Details	437	80	hsa-miR-381-3p	BLOC1S5	biogenesis of lysosomal organelles complex 1 subunit 5
Details	438	80	hsa-miR-381-3p	ST8SIA3	ST8 alpha-N-acetyl-neuraminide alpha-2,8-sialyltransferase 3
Details	439	80	hsa-miR-381-3p	EIF4A2	eukaryotic translation initiation factor 4A2
Details	440	80	hsa-miR-381-3p	MYSM1	Myb like, SWIRM and MPN domains 1
Details	441	80	hsa-miR-381-3p	RNF2	ring finger protein 2
Details	442	80	hsa-miR-381-3p	CCDC66	coiled-coil domain containing 66
Details	443	80	hsa-miR-381-3p	ARHGAP21	Rho GTPase activating protein 21
Details	444	80	hsa-miR-381-3p	NELFA	negative elongation factor complex member A
Details	445	80	hsa-miR-381-3p	HCCS	holocytochrome c synthase
Details	446	80	hsa-miR-381-3p	WDR7	WD repeat domain 7
Details	447	80	hsa-miR-381-3p	TMEM185A	transmembrane protein 185A
Details	448	80	hsa-miR-381-3p	KLF5	Kruppel like factor 5
Details	449	80	hsa-miR-381-3p	RBM12B	RNA binding motif protein 12B
Details	450	80	hsa-miR-381-3p	DEK	DEK proto-oncogene
Details	451	80	hsa-miR-381-3p	NUP160	nucleoporin 160
Details	452	80	hsa-miR-381-3p	STRBP	spermatid perinuclear RNA binding protein
Details	453	80	hsa-miR-381-3p	YTHDF1	YTH N6-methyladenosine RNA binding protein 1
Details	454	80	hsa-miR-381-3p	TMEM128	transmembrane protein 128
Details	455	80	hsa-miR-381-3p	ZFYVE21	zinc finger FYVE-type containing 21
Details	456	80	hsa-miR-381-3p	NAA25	N(alpha)-acetyltransferase 25, NatB auxiliary subunit
Details	457	80	hsa-miR-381-3p	HS6ST2	heparan sulfate 6-O-sulfotransferase 2
Details	458	80	hsa-miR-381-3p	UBAP2L	ubiquitin associated protein 2 like
Details	459	80	hsa-miR-381-3p	FAM9C	family with sequence similarity 9 member C
Details	460	80	hsa-miR-381-3p	CPNE4	copine 4
Details	461	80	hsa-miR-381-3p	HNRNPL	heterogeneous nuclear ribonucleoprotein L
Details	462	79	hsa-miR-381-3p	BAG1	BCL2 associated athanogene 1
Details	463	79	hsa-miR-381-3p	KBTBD2	kelch repeat and BTB domain containing 2
Details	464	79	hsa-miR-381-3p	KLF8	Kruppel like factor 8
Details	465	79	hsa-miR-381-3p	TUSC1	tumor suppressor candidate 1
Details	466	79	hsa-miR-381-3p	HHIP	hedgehog interacting protein
Details	467	79	hsa-miR-381-3p	REV3L	REV3 like, DNA directed polymerase zeta catalytic subunit
Details	468	79	hsa-miR-381-3p	PIAS1	protein inhibitor of activated STAT 1
Details	469	79	hsa-miR-381-3p	KIF23	kinesin family member 23
Details	470	79	hsa-miR-381-3p	FBXO33	F-box protein 33
Details	471	79	hsa-miR-381-3p	OR2L13	olfactory receptor family 2 subfamily L member 13
Details	472	79	hsa-miR-381-3p	SMARCB1	SWI/SNF related, matrix associated, actin dependent regulator of chromatin, subfamily b, member 1
Details	473	79	hsa-miR-381-3p	RRM2	ribonucleotide reductase regulatory subunit M2
Details	474	79	hsa-miR-381-3p	SLITRK6	SLIT and NTRK like family member 6
Details	475	79	hsa-miR-381-3p	RASGEF1A	RasGEF domain family member 1A
Details	476	79	hsa-miR-381-3p	PFKFB3	6-phosphofructo-2-kinase/fructose-2,6-biphosphatase 3
Details	477	79	hsa-miR-381-3p	SMC2	structural maintenance of chromosomes 2
Details	478	79	hsa-miR-381-3p	NIPA2	NIPA magnesium transporter 2
Details	479	79	hsa-miR-381-3p	AKTIP	AKT interacting protein
Details	480	79	hsa-miR-381-3p	UBR5	ubiquitin protein ligase E3 component n-recognin 5
Details	481	79	hsa-miR-381-3p	SYF2	SYF2 pre-mRNA splicing factor
Details	482	79	hsa-miR-381-3p	RALGDS	ral guanine nucleotide dissociation stimulator
Details	483	79	hsa-miR-381-3p	ZBTB10	zinc finger and BTB domain containing 10
Details	484	79	hsa-miR-381-3p	CASD1	CAS1 domain containing 1
Details	485	79	hsa-miR-381-3p	NR2F2	nuclear receptor subfamily 2 group F member 2
Details	486	79	hsa-miR-381-3p	ZNF292	zinc finger protein 292
Details	487	79	hsa-miR-381-3p	RAP2C	RAP2C, member of RAS oncogene family
Details	488	79	hsa-miR-381-3p	GPR180	G protein-coupled receptor 180
Details	489	79	hsa-miR-381-3p	MITF	melanocyte inducing transcription factor
Details	490	79	hsa-miR-381-3p	CRISP1	cysteine rich secretory protein 1
Details	491	79	hsa-miR-381-3p	APC	APC, WNT signaling pathway regulator
Details	492	79	hsa-miR-381-3p	ANKRD50	ankyrin repeat domain 50
Details	493	79	hsa-miR-381-3p	KAT6B	lysine acetyltransferase 6B
Details	494	79	hsa-miR-381-3p	TEAD1	TEA domain transcription factor 1
Details	495	78	hsa-miR-381-3p	RPRD1A	regulation of nuclear pre-mRNA domain containing 1A
Details	496	78	hsa-miR-381-3p	CACNA2D1	calcium voltage-gated channel auxiliary subunit alpha2delta 1
Details	497	78	hsa-miR-381-3p	ZNF619	zinc finger protein 619
Details	498	78	hsa-miR-381-3p	ARNTL	aryl hydrocarbon receptor nuclear translocator like
Details	499	78	hsa-miR-381-3p	TMEM39A	transmembrane protein 39A
Details	500	78	hsa-miR-381-3p	PLCL2	phospholipase C like 2
Details	501	78	hsa-miR-381-3p	KCTD15	potassium channel tetramerization domain containing 15
Details	502	78	hsa-miR-381-3p	SMNDC1	survival motor neuron domain containing 1
Details	503	78	hsa-miR-381-3p	ABCA9	ATP binding cassette subfamily A member 9
Details	504	78	hsa-miR-381-3p	FA2H	fatty acid 2-hydroxylase
Details	505	78	hsa-miR-381-3p	PBX1	PBX homeobox 1
Details	506	78	hsa-miR-381-3p	DLX2	distal-less homeobox 2
Details	507	78	hsa-miR-381-3p	XIRP2	xin actin binding repeat containing 2
Details	508	78	hsa-miR-381-3p	WWC2	WW and C2 domain containing 2
Details	509	78	hsa-miR-381-3p	MAP3K20	mitogen-activated protein kinase kinase kinase 20
Details	510	78	hsa-miR-381-3p	PDLIM3	PDZ and LIM domain 3
Details	511	78	hsa-miR-381-3p	TRA2A	transformer 2 alpha homolog
Details	512	78	hsa-miR-381-3p	CDH13	cadherin 13
Details	513	78	hsa-miR-381-3p	ASXL2	ASXL transcriptional regulator 2
Details	514	78	hsa-miR-381-3p	ACP1	acid phosphatase 1
Details	515	78	hsa-miR-381-3p	CCND2	cyclin D2
Details	516	78	hsa-miR-381-3p	VMA21	VMA21, vacuolar ATPase assembly factor
Details	517	78	hsa-miR-381-3p	MFSD14A	major facilitator superfamily domain containing 14A
Details	518	78	hsa-miR-381-3p	DACT1	dishevelled binding antagonist of beta catenin 1
Details	519	78	hsa-miR-381-3p	NUFIP2	nuclear FMR1 interacting protein 2
Details	520	78	hsa-miR-381-3p	MINDY3	MINDY lysine 48 deubiquitinase 3
Details	521	78	hsa-miR-381-3p	GABRA5	gamma-aminobutyric acid type A receptor alpha5 subunit
Details	522	78	hsa-miR-381-3p	SLC38A2	solute carrier family 38 member 2
Details	523	77	hsa-miR-381-3p	LSM14A	LSM14A, mRNA processing body assembly factor
Details	524	77	hsa-miR-381-3p	TLE1	TLE family member 1, transcriptional corepressor
Details	525	77	hsa-miR-381-3p	TSHZ3	teashirt zinc finger homeobox 3
Details	526	77	hsa-miR-381-3p	SCAMP1	secretory carrier membrane protein 1
Details	527	77	hsa-miR-381-3p	PAPOLG	poly(A) polymerase gamma
Details	528	77	hsa-miR-381-3p	MARCH6	membrane associated ring-CH-type finger 6
Details	529	77	hsa-miR-381-3p	GABRG1	gamma-aminobutyric acid type A receptor gamma1 subunit
Details	530	77	hsa-miR-381-3p	ZNF652	zinc finger protein 652
Details	531	77	hsa-miR-381-3p	TMEM231	transmembrane protein 231
Details	532	77	hsa-miR-381-3p	NIPAL1	NIPA like domain containing 1
Details	533	77	hsa-miR-381-3p	NRXN1	neurexin 1
Details	534	77	hsa-miR-381-3p	TM4SF1	transmembrane 4 L six family member 1
Details	535	77	hsa-miR-381-3p	ERCC4	ERCC excision repair 4, endonuclease catalytic subunit
Details	536	77	hsa-miR-381-3p	OTULINL	OTU deubiquitinase with linear linkage specificity like
Details	537	77	hsa-miR-381-3p	C17orf75	chromosome 17 open reading frame 75
Details	538	77	hsa-miR-381-3p	R3HDM2	R3H domain containing 2
Details	539	77	hsa-miR-381-3p	KDM7A	lysine demethylase 7A
Details	540	77	hsa-miR-381-3p	ZNF680	zinc finger protein 680
Details	541	76	hsa-miR-381-3p	HMBOX1	homeobox containing 1
Details	542	76	hsa-miR-381-3p	MYCN	MYCN proto-oncogene, bHLH transcription factor
Details	543	76	hsa-miR-381-3p	ZMAT3	zinc finger matrin-type 3
Details	544	76	hsa-miR-381-3p	PRKG1	protein kinase cGMP-dependent 1
Details	545	76	hsa-miR-381-3p	GRM1	glutamate metabotropic receptor 1
Details	546	76	hsa-miR-381-3p	ZNF644	zinc finger protein 644
Details	547	76	hsa-miR-381-3p	FBXO45	F-box protein 45
Details	548	76	hsa-miR-381-3p	TEK	TEK receptor tyrosine kinase
Details	549	76	hsa-miR-381-3p	ARHGAP20	Rho GTPase activating protein 20
Details	550	76	hsa-miR-381-3p	ITM2C	integral membrane protein 2C
Details	551	76	hsa-miR-381-3p	PUM1	pumilio RNA binding family member 1
Details	552	76	hsa-miR-381-3p	CDKL2	cyclin dependent kinase like 2
Details	553	76	hsa-miR-381-3p	CHRAC1	chromatin accessibility complex subunit 1
Details	554	76	hsa-miR-381-3p	DEPTOR	DEP domain containing MTOR interacting protein
Details	555	76	hsa-miR-381-3p	CNNM4	cyclin and CBS domain divalent metal cation transport mediator 4
Details	556	76	hsa-miR-381-3p	ZC3H11A	zinc finger CCCH-type containing 11A
Details	557	76	hsa-miR-381-3p	GRPEL2	GrpE like 2, mitochondrial
Details	558	76	hsa-miR-381-3p	PDE1C	phosphodiesterase 1C
Details	559	76	hsa-miR-381-3p	CCNY	cyclin Y
Details	560	76	hsa-miR-381-3p	DMTF1	cyclin D binding myb like transcription factor 1
Details	561	76	hsa-miR-381-3p	METTL21C	methyltransferase like 21C
Details	562	76	hsa-miR-381-3p	MEGF9	multiple EGF like domains 9
Details	563	76	hsa-miR-381-3p	WEE1	WEE1 G2 checkpoint kinase
Details	564	76	hsa-miR-381-3p	VAMP1	vesicle associated membrane protein 1
Details	565	76	hsa-miR-381-3p	PRDM16	PR/SET domain 16
Details	566	76	hsa-miR-381-3p	CDYL2	chromodomain Y like 2
Details	567	75	hsa-miR-381-3p	FAM3C	family with sequence similarity 3 member C
Details	568	75	hsa-miR-381-3p	DPH6	diphthamine biosynthesis 6
Details	569	75	hsa-miR-381-3p	SGO2	shugoshin 2
Details	570	75	hsa-miR-381-3p	MLLT6	MLLT6, PHD finger containing
Details	571	75	hsa-miR-381-3p	DCAF12	DDB1 and CUL4 associated factor 12
Details	572	75	hsa-miR-381-3p	SYCP1	synaptonemal complex protein 1
Details	573	75	hsa-miR-381-3p	LURAP1L	leucine rich adaptor protein 1 like
Details	574	75	hsa-miR-381-3p	R3HDM1	R3H domain containing 1
Details	575	75	hsa-miR-381-3p	RAB22A	RAB22A, member RAS oncogene family
Details	576	75	hsa-miR-381-3p	ARF1	ADP ribosylation factor 1
Details	577	75	hsa-miR-381-3p	INAVA	innate immunity activator
Details	578	75	hsa-miR-381-3p	DLC1	DLC1 Rho GTPase activating protein
Details	579	75	hsa-miR-381-3p	NAV1	neuron navigator 1
Details	580	75	hsa-miR-381-3p	NF1	neurofibromin 1
Details	581	75	hsa-miR-381-3p	PDXDC1	pyridoxal dependent decarboxylase domain containing 1
Details	582	75	hsa-miR-381-3p	LIN28A	lin-28 homolog A
Details	583	75	hsa-miR-381-3p	OTUD4	OTU deubiquitinase 4
Details	584	75	hsa-miR-381-3p	ZNF827	zinc finger protein 827
Details	585	75	hsa-miR-381-3p	SLC25A24	solute carrier family 25 member 24
Details	586	74	hsa-miR-381-3p	MSR1	macrophage scavenger receptor 1
Details	587	74	hsa-miR-381-3p	SLC34A2	solute carrier family 34 member 2
Details	588	74	hsa-miR-381-3p	DCAF10	DDB1 and CUL4 associated factor 10
Details	589	74	hsa-miR-381-3p	WDR76	WD repeat domain 76
Details	590	74	hsa-miR-381-3p	FAM19A5	family with sequence similarity 19 member A5, C-C motif chemokine like
Details	591	74	hsa-miR-381-3p	TNFRSF21	TNF receptor superfamily member 21
Details	592	74	hsa-miR-381-3p	PRKACB	protein kinase cAMP-activated catalytic subunit beta
Details	593	74	hsa-miR-381-3p	EML1	EMAP like 1
Details	594	74	hsa-miR-381-3p	TPTE	transmembrane phosphatase with tensin homology
Details	595	74	hsa-miR-381-3p	KLHL24	kelch like family member 24
Details	596	74	hsa-miR-381-3p	CENPC	centromere protein C
Details	597	74	hsa-miR-381-3p	NUP58	nucleoporin 58
Details	598	74	hsa-miR-381-3p	CUL1	cullin 1
Details	599	74	hsa-miR-381-3p	SLC24A3	solute carrier family 24 member 3
Details	600	74	hsa-miR-381-3p	CECR2	CECR2, histone acetyl-lysine reader
Details	601	74	hsa-miR-381-3p	FNDC3B	fibronectin type III domain containing 3B
Details	602	74	hsa-miR-381-3p	ZFP37	ZFP37 zinc finger protein
Details	603	74	hsa-miR-381-3p	PPP1R10	protein phosphatase 1 regulatory subunit 10
Details	604	74	hsa-miR-381-3p	MED13L	mediator complex subunit 13 like
Details	605	74	hsa-miR-381-3p	ARPP19	cAMP regulated phosphoprotein 19
Details	606	74	hsa-miR-381-3p	NFAT5	nuclear factor of activated T cells 5
Details	607	74	hsa-miR-381-3p	SPRY1	sprouty RTK signaling antagonist 1
Details	608	74	hsa-miR-381-3p	GFRA1	GDNF family receptor alpha 1
Details	609	74	hsa-miR-381-3p	NFASC	neurofascin
Details	610	74	hsa-miR-381-3p	MDM1	Mdm1 nuclear protein
Details	611	74	hsa-miR-381-3p	SRSF2	serine and arginine rich splicing factor 2
Details	612	74	hsa-miR-381-3p	CARMIL1	capping protein regulator and myosin 1 linker 1
Details	613	74	hsa-miR-381-3p	CCNE2	cyclin E2
Details	614	74	hsa-miR-381-3p	HDAC9	histone deacetylase 9
Details	615	74	hsa-miR-381-3p	MON2	MON2 homolog, regulator of endosome-to-Golgi trafficking
Details	616	73	hsa-miR-381-3p	ICE1	interactor of little elongation complex ELL subunit 1
Details	617	73	hsa-miR-381-3p	EIF3A	eukaryotic translation initiation factor 3 subunit A
Details	618	73	hsa-miR-381-3p	SLC1A2	solute carrier family 1 member 2
Details	619	73	hsa-miR-381-3p	TAF4B	TATA-box binding protein associated factor 4b
Details	620	73	hsa-miR-381-3p	CHD9	chromodomain helicase DNA binding protein 9
Details	621	73	hsa-miR-381-3p	MAP2	microtubule associated protein 2
Details	622	73	hsa-miR-381-3p	DCBLD2	discoidin, CUB and LCCL domain containing 2
Details	623	73	hsa-miR-381-3p	IMPACT	impact RWD domain protein
Details	624	73	hsa-miR-381-3p	MBL2	mannose binding lectin 2
Details	625	73	hsa-miR-381-3p	ATG14	autophagy related 14
Details	626	73	hsa-miR-381-3p	LIPG	lipase G, endothelial type
Details	627	73	hsa-miR-381-3p	CD46	CD46 molecule
Details	628	73	hsa-miR-381-3p	YTHDF3	YTH N6-methyladenosine RNA binding protein 3
Details	629	73	hsa-miR-381-3p	DACH1	dachshund family transcription factor 1
Details	630	73	hsa-miR-381-3p	C4orf3	chromosome 4 open reading frame 3
Details	631	73	hsa-miR-381-3p	HIP1	huntingtin interacting protein 1
Details	632	73	hsa-miR-381-3p	ADCYAP1	adenylate cyclase activating polypeptide 1
Details	633	73	hsa-miR-381-3p	ETS1	ETS proto-oncogene 1, transcription factor
Details	634	73	hsa-miR-381-3p	KIAA0895	KIAA0895
Details	635	73	hsa-miR-381-3p	PIKFYVE	phosphoinositide kinase, FYVE-type zinc finger containing
Details	636	73	hsa-miR-381-3p	DCX	doublecortin
Details	637	73	hsa-miR-381-3p	WFDC8	WAP four-disulfide core domain 8
Details	638	73	hsa-miR-381-3p	LMLN	leishmanolysin like peptidase
Details	639	73	hsa-miR-381-3p	SLCO2B1	solute carrier organic anion transporter family member 2B1
Details	640	73	hsa-miR-381-3p	SLC6A11	solute carrier family 6 member 11
Details	641	73	hsa-miR-381-3p	TMTC2	transmembrane and tetratricopeptide repeat containing 2
Details	642	73	hsa-miR-381-3p	RIF1	replication timing regulatory factor 1
Details	643	73	hsa-miR-381-3p	ATE1	arginyltransferase 1
Details	644	72	hsa-miR-381-3p	DCAF7	DDB1 and CUL4 associated factor 7
Details	645	72	hsa-miR-381-3p	TMED7-TICAM2	TMED7-TICAM2 readthrough
Details	646	72	hsa-miR-381-3p	STXBP5	syntaxin binding protein 5
Details	647	72	hsa-miR-381-3p	ONECUT2	one cut homeobox 2
Details	648	72	hsa-miR-381-3p	CSKMT	citrate synthase lysine methyltransferase
Details	649	72	hsa-miR-381-3p	RHNO1	RAD9-HUS1-RAD1 interacting nuclear orphan 1
Details	650	72	hsa-miR-381-3p	CRK	CRK proto-oncogene, adaptor protein
Details	651	72	hsa-miR-381-3p	ZNF721	zinc finger protein 721
Details	652	72	hsa-miR-381-3p	BHLHE40	basic helix-loop-helix family member e40
Details	653	72	hsa-miR-381-3p	CNEP1R1	CTD nuclear envelope phosphatase 1 regulatory subunit 1
Details	654	72	hsa-miR-381-3p	JAK2	Janus kinase 2
Details	655	72	hsa-miR-381-3p	TICAM2	toll like receptor adaptor molecule 2
Details	656	72	hsa-miR-381-3p	HOMER1	homer scaffold protein 1
Details	657	72	hsa-miR-381-3p	ZNF681	zinc finger protein 681
Details	658	72	hsa-miR-381-3p	GOLGA2	golgin A2
Details	659	72	hsa-miR-381-3p	CCNK	cyclin K
Details	660	72	hsa-miR-381-3p	PHACTR4	phosphatase and actin regulator 4
Details	661	72	hsa-miR-381-3p	LEMD3	LEM domain containing 3
Details	662	72	hsa-miR-381-3p	TECTB	tectorin beta
Details	663	72	hsa-miR-381-3p	GLG1	golgi glycoprotein 1
Details	664	72	hsa-miR-381-3p	LCORL	ligand dependent nuclear receptor corepressor like
Details	665	72	hsa-miR-381-3p	SMARCA5	SWI/SNF related, matrix associated, actin dependent regulator of chromatin, subfamily a, member 5
Details	666	72	hsa-miR-381-3p	CASP8AP2	caspase 8 associated protein 2
Details	667	72	hsa-miR-381-3p	ZNF506	zinc finger protein 506
Details	668	72	hsa-miR-381-3p	CNKSR3	CNKSR family member 3
Details	669	72	hsa-miR-381-3p	ID2	inhibitor of DNA binding 2
Details	670	72	hsa-miR-381-3p	UBN2	ubinuclein 2
Details	671	72	hsa-miR-381-3p	RAPGEF6	Rap guanine nucleotide exchange factor 6
Details	672	72	hsa-miR-381-3p	ACADM	acyl-CoA dehydrogenase medium chain
Details	673	71	hsa-miR-381-3p	HCN1	hyperpolarization activated cyclic nucleotide gated potassium channel 1
Details	674	71	hsa-miR-381-3p	ZMYND11	zinc finger MYND-type containing 11
Details	675	71	hsa-miR-381-3p	ATL2	atlastin GTPase 2
Details	676	71	hsa-miR-381-3p	STX7	syntaxin 7
Details	677	71	hsa-miR-381-3p	ULK1	unc-51 like autophagy activating kinase 1
Details	678	71	hsa-miR-381-3p	ZNF597	zinc finger protein 597
Details	679	71	hsa-miR-381-3p	NEUROD1	neuronal differentiation 1
Details	680	71	hsa-miR-381-3p	EBF3	EBF transcription factor 3
Details	681	71	hsa-miR-381-3p	RELCH	RAB11 binding and LisH domain, coiled-coil and HEAT repeat containing
Details	682	71	hsa-miR-381-3p	TMX4	thioredoxin related transmembrane protein 4
Details	683	71	hsa-miR-381-3p	PLXNA4	plexin A4
Details	684	71	hsa-miR-381-3p	GTF3C4	general transcription factor IIIC subunit 4
Details	685	71	hsa-miR-381-3p	MPP5	membrane palmitoylated protein 5
Details	686	71	hsa-miR-381-3p	SNAI1	snail family transcriptional repressor 1
Details	687	71	hsa-miR-381-3p	UBTF	upstream binding transcription factor
Details	688	71	hsa-miR-381-3p	BCL11B	BCL11B, BAF complex component
Details	689	71	hsa-miR-381-3p	NLE1	notchless homolog 1
Details	690	71	hsa-miR-381-3p	KLF12	Kruppel like factor 12
Details	691	71	hsa-miR-381-3p	EBF1	EBF transcription factor 1
Details	692	71	hsa-miR-381-3p	DERL1	derlin 1
Details	693	71	hsa-miR-381-3p	SIAH1	siah E3 ubiquitin protein ligase 1
Details	694	71	hsa-miR-381-3p	LRRCC1	leucine rich repeat and coiled-coil centrosomal protein 1
Details	695	71	hsa-miR-381-3p	COL25A1	collagen type XXV alpha 1 chain
Details	696	71	hsa-miR-381-3p	SP8	Sp8 transcription factor
Details	697	70	hsa-miR-381-3p	C1QBP	complement C1q binding protein
Details	698	70	hsa-miR-381-3p	DDX6	DEAD-box helicase 6
Details	699	70	hsa-miR-381-3p	ITGB1BP2	integrin subunit beta 1 binding protein 2
Details	700	70	hsa-miR-381-3p	PRDM12	PR/SET domain 12
Details	701	70	hsa-miR-381-3p	GLS	glutaminase
Details	702	70	hsa-miR-381-3p	MOB1B	MOB kinase activator 1B
Details	703	70	hsa-miR-381-3p	ADAT2	adenosine deaminase, tRNA specific 2
Details	704	70	hsa-miR-381-3p	STK40	serine/threonine kinase 40
Details	705	70	hsa-miR-381-3p	COMMD2	COMM domain containing 2
Details	706	70	hsa-miR-381-3p	PLRG1	pleiotropic regulator 1
Details	707	70	hsa-miR-381-3p	PRDM11	PR/SET domain 11
Details	708	70	hsa-miR-381-3p	ETS2	ETS proto-oncogene 2, transcription factor
Details	709	70	hsa-miR-381-3p	TMEM14B	transmembrane protein 14B
Details	710	70	hsa-miR-381-3p	SAMD12	sterile alpha motif domain containing 12
Details	711	70	hsa-miR-381-3p	LPP	LIM domain containing preferred translocation partner in lipoma
Details	712	70	hsa-miR-381-3p	SERBP1	SERPINE1 mRNA binding protein 1
Details	713	70	hsa-miR-381-3p	PRRC2A	proline rich coiled-coil 2A
Details	714	70	hsa-miR-381-3p	SREK1IP1	SREK1 interacting protein 1
Details	715	70	hsa-miR-381-3p	RPS6KB1	ribosomal protein S6 kinase B1
Details	716	70	hsa-miR-381-3p	DLL1	delta like canonical Notch ligand 1
Details	717	70	hsa-miR-381-3p	KANK2	KN motif and ankyrin repeat domains 2
Details	718	70	hsa-miR-381-3p	BST1	bone marrow stromal cell antigen 1
Details	719	70	hsa-miR-381-3p	CPEB3	cytoplasmic polyadenylation element binding protein 3
Details	720	70	hsa-miR-381-3p	WASF3	WAS protein family member 3

## Sheet: hsa-miR-376b
Target Detail	Target Rank	Target Score	miRNA Name	Gene Symbol	Gene Description
Details	1	99	hsa-miR-376b-3p	BRWD1	bromodomain and WD repeat domain containing 1
Details	2	98	hsa-miR-376b-3p	AGO2	argonaute RISC catalytic component 2
Details	3	98	hsa-miR-376b-3p	KLF15	Kruppel like factor 15
Details	4	98	hsa-miR-376b-3p	COQ10B	coenzyme Q10B
Details	5	97	hsa-miR-376b-3p	WWTR1	WW domain containing transcription regulator 1
Details	6	97	hsa-miR-376b-3p	SIDT2	SID1 transmembrane family member 2
Details	7	97	hsa-miR-376b-3p	DSCAML1	DS cell adhesion molecule like 1
Details	8	97	hsa-miR-376b-3p	TRIM60	tripartite motif containing 60
Details	9	96	hsa-miR-376b-3p	BEND4	BEN domain containing 4
Details	10	96	hsa-miR-376b-3p	EML1	EMAP like 1
Details	11	96	hsa-miR-376b-3p	ENPP3	ectonucleotide pyrophosphatase/phosphodiesterase 3
Details	12	96	hsa-miR-376b-3p	RFTN2	raftlin family member 2
Details	13	95	hsa-miR-376b-3p	PDIA6	protein disulfide isomerase family A member 6
Details	14	95	hsa-miR-376b-3p	MAN1C1	mannosidase alpha class 1C member 1
Details	15	95	hsa-miR-376b-3p	ZNF230	zinc finger protein 230
Details	16	95	hsa-miR-376b-3p	ST6GALNAC3	ST6 N-acetylgalactosaminide alpha-2,6-sialyltransferase 3
Details	17	95	hsa-miR-376b-3p	PON2	paraoxonase 2
Details	18	94	hsa-miR-376b-3p	GRAMD2B	GRAM domain containing 2B
Details	19	94	hsa-miR-376b-3p	BPTF	bromodomain PHD finger transcription factor
Details	20	94	hsa-miR-376b-3p	PRKACB	protein kinase cAMP-activated catalytic subunit beta
Details	21	94	hsa-miR-376b-3p	PLEKHA5	pleckstrin homology domain containing A5
Details	22	94	hsa-miR-376b-3p	MT2A	metallothionein 2A
Details	23	94	hsa-miR-376b-3p	SUGT1	SGT1 homolog, MIS12 kinetochore complex assembly cochaperone
Details	24	94	hsa-miR-376b-3p	TIAM1	T cell lymphoma invasion and metastasis 1
Details	25	93	hsa-miR-376b-3p	MT1X	metallothionein 1X
Details	26	93	hsa-miR-376b-3p	EIF4B	eukaryotic translation initiation factor 4B
Details	27	93	hsa-miR-376b-3p	HEPHL1	hephaestin like 1
Details	28	93	hsa-miR-376b-3p	RBMS1	RNA binding motif single stranded interacting protein 1
Details	29	92	hsa-miR-376b-3p	EFNA4	ephrin A4
Details	30	92	hsa-miR-376b-3p	NSG1	neuronal vesicle trafficking associated 1
Details	31	92	hsa-miR-376b-3p	TMEM136	transmembrane protein 136
Details	32	92	hsa-miR-376b-3p	KPNA4	karyopherin subunit alpha 4
Details	33	92	hsa-miR-376b-3p	CEBPB	CCAAT enhancer binding protein beta
Details	34	91	hsa-miR-376b-3p	CUX2	cut like homeobox 2
Details	35	91	hsa-miR-376b-3p	RHBDL2	rhomboid like 2
Details	36	91	hsa-miR-376b-3p	PUS7	pseudouridine synthase 7
Details	37	91	hsa-miR-376b-3p	HBS1L	HBS1 like translational GTPase
Details	38	91	hsa-miR-376b-3p	ZFYVE28	zinc finger FYVE-type containing 28
Details	39	91	hsa-miR-376b-3p	PDE8A	phosphodiesterase 8A
Details	40	90	hsa-miR-376b-3p	PEX12	peroxisomal biogenesis factor 12
Details	41	90	hsa-miR-376b-3p	TMTC4	transmembrane and tetratricopeptide repeat containing 4
Details	42	90	hsa-miR-376b-3p	KIAA1324	KIAA1324
Details	43	90	hsa-miR-376b-3p	ERI2	ERI1 exoribonuclease family member 2
Details	44	90	hsa-miR-376b-3p	DCTN5	dynactin subunit 5
Details	45	90	hsa-miR-376b-3p	NME5	NME/NM23 family member 5
Details	46	90	hsa-miR-376b-3p	QKI	QKI, KH domain containing RNA binding
Details	47	90	hsa-miR-376b-3p	ZNF559	zinc finger protein 559
Details	48	89	hsa-miR-376b-3p	SLC25A14	solute carrier family 25 member 14
Details	49	89	hsa-miR-376b-3p	ALDH1L2	aldehyde dehydrogenase 1 family member L2
Details	50	89	hsa-miR-376b-3p	DLAT	dihydrolipoamide S-acetyltransferase
Details	51	89	hsa-miR-376b-3p	EBF2	EBF transcription factor 2
Details	52	89	hsa-miR-376b-3p	SCOC	short coiled-coil protein
Details	53	89	hsa-miR-376b-3p	EPHX4	epoxide hydrolase 4
Details	54	89	hsa-miR-376b-3p	HDX	highly divergent homeobox
Details	55	89	hsa-miR-376b-3p	G6PC2	glucose-6-phosphatase catalytic subunit 2
Details	56	89	hsa-miR-376b-3p	C15orf48	chromosome 15 open reading frame 48
Details	57	88	hsa-miR-376b-3p	FAM117B	family with sequence similarity 117 member B
Details	58	88	hsa-miR-376b-3p	RB1CC1	RB1 inducible coiled-coil 1
Details	59	88	hsa-miR-376b-3p	CFAP97	cilia and flagella associated protein 97
Details	60	88	hsa-miR-376b-3p	PI15	peptidase inhibitor 15
Details	61	88	hsa-miR-376b-3p	FAM98A	family with sequence similarity 98 member A
Details	62	88	hsa-miR-376b-3p	HYKK	hydroxylysine kinase
Details	63	88	hsa-miR-376b-3p	XPR1	xenotropic and polytropic retrovirus receptor 1
Details	64	88	hsa-miR-376b-3p	GRIK2	glutamate ionotropic receptor kainate type subunit 2
Details	65	88	hsa-miR-376b-3p	GAB1	GRB2 associated binding protein 1
Details	66	88	hsa-miR-376b-3p	PGAM5	PGAM family member 5, mitochondrial serine/threonine protein phosphatase
Details	67	87	hsa-miR-376b-3p	KHDRBS3	KH RNA binding domain containing, signal transduction associated 3
Details	68	87	hsa-miR-376b-3p	HSPB7	heat shock protein family B (small) member 7
Details	69	87	hsa-miR-376b-3p	AQR	aquarius intron-binding spliceosomal factor
Details	70	87	hsa-miR-376b-3p	ARL15	ADP ribosylation factor like GTPase 15
Details	71	87	hsa-miR-376b-3p	CHD9	chromodomain helicase DNA binding protein 9
Details	72	87	hsa-miR-376b-3p	PCDHB9	protocadherin beta 9
Details	73	87	hsa-miR-376b-3p	TRAPPC11	trafficking protein particle complex 11
Details	74	87	hsa-miR-376b-3p	GLIPR1	GLI pathogenesis related 1
Details	75	87	hsa-miR-376b-3p	IARS2	isoleucyl-tRNA synthetase 2, mitochondrial
Details	76	87	hsa-miR-376b-3p	CABIN1	calcineurin binding protein 1
Details	77	87	hsa-miR-376b-3p	EVA1C	eva-1 homolog C
Details	78	86	hsa-miR-376b-3p	SCAI	suppressor of cancer cell invasion
Details	79	86	hsa-miR-376b-3p	TIFA	TRAF interacting protein with forkhead associated domain
Details	80	86	hsa-miR-376b-3p	SLC4A4	solute carrier family 4 member 4
Details	81	86	hsa-miR-376b-3p	HGF	hepatocyte growth factor
Details	82	86	hsa-miR-376b-3p	TRPM3	transient receptor potential cation channel subfamily M member 3
Details	83	86	hsa-miR-376b-3p	CDO1	cysteine dioxygenase type 1
Details	84	85	hsa-miR-376b-3p	KL	klotho
Details	85	85	hsa-miR-376b-3p	ENOX2	ecto-NOX disulfide-thiol exchanger 2
Details	86	85	hsa-miR-376b-3p	GLE1	GLE1, RNA export mediator
Details	87	85	hsa-miR-376b-3p	ATP2A2	ATPase sarcoplasmic/endoplasmic reticulum Ca2+ transporting 2
Details	88	85	hsa-miR-376b-3p	SREK1IP1	SREK1 interacting protein 1
Details	89	85	hsa-miR-376b-3p	SLC25A16	solute carrier family 25 member 16
Details	90	85	hsa-miR-376b-3p	CRISPLD2	cysteine rich secretory protein LCCL domain containing 2
Details	91	85	hsa-miR-376b-3p	PSMA5	proteasome subunit alpha 5
Details	92	85	hsa-miR-376b-3p	LAMC1	laminin subunit gamma 1
Details	93	84	hsa-miR-376b-3p	SPTSSB	serine palmitoyltransferase small subunit B
Details	94	84	hsa-miR-376b-3p	CACNA2D1	calcium voltage-gated channel auxiliary subunit alpha2delta 1
Details	95	84	hsa-miR-376b-3p	ATP6V1G1	ATPase H+ transporting V1 subunit G1
Details	96	84	hsa-miR-376b-3p	PRKCE	protein kinase C epsilon
Details	97	84	hsa-miR-376b-3p	WDR17	WD repeat domain 17
Details	98	84	hsa-miR-376b-3p	TRIM22	tripartite motif containing 22
Details	99	84	hsa-miR-376b-3p	BNC1	basonuclin 1
Details	100	84	hsa-miR-376b-3p	ZNF254	zinc finger protein 254
Details	101	84	hsa-miR-376b-3p	PPP1R10	protein phosphatase 1 regulatory subunit 10
Details	102	84	hsa-miR-376b-3p	GIGYF2	GRB10 interacting GYF protein 2
Details	103	84	hsa-miR-376b-3p	MACROD2	MACRO domain containing 2
Details	104	84	hsa-miR-376b-3p	GPC6	glypican 6
Details	105	83	hsa-miR-376b-3p	HNRNPA0	heterogeneous nuclear ribonucleoprotein A0
Details	106	83	hsa-miR-376b-3p	SCN9A	sodium voltage-gated channel alpha subunit 9
Details	107	83	hsa-miR-376b-3p	PAX3	paired box 3
Details	108	83	hsa-miR-376b-3p	SLC7A2	solute carrier family 7 member 2
Details	109	83	hsa-miR-376b-3p	ZNF225	zinc finger protein 225
Details	110	83	hsa-miR-376b-3p	PPIL3	peptidylprolyl isomerase like 3
Details	111	83	hsa-miR-376b-3p	HFM1	HFM1, ATP dependent DNA helicase homolog
Details	112	83	hsa-miR-376b-3p	FEM1C	fem-1 homolog C
Details	113	83	hsa-miR-376b-3p	TRABD2B	TraB domain containing 2B
Details	114	83	hsa-miR-376b-3p	USP53	ubiquitin specific peptidase 53
Details	115	82	hsa-miR-376b-3p	OTUD3	OTU deubiquitinase 3
Details	116	82	hsa-miR-376b-3p	LSM8	LSM8 homolog, U6 small nuclear RNA associated
Details	117	82	hsa-miR-376b-3p	GLS	glutaminase
Details	118	82	hsa-miR-376b-3p	SPDYE3	speedy/RINGO cell cycle regulator family member E3
Details	119	82	hsa-miR-376b-3p	USP49	ubiquitin specific peptidase 49
Details	120	82	hsa-miR-376b-3p	FBXO11	F-box protein 11
Details	121	82	hsa-miR-376b-3p	CCDC191	coiled-coil domain containing 191
Details	122	82	hsa-miR-376b-3p	PRLR	prolactin receptor
Details	123	82	hsa-miR-376b-3p	CELF4	CUGBP Elav-like family member 4
Details	124	82	hsa-miR-376b-3p	SETD7	SET domain containing 7, histone lysine methyltransferase
Details	125	81	hsa-miR-376b-3p	PLAG1	PLAG1 zinc finger
Details	126	81	hsa-miR-376b-3p	ZNF80	zinc finger protein 80
Details	127	81	hsa-miR-376b-3p	NIP7	NIP7, nucleolar pre-rRNA processing protein
Details	128	81	hsa-miR-376b-3p	TRMT9B	tRNA methyltransferase 9B (putative)
Details	129	81	hsa-miR-376b-3p	PRKD1	protein kinase D1
Details	130	81	hsa-miR-376b-3p	UST	uronyl 2-sulfotransferase
Details	131	81	hsa-miR-376b-3p	ZFP82	ZFP82 zinc finger protein
Details	132	81	hsa-miR-376b-3p	SLC16A4	solute carrier family 16 member 4
Details	133	81	hsa-miR-376b-3p	TNFAIP6	TNF alpha induced protein 6
Details	134	81	hsa-miR-376b-3p	GPR180	G protein-coupled receptor 180
Details	135	81	hsa-miR-376b-3p	PRSS35	serine protease 35
Details	136	81	hsa-miR-376b-3p	SGMS1	sphingomyelin synthase 1
Details	137	80	hsa-miR-376b-3p	RAPGEFL1	Rap guanine nucleotide exchange factor like 1
Details	138	80	hsa-miR-376b-3p	PRELID2	PRELI domain containing 2
Details	139	80	hsa-miR-376b-3p	SLITRK6	SLIT and NTRK like family member 6
Details	140	80	hsa-miR-376b-3p	TPD52	tumor protein D52
Details	141	80	hsa-miR-376b-3p	DSE	dermatan sulfate epimerase
Details	142	80	hsa-miR-376b-3p	KIAA0825	KIAA0825
Details	143	80	hsa-miR-376b-3p	PABPC4L	poly(A) binding protein cytoplasmic 4 like
Details	144	80	hsa-miR-376b-3p	LIN9	lin-9 DREAM MuvB core complex component
Details	145	80	hsa-miR-376b-3p	RBM48	RNA binding motif protein 48
Details	146	79	hsa-miR-376b-3p	ZNF430	zinc finger protein 430
Details	147	79	hsa-miR-376b-3p	EPHA5	EPH receptor A5
Details	148	79	hsa-miR-376b-3p	ELF1	E74 like ETS transcription factor 1
Details	149	79	hsa-miR-376b-3p	SYT4	synaptotagmin 4
Details	150	79	hsa-miR-376b-3p	GIMAP2	GTPase, IMAP family member 2
Details	151	79	hsa-miR-376b-3p	LOC339862	uncharacterized LOC339862
Details	152	79	hsa-miR-376b-3p	MRPL43	mitochondrial ribosomal protein L43
Details	153	78	hsa-miR-376b-3p	RCAN3	RCAN family member 3
Details	154	78	hsa-miR-376b-3p	OSBPL10	oxysterol binding protein like 10
Details	155	78	hsa-miR-376b-3p	GORASP1	golgi reassembly stacking protein 1
Details	156	78	hsa-miR-376b-3p	EZR	ezrin
Details	157	78	hsa-miR-376b-3p	KALRN	kalirin RhoGEF kinase
Details	158	78	hsa-miR-376b-3p	MAP3K21	mitogen-activated protein kinase kinase kinase 21
Details	159	78	hsa-miR-376b-3p	ANGPTL1	angiopoietin like 1
Details	160	78	hsa-miR-376b-3p	GMNC	geminin coiled-coil domain containing
Details	161	77	hsa-miR-376b-3p	KCNAB3	potassium voltage-gated channel subfamily A regulatory beta subunit 3
Details	162	77	hsa-miR-376b-3p	USH2A	usherin
Details	163	77	hsa-miR-376b-3p	PHTF2	putative homeodomain transcription factor 2
Details	164	77	hsa-miR-376b-3p	DCDC1	doublecortin domain containing 1
Details	165	77	hsa-miR-376b-3p	GCG	glucagon
Details	166	77	hsa-miR-376b-3p	STK3	serine/threonine kinase 3
Details	167	77	hsa-miR-376b-3p	CRISPLD1	cysteine rich secretory protein LCCL domain containing 1
Details	168	77	hsa-miR-376b-3p	TRIM13	tripartite motif containing 13
Details	169	76	hsa-miR-376b-3p	UNC5CL	unc-5 family C-terminal like
Details	170	76	hsa-miR-376b-3p	RBSN	rabenosyn, RAB effector
Details	171	76	hsa-miR-376b-3p	CD200	CD200 molecule
Details	172	76	hsa-miR-376b-3p	ABRAXAS2	abraxas 2, BRISC complex subunit
Details	173	76	hsa-miR-376b-3p	AFDN	afadin, adherens junction formation factor
Details	174	76	hsa-miR-376b-3p	ZSWIM5	zinc finger SWIM-type containing 5
Details	175	76	hsa-miR-376b-3p	CD1C	CD1c molecule
Details	176	76	hsa-miR-376b-3p	FERMT2	fermitin family member 2
Details	177	76	hsa-miR-376b-3p	SERPINB9	serpin family B member 9
Details	178	76	hsa-miR-376b-3p	ADARB1	adenosine deaminase, RNA specific B1
Details	179	76	hsa-miR-376b-3p	GINS1	GINS complex subunit 1
Details	180	75	hsa-miR-376b-3p	HUNK	hormonally up-regulated Neu-associated kinase
Details	181	75	hsa-miR-376b-3p	ENOX1	ecto-NOX disulfide-thiol exchanger 1
Details	182	75	hsa-miR-376b-3p	MICAL3	microtubule associated monooxygenase, calponin and LIM domain containing 3
Details	183	75	hsa-miR-376b-3p	SLC4A10	solute carrier family 4 member 10
Details	184	75	hsa-miR-376b-3p	BRWD3	bromodomain and WD repeat domain containing 3
Details	185	75	hsa-miR-376b-3p	CH25H	cholesterol 25-hydroxylase
Details	186	75	hsa-miR-376b-3p	MYH15	myosin heavy chain 15
Details	187	75	hsa-miR-376b-3p	LYST	lysosomal trafficking regulator
Details	188	75	hsa-miR-376b-3p	SLC7A11	solute carrier family 7 member 11
Details	189	75	hsa-miR-376b-3p	KLHDC9	kelch domain containing 9
Details	190	75	hsa-miR-376b-3p	EIF1B	eukaryotic translation initiation factor 1B
Details	191	74	hsa-miR-376b-3p	ABCA3	ATP binding cassette subfamily A member 3
Details	192	74	hsa-miR-376b-3p	TET1	tet methylcytosine dioxygenase 1
Details	193	74	hsa-miR-376b-3p	IGF1R	insulin like growth factor 1 receptor
Details	194	74	hsa-miR-376b-3p	VPS54	VPS54, GARP complex subunit
Details	195	74	hsa-miR-376b-3p	TGFBR1	transforming growth factor beta receptor 1
Details	196	74	hsa-miR-376b-3p	POLK	DNA polymerase kappa
Details	197	73	hsa-miR-376b-3p	ZNF615	zinc finger protein 615
Details	198	73	hsa-miR-376b-3p	SPDYE6	speedy/RINGO cell cycle regulator family member E6
Details	199	73	hsa-miR-376b-3p	SALL1	spalt like transcription factor 1
Details	200	73	hsa-miR-376b-3p	C1orf189	chromosome 1 open reading frame 189
Details	201	73	hsa-miR-376b-3p	KCNS2	potassium voltage-gated channel modifier subfamily S member 2
Details	202	73	hsa-miR-376b-3p	DZIP1	DAZ interacting zinc finger protein 1
Details	203	73	hsa-miR-376b-3p	NFIA	nuclear factor I A
Details	204	73	hsa-miR-376b-3p	SDHD	succinate dehydrogenase complex subunit D
Details	205	73	hsa-miR-376b-3p	AHSA2P	activator of HSP90 ATPase homolog 2, pseudogene
Details	206	73	hsa-miR-376b-3p	VMA21	VMA21, vacuolar ATPase assembly factor
Details	207	73	hsa-miR-376b-3p	FAXC	failed axon connections homolog
Details	208	72	hsa-miR-376b-3p	PLPP1	phospholipid phosphatase 1
Details	209	72	hsa-miR-376b-3p	SLC6A15	solute carrier family 6 member 15
Details	210	72	hsa-miR-376b-3p	COL10A1	collagen type X alpha 1 chain
Details	211	72	hsa-miR-376b-3p	STXBP6	syntaxin binding protein 6
Details	212	72	hsa-miR-376b-3p	STRN3	striatin 3
Details	213	72	hsa-miR-376b-3p	SGIP1	SH3 domain GRB2 like endophilin interacting protein 1
Details	214	72	hsa-miR-376b-3p	RAB9B	RAB9B, member RAS oncogene family
Details	215	72	hsa-miR-376b-3p	CDC14A	cell division cycle 14A
Details	216	72	hsa-miR-376b-3p	ELAVL4	ELAV like RNA binding protein 4
Details	217	72	hsa-miR-376b-3p	HAS2	hyaluronan synthase 2
Details	218	71	hsa-miR-376b-3p	NFKBIZ	NFKB inhibitor zeta
Details	219	71	hsa-miR-376b-3p	ZMYND11	zinc finger MYND-type containing 11
Details	220	71	hsa-miR-376b-3p	IQGAP2	IQ motif containing GTPase activating protein 2
Details	221	71	hsa-miR-376b-3p	WIPF1	WAS/WASL interacting protein family member 1
Details	222	71	hsa-miR-376b-3p	LCT	lactase
Details	223	71	hsa-miR-376b-3p	TTC33	tetratricopeptide repeat domain 33
Details	224	71	hsa-miR-376b-3p	PCNX1	pecanex 1
Details	225	71	hsa-miR-376b-3p	PARVA	parvin alpha
Details	226	71	hsa-miR-376b-3p	CXADR	CXADR, Ig-like cell adhesion molecule
Details	227	71	hsa-miR-376b-3p	PHF21B	PHD finger protein 21B
Details	228	71	hsa-miR-376b-3p	ZNF780B	zinc finger protein 780B
Details	229	71	hsa-miR-376b-3p	GALNT15	polypeptide N-acetylgalactosaminyltransferase 15
Details	230	71	hsa-miR-376b-3p	SLC2A10	solute carrier family 2 member 10
Details	231	71	hsa-miR-376b-3p	CBFB	core-binding factor subunit beta
Details	232	71	hsa-miR-376b-3p	MBD5	methyl-CpG binding domain protein 5
Details	233	70	hsa-miR-376b-3p	LIPH	lipase H
Details	234	70	hsa-miR-376b-3p	SLC46A3	solute carrier family 46 member 3
Details	235	70	hsa-miR-376b-3p	TGFA	transforming growth factor alpha
Details	236	70	hsa-miR-376b-3p	CTBP2	C-terminal binding protein 2
Details	237	70	hsa-miR-376b-3p	CCR2	C-C motif chemokine receptor 2
Details	238	70	hsa-miR-376b-3p	GRM3	glutamate metabotropic receptor 3
Details	239	70	hsa-miR-376b-3p	LYN	LYN proto-oncogene, Src family tyrosine kinase
Details	240	70	hsa-miR-376b-3p	PGAP1	post-GPI attachment to proteins 1
Details	241	70	hsa-miR-376b-3p	CAPZA1	capping actin protein of muscle Z-line subunit alpha 1
Details	242	70	hsa-miR-376b-3p	SYT6	synaptotagmin 6
Details	243	70	hsa-miR-376b-3p	REEP3	receptor accessory protein 3
Details	244	70	hsa-miR-376b-3p	CDC123	cell division cycle 123
Details	245	70	hsa-miR-376b-3p	EIF2B1	eukaryotic translation initiation factor 2B subunit alpha
Details	246	70	hsa-miR-376b-3p	ZNF250	zinc finger protein 250

[truncated: 4 more sheets: hsa-miR-542-3p, hsa-miR-876-3p, hsa-miR-136-3p , hsa-miR-143-5p]
