# Supplementary material for: Computational approaches for discovering significant microRNAs, microRNA-mRNA regulatory pathways, and therapeutic protein targets in endometrial cancer
Source: Front Genet. 2023 Jan 10;13:1105173. doi: 10.3389/fgene.2022.1105173 (PMC9872035; doi:10.3389/fgene.2022.1105173)
Supplement: Supplementary file 5 [file Table5.XLSX]

## Sheet: hsa-miR-301b
Target Detail	Target Rank	Target Score	miRNA Name	Gene Symbol	Gene Description
Details	1	100	hsa-miR-301b-3p	CLIP1	CAP-Gly domain containing linker protein 1
Details	2	100	hsa-miR-301b-3p	GJA1	gap junction protein alpha 1
Details	3	100	hsa-miR-301b-3p	CPEB1	cytoplasmic polyadenylation element binding protein 1
Details	4	100	hsa-miR-301b-3p	SLAIN1	SLAIN motif family member 1
Details	5	100	hsa-miR-301b-3p	SKIDA1	SKI/DACH domain containing 1
Details	6	99	hsa-miR-301b-3p	ESR1	estrogen receptor 1
Details	7	99	hsa-miR-301b-3p	ACVR1	activin A receptor type 1
Details	8	99	hsa-miR-301b-3p	TSC1	TSC complex subunit 1
Details	9	99	hsa-miR-301b-3p	RPS6KA5	ribosomal protein S6 kinase A5
Details	10	99	hsa-miR-301b-3p	MDM4	MDM4, p53 regulator
Details	11	99	hsa-miR-301b-3p	KLF7	Kruppel like factor 7
Details	12	99	hsa-miR-301b-3p	IGF1	insulin like growth factor 1
Details	13	99	hsa-miR-301b-3p	RAP2C	RAP2C, member of RAS oncogene family
Details	14	99	hsa-miR-301b-3p	ACSL4	acyl-CoA synthetase long chain family member 4
Details	15	99	hsa-miR-301b-3p	PIK3CB	phosphatidylinositol-4,5-bisphosphate 3-kinase catalytic subunit beta
Details	16	99	hsa-miR-301b-3p	MYBL1	MYB proto-oncogene like 1
Details	17	98	hsa-miR-301b-3p	DDX6	DEAD-box helicase 6
Details	18	98	hsa-miR-301b-3p	FAM155A	family with sequence similarity 155 member A
Details	19	98	hsa-miR-301b-3p	KBTBD8	kelch repeat and BTB domain containing 8
Details	20	98	hsa-miR-301b-3p	ZBTB18	zinc finger and BTB domain containing 18
Details	21	98	hsa-miR-301b-3p	ZFYVE9	zinc finger FYVE-type containing 9
Details	22	98	hsa-miR-301b-3p	TBL1XR1	transducin beta like 1 X-linked receptor 1
Details	23	98	hsa-miR-301b-3p	LGALSL	galectin like
Details	24	98	hsa-miR-301b-3p	ATG16L1	autophagy related 16 like 1
Details	25	98	hsa-miR-301b-3p	RO60	Ro60, Y RNA binding protein
Details	26	98	hsa-miR-301b-3p	CHST1	carbohydrate sulfotransferase 1
Details	27	98	hsa-miR-301b-3p	MECP2	methyl-CpG binding protein 2
Details	28	98	hsa-miR-301b-3p	FMR1	fragile X mental retardation 1
Details	29	98	hsa-miR-301b-3p	CNOT6	CCR4-NOT transcription complex subunit 6
Details	30	98	hsa-miR-301b-3p	SOS2	SOS Ras/Rho guanine nucleotide exchange factor 2
Details	31	98	hsa-miR-301b-3p	ZBTB20	zinc finger and BTB domain containing 20
Details	32	98	hsa-miR-301b-3p	SECISBP2L	SECIS binding protein 2 like
Details	33	97	hsa-miR-301b-3p	ZMAT3	zinc finger matrin-type 3
Details	34	97	hsa-miR-301b-3p	SYBU	syntabulin
Details	35	97	hsa-miR-301b-3p	SERINC3	serine incorporator 3
Details	36	97	hsa-miR-301b-3p	TSHZ1	teashirt zinc finger homeobox 1
Details	37	97	hsa-miR-301b-3p	DNAJC16	DnaJ heat shock protein family (Hsp40) member C16
Details	38	97	hsa-miR-301b-3p	LONRF3	LON peptidase N-terminal domain and ring finger 3
Details	39	97	hsa-miR-301b-3p	MFSD6	major facilitator superfamily domain containing 6
Details	40	97	hsa-miR-301b-3p	PHF14	PHD finger protein 14
Details	41	97	hsa-miR-301b-3p	AGO4	argonaute RISC catalytic component 4
Details	42	97	hsa-miR-301b-3p	CHD5	chromodomain helicase DNA binding protein 5
Details	43	97	hsa-miR-301b-3p	ARAP2	ArfGAP with RhoGAP domain, ankyrin repeat and PH domain 2
Details	44	97	hsa-miR-301b-3p	LRIG1	leucine rich repeats and immunoglobulin like domains 1
Details	45	97	hsa-miR-301b-3p	ZBTB4	zinc finger and BTB domain containing 4
Details	46	97	hsa-miR-301b-3p	DGKE	diacylglycerol kinase epsilon
Details	47	97	hsa-miR-301b-3p	PHF20	PHD finger protein 20
Details	48	97	hsa-miR-301b-3p	DYNC1LI2	dynein cytoplasmic 1 light intermediate chain 2
Details	49	97	hsa-miR-301b-3p	AAK1	AP2 associated kinase 1
Details	50	97	hsa-miR-301b-3p	MEMO1	mediator of cell motility 1
Details	51	96	hsa-miR-301b-3p	SBF2	SET binding factor 2
Details	52	96	hsa-miR-301b-3p	TRPC3	transient receptor potential cation channel subfamily C member 3
Details	53	96	hsa-miR-301b-3p	LY75	lymphocyte antigen 75
Details	54	96	hsa-miR-301b-3p	MDFIC	MyoD family inhibitor domain containing
Details	55	96	hsa-miR-301b-3p	PLCB1	phospholipase C beta 1
Details	56	96	hsa-miR-301b-3p	VPS37A	VPS37A, ESCRT-I subunit
Details	57	96	hsa-miR-301b-3p	MPHOSPH9	M-phase phosphoprotein 9
Details	58	96	hsa-miR-301b-3p	MAPK1	mitogen-activated protein kinase 1
Details	59	96	hsa-miR-301b-3p	CAPRIN2	caprin family member 2
Details	60	96	hsa-miR-301b-3p	ING2	inhibitor of growth family member 2
Details	61	96	hsa-miR-301b-3p	SLC6A6	solute carrier family 6 member 6
Details	62	96	hsa-miR-301b-3p	ENPP5	ectonucleotide pyrophosphatase/phosphodiesterase 5 (putative)
Details	63	96	hsa-miR-301b-3p	CDK19	cyclin dependent kinase 19
Details	64	96	hsa-miR-301b-3p	HPRT1	hypoxanthine phosphoribosyltransferase 1
Details	65	96	hsa-miR-301b-3p	MB21D2	Mab-21 domain containing 2
Details	66	96	hsa-miR-301b-3p	EREG	epiregulin
Details	67	96	hsa-miR-301b-3p	LCORL	ligand dependent nuclear receptor corepressor like
Details	68	96	hsa-miR-301b-3p	LDLR	low density lipoprotein receptor
Details	69	96	hsa-miR-301b-3p	RALGPS2	Ral GEF with PH domain and SH3 binding motif 2
Details	70	96	hsa-miR-301b-3p	HCFC2	host cell factor C2
Details	71	96	hsa-miR-301b-3p	MIER1	MIER1 transcriptional regulator
Details	72	96	hsa-miR-301b-3p	PAN3	poly(A) specific ribonuclease subunit PAN3
Details	73	96	hsa-miR-301b-3p	NECTIN3	nectin cell adhesion molecule 3
Details	74	95	hsa-miR-301b-3p	CEP170	centrosomal protein 170
Details	75	95	hsa-miR-301b-3p	RTCA	RNA 3'-terminal phosphate cyclase
Details	76	95	hsa-miR-301b-3p	KIF13A	kinesin family member 13A
Details	77	95	hsa-miR-301b-3p	CSMD1	CUB and Sushi multiple domains 1
Details	78	95	hsa-miR-301b-3p	SAR1B	secretion associated Ras related GTPase 1B
Details	79	95	hsa-miR-301b-3p	ERBIN	erbb2 interacting protein
Details	80	95	hsa-miR-301b-3p	TMEM159	transmembrane protein 159
Details	81	95	hsa-miR-301b-3p	RNF38	ring finger protein 38
Details	82	95	hsa-miR-301b-3p	SH3D19	SH3 domain containing 19
Details	83	95	hsa-miR-301b-3p	MBNL1	muscleblind like splicing regulator 1
Details	84	95	hsa-miR-301b-3p	THSD7A	thrombospondin type 1 domain containing 7A
Details	85	95	hsa-miR-301b-3p	EIF4E2	eukaryotic translation initiation factor 4E family member 2
Details	86	95	hsa-miR-301b-3p	RNF216	ring finger protein 216
Details	87	95	hsa-miR-301b-3p	RAB5A	RAB5A, member RAS oncogene family
Details	88	95	hsa-miR-301b-3p	FZD6	frizzled class receptor 6
Details	89	95	hsa-miR-301b-3p	FERMT2	fermitin family member 2
Details	90	95	hsa-miR-301b-3p	BRWD1	bromodomain and WD repeat domain containing 1
Details	91	95	hsa-miR-301b-3p	RFX7	regulatory factor X7
Details	92	95	hsa-miR-301b-3p	STIM2	stromal interaction molecule 2
Details	93	95	hsa-miR-301b-3p	ULK2	unc-51 like autophagy activating kinase 2
Details	94	94	hsa-miR-301b-3p	OTUD3	OTU deubiquitinase 3
Details	95	94	hsa-miR-301b-3p	PSAP	prosaposin
Details	96	94	hsa-miR-301b-3p	DLG5	discs large MAGUK scaffold protein 5
Details	97	94	hsa-miR-301b-3p	ZNF217	zinc finger protein 217
Details	98	94	hsa-miR-301b-3p	IRF1	interferon regulatory factor 1
Details	99	94	hsa-miR-301b-3p	SPATA2	spermatogenesis associated 2
Details	100	94	hsa-miR-301b-3p	MLLT6	MLLT6, PHD finger containing
Details	101	94	hsa-miR-301b-3p	FASTK	Fas activated serine/threonine kinase
Details	102	94	hsa-miR-301b-3p	SEL1L3	SEL1L family member 3
Details	103	94	hsa-miR-301b-3p	RACGAP1	Rac GTPase activating protein 1
Details	104	94	hsa-miR-301b-3p	ARHGAP12	Rho GTPase activating protein 12
Details	105	94	hsa-miR-301b-3p	JARID2	jumonji and AT-rich interaction domain containing 2
Details	106	94	hsa-miR-301b-3p	FBXO28	F-box protein 28
Details	107	94	hsa-miR-301b-3p	IMPDH1	inosine monophosphate dehydrogenase 1
Details	108	94	hsa-miR-301b-3p	FBXO48	F-box protein 48
Details	109	94	hsa-miR-301b-3p	APCDD1	APC down-regulated 1
Details	110	94	hsa-miR-301b-3p	WDFY3	WD repeat and FYVE domain containing 3
Details	111	94	hsa-miR-301b-3p	SRSF2	serine and arginine rich splicing factor 2
Details	112	94	hsa-miR-301b-3p	SULF1	sulfatase 1
Details	113	94	hsa-miR-301b-3p	BLCAP	BLCAP, apoptosis inducing factor
Details	114	94	hsa-miR-301b-3p	PTPRG	protein tyrosine phosphatase, receptor type G
Details	115	94	hsa-miR-301b-3p	SHANK2	SH3 and multiple ankyrin repeat domains 2
Details	116	94	hsa-miR-301b-3p	PIGA	phosphatidylinositol glycan anchor biosynthesis class A
Details	117	94	hsa-miR-301b-3p	NEUROG1	neurogenin 1
Details	118	94	hsa-miR-301b-3p	ANKIB1	ankyrin repeat and IBR domain containing 1
Details	119	94	hsa-miR-301b-3p	CYSLTR1	cysteinyl leukotriene receptor 1
Details	120	93	hsa-miR-301b-3p	ACBD5	acyl-CoA binding domain containing 5
Details	121	93	hsa-miR-301b-3p	GAREM1	GRB2 associated regulator of MAPK1 subtype 1
Details	122	93	hsa-miR-301b-3p	KIAA1211	KIAA1211
Details	123	93	hsa-miR-301b-3p	KDM2A	lysine demethylase 2A
Details	124	93	hsa-miR-301b-3p	MBNL3	muscleblind like splicing regulator 3
Details	125	93	hsa-miR-301b-3p	NHLH2	nescient helix-loop-helix 2
Details	126	93	hsa-miR-301b-3p	MAP3K12	mitogen-activated protein kinase kinase kinase 12
Details	127	93	hsa-miR-301b-3p	TOGARAM1	TOG array regulator of axonemal microtubules 1
Details	128	93	hsa-miR-301b-3p	WDR47	WD repeat domain 47
Details	129	93	hsa-miR-301b-3p	ITPR1	inositol 1,4,5-trisphosphate receptor type 1
Details	130	93	hsa-miR-301b-3p	CDS1	CDP-diacylglycerol synthase 1
Details	131	93	hsa-miR-301b-3p	MET	MET proto-oncogene, receptor tyrosine kinase
Details	132	93	hsa-miR-301b-3p	PTP4A1	protein tyrosine phosphatase type IVA, member 1
Details	133	93	hsa-miR-301b-3p	NABP1	nucleic acid binding protein 1
Details	134	93	hsa-miR-301b-3p	ADCY1	adenylate cyclase 1
Details	135	93	hsa-miR-301b-3p	SMOC1	SPARC related modular calcium binding 1
Details	136	93	hsa-miR-301b-3p	SLMAP	sarcolemma associated protein
Details	137	92	hsa-miR-301b-3p	RAPGEF4	Rap guanine nucleotide exchange factor 4
Details	138	92	hsa-miR-301b-3p	NCKAP5	NCK associated protein 5
Details	139	92	hsa-miR-301b-3p	WNK1	WNK lysine deficient protein kinase 1
Details	140	92	hsa-miR-301b-3p	RNF145	ring finger protein 145
Details	141	92	hsa-miR-301b-3p	PGM2L1	phosphoglucomutase 2 like 1
Details	142	92	hsa-miR-301b-3p	RTN1	reticulon 1
Details	143	92	hsa-miR-301b-3p	AGO1	argonaute RISC catalytic component 1
Details	144	92	hsa-miR-301b-3p	ITGB8	integrin subunit beta 8
Details	145	92	hsa-miR-301b-3p	KCNA4	potassium voltage-gated channel subfamily A member 4
Details	146	92	hsa-miR-301b-3p	NACC2	NACC family member 2
Details	147	92	hsa-miR-301b-3p	CCDC126	coiled-coil domain containing 126
Details	148	92	hsa-miR-301b-3p	CBY1	chibby family member 1, beta catenin antagonist
Details	149	92	hsa-miR-301b-3p	PIKFYVE	phosphoinositide kinase, FYVE-type zinc finger containing
Details	150	92	hsa-miR-301b-3p	PRUNE2	prune homolog 2 with BCH domain
Details	151	92	hsa-miR-301b-3p	LMLN	leishmanolysin like peptidase
Details	152	92	hsa-miR-301b-3p	BMT2	base methyltransferase of 25S rRNA 2 homolog
Details	153	92	hsa-miR-301b-3p	SLC44A1	solute carrier family 44 member 1
Details	154	92	hsa-miR-301b-3p	LRP6	LDL receptor related protein 6
Details	155	92	hsa-miR-301b-3p	LRP8	LDL receptor related protein 8
Details	156	92	hsa-miR-301b-3p	MSMO1	methylsterol monooxygenase 1
Details	157	92	hsa-miR-301b-3p	FRZB	frizzled related protein
Details	158	92	hsa-miR-301b-3p	UBE2D2	ubiquitin conjugating enzyme E2 D2
Details	159	91	hsa-miR-301b-3p	MID1IP1	MID1 interacting protein 1
Details	160	91	hsa-miR-301b-3p	TFCP2L1	transcription factor CP2 like 1
Details	161	91	hsa-miR-301b-3p	BPTF	bromodomain PHD finger transcription factor
Details	162	91	hsa-miR-301b-3p	DCBLD2	discoidin, CUB and LCCL domain containing 2
Details	163	91	hsa-miR-301b-3p	POU3F2	POU class 3 homeobox 2
Details	164	91	hsa-miR-301b-3p	CD69	CD69 molecule
Details	165	91	hsa-miR-301b-3p	MIGA2	mitoguardin 2
Details	166	91	hsa-miR-301b-3p	STX6	syntaxin 6
Details	167	91	hsa-miR-301b-3p	BTBD7	BTB domain containing 7
Details	168	91	hsa-miR-301b-3p	IL1RAP	interleukin 1 receptor accessory protein
Details	169	91	hsa-miR-301b-3p	JADE1	jade family PHD finger 1
Details	170	91	hsa-miR-301b-3p	FIBIN	fin bud initiation factor homolog
Details	171	91	hsa-miR-301b-3p	CCNY	cyclin Y
Details	172	91	hsa-miR-301b-3p	EMX2	empty spiracles homeobox 2
Details	173	91	hsa-miR-301b-3p	NPNT	nephronectin
Details	174	91	hsa-miR-301b-3p	ABCC5	ATP binding cassette subfamily C member 5
Details	175	91	hsa-miR-301b-3p	CPEB3	cytoplasmic polyadenylation element binding protein 3
Details	176	91	hsa-miR-301b-3p	IL15	interleukin 15
Details	177	90	hsa-miR-301b-3p	UBE3B	ubiquitin protein ligase E3B
Details	178	90	hsa-miR-301b-3p	BTAF1	B-TFIID TATA-box binding protein associated factor 1
Details	179	90	hsa-miR-301b-3p	SPART	spartin
Details	180	90	hsa-miR-301b-3p	TGFBR2	transforming growth factor beta receptor 2
Details	181	90	hsa-miR-301b-3p	DICER1	dicer 1, ribonuclease III
Details	182	90	hsa-miR-301b-3p	CLTC	clathrin heavy chain
Details	183	90	hsa-miR-301b-3p	SPOCK1	SPARC (osteonectin), cwcv and kazal like domains proteoglycan 1
Details	184	90	hsa-miR-301b-3p	ABCB7	ATP binding cassette subfamily B member 7
Details	185	90	hsa-miR-301b-3p	PPARG	peroxisome proliferator activated receptor gamma
Details	186	90	hsa-miR-301b-3p	VGLL4	vestigial like family member 4
Details	187	90	hsa-miR-301b-3p	RASD1	ras related dexamethasone induced 1
Details	188	90	hsa-miR-301b-3p	SOCS5	suppressor of cytokine signaling 5
Details	189	90	hsa-miR-301b-3p	STON2	stonin 2
Details	190	90	hsa-miR-301b-3p	RAI2	retinoic acid induced 2
Details	191	90	hsa-miR-301b-3p	TMEM250	transmembrane protein 250
Details	192	90	hsa-miR-301b-3p	YTHDF2	YTH N6-methyladenosine RNA binding protein 2
Details	193	90	hsa-miR-301b-3p	FAT3	FAT atypical cadherin 3
Details	194	90	hsa-miR-301b-3p	AR	androgen receptor
Details	195	90	hsa-miR-301b-3p	EDN1	endothelin 1
Details	196	90	hsa-miR-301b-3p	RBM25	RNA binding motif protein 25
Details	197	90	hsa-miR-301b-3p	BAG5	BCL2 associated athanogene 5
Details	198	90	hsa-miR-301b-3p	RRAGD	Ras related GTP binding D
Details	199	90	hsa-miR-301b-3p	CBFB	core-binding factor subunit beta
Details	200	90	hsa-miR-301b-3p	FAM57A	family with sequence similarity 57 member A
Details	201	89	hsa-miR-301b-3p	CLCN3	chloride voltage-gated channel 3
Details	202	89	hsa-miR-301b-3p	BTBD3	BTB domain containing 3
Details	203	89	hsa-miR-301b-3p	SALL3	spalt like transcription factor 3
Details	204	89	hsa-miR-301b-3p	SNX5	sorting nexin 5
Details	205	89	hsa-miR-301b-3p	ARHGAP21	Rho GTPase activating protein 21
Details	206	89	hsa-miR-301b-3p	ABRAXAS2	abraxas 2, BRISC complex subunit
Details	207	89	hsa-miR-301b-3p	POU4F1	POU class 4 homeobox 1
Details	208	89	hsa-miR-301b-3p	MBD2	methyl-CpG binding domain protein 2
Details	209	89	hsa-miR-301b-3p	LDLRAD4	low density lipoprotein receptor class A domain containing 4
Details	210	89	hsa-miR-301b-3p	ITPRIPL2	ITPRIP like 2
Details	211	89	hsa-miR-301b-3p	NSD3	nuclear receptor binding SET domain protein 3
Details	212	89	hsa-miR-301b-3p	CGGBP1	CGG triplet repeat binding protein 1
Details	213	89	hsa-miR-301b-3p	USP13	ubiquitin specific peptidase 13
Details	214	89	hsa-miR-301b-3p	CLCN5	chloride voltage-gated channel 5
Details	215	89	hsa-miR-301b-3p	PDIK1L	PDLIM1 interacting kinase 1 like
Details	216	88	hsa-miR-301b-3p	MAF	MAF bZIP transcription factor
Details	217	88	hsa-miR-301b-3p	LRRTM2	leucine rich repeat transmembrane neuronal 2
Details	218	88	hsa-miR-301b-3p	SAMD8	sterile alpha motif domain containing 8
Details	219	88	hsa-miR-301b-3p	KMT2C	lysine methyltransferase 2C
Details	220	88	hsa-miR-301b-3p	AKAP11	A-kinase anchoring protein 11
Details	221	88	hsa-miR-301b-3p	PRKD3	protein kinase D3
Details	222	88	hsa-miR-301b-3p	ROBO2	roundabout guidance receptor 2
Details	223	88	hsa-miR-301b-3p	PPP1R15B	protein phosphatase 1 regulatory subunit 15B
Details	224	88	hsa-miR-301b-3p	HOXD1	homeobox D1
Details	225	88	hsa-miR-301b-3p	FSTL5	follistatin like 5
Details	226	88	hsa-miR-301b-3p	DENND4C	DENN domain containing 4C
Details	227	88	hsa-miR-301b-3p	FRMD6	FERM domain containing 6
Details	228	88	hsa-miR-301b-3p	BTF3L4	basic transcription factor 3 like 4
Details	229	88	hsa-miR-301b-3p	EPS15	epidermal growth factor receptor pathway substrate 15
Details	230	88	hsa-miR-301b-3p	RUNX3	runt related transcription factor 3
Details	231	88	hsa-miR-301b-3p	RAB12	RAB12, member RAS oncogene family
Details	232	88	hsa-miR-301b-3p	BTG1	BTG anti-proliferation factor 1
Details	233	88	hsa-miR-301b-3p	PMEPA1	prostate transmembrane protein, androgen induced 1
Details	234	88	hsa-miR-301b-3p	UBA3	ubiquitin like modifier activating enzyme 3
Details	235	88	hsa-miR-301b-3p	C5orf30	chromosome 5 open reading frame 30
Details	236	88	hsa-miR-301b-3p	C16orf70	chromosome 16 open reading frame 70
Details	237	88	hsa-miR-301b-3p	DSEL	dermatan sulfate epimerase like
Details	238	88	hsa-miR-301b-3p	SFMBT1	Scm like with four mbt domains 1
Details	239	88	hsa-miR-301b-3p	ERCC4	ERCC excision repair 4, endonuclease catalytic subunit
Details	240	88	hsa-miR-301b-3p	SYT6	synaptotagmin 6
Details	241	88	hsa-miR-301b-3p	G0S2	G0/G1 switch 2
Details	242	88	hsa-miR-301b-3p	CNOT4	CCR4-NOT transcription complex subunit 4
Details	243	88	hsa-miR-301b-3p	PIP4P2	phosphatidylinositol-4,5-bisphosphate 4-phosphatase 2
Details	244	88	hsa-miR-301b-3p	MTMR10	myotubularin related protein 10
Details	245	88	hsa-miR-301b-3p	SPTY2D1	SPT2 chromatin protein domain containing 1
Details	246	88	hsa-miR-301b-3p	USP8	ubiquitin specific peptidase 8
Details	247	88	hsa-miR-301b-3p	EPC2	enhancer of polycomb homolog 2
Details	248	88	hsa-miR-301b-3p	DPYSL2	dihydropyrimidinase like 2
Details	249	87	hsa-miR-301b-3p	INSIG1	insulin induced gene 1
Details	250	87	hsa-miR-301b-3p	TENT2	terminal nucleotidyltransferase 2
Details	251	87	hsa-miR-301b-3p	TMOD1	tropomodulin 1
Details	252	87	hsa-miR-301b-3p	RBBP8	RB binding protein 8, endonuclease
Details	253	87	hsa-miR-301b-3p	ARHGEF26	Rho guanine nucleotide exchange factor 26
Details	254	87	hsa-miR-301b-3p	PIK3C2A	phosphatidylinositol-4-phosphate 3-kinase catalytic subunit type 2 alpha
Details	255	87	hsa-miR-301b-3p	HS3ST5	heparan sulfate-glucosamine 3-sulfotransferase 5
Details	256	87	hsa-miR-301b-3p	CALM2	calmodulin 2
Details	257	87	hsa-miR-301b-3p	FUT9	fucosyltransferase 9
Details	258	87	hsa-miR-301b-3p	SLC2A4RG	SLC2A4 regulator
Details	259	87	hsa-miR-301b-3p	R3HDM1	R3H domain containing 1
Details	260	87	hsa-miR-301b-3p	DCUN1D3	defective in cullin neddylation 1 domain containing 3
Details	261	87	hsa-miR-301b-3p	PEX5L	peroxisomal biogenesis factor 5 like
Details	262	87	hsa-miR-301b-3p	ASXL2	ASXL transcriptional regulator 2
Details	263	86	hsa-miR-301b-3p	ATP6V1B2	ATPase H+ transporting V1 subunit B2
Details	264	86	hsa-miR-301b-3p	ZNF800	zinc finger protein 800
Details	265	86	hsa-miR-301b-3p	VPS13D	vacuolar protein sorting 13 homolog D
Details	266	86	hsa-miR-301b-3p	AKIRIN2	akirin 2
Details	267	86	hsa-miR-301b-3p	FMC1	formation of mitochondrial complex V assembly factor 1 homolog
Details	268	86	hsa-miR-301b-3p	ARL6IP1	ADP ribosylation factor like GTPase 6 interacting protein 1
Details	269	86	hsa-miR-301b-3p	ATP12A	ATPase H+/K+ transporting non-gastric alpha2 subunit
Details	270	86	hsa-miR-301b-3p	PPFIA2	PTPRF interacting protein alpha 2
Details	271	86	hsa-miR-301b-3p	THOP1	thimet oligopeptidase 1
Details	272	86	hsa-miR-301b-3p	ZNF594	zinc finger protein 594
Details	273	86	hsa-miR-301b-3p	DNAL1	dynein axonemal light chain 1
Details	274	86	hsa-miR-301b-3p	MMGT1	membrane magnesium transporter 1
Details	275	86	hsa-miR-301b-3p	ZNF107	zinc finger protein 107
Details	276	86	hsa-miR-301b-3p	ZFYVE26	zinc finger FYVE-type containing 26
Details	277	86	hsa-miR-301b-3p	HEG1	heart development protein with EGF like domains 1
Details	278	86	hsa-miR-301b-3p	CCDC6	coiled-coil domain containing 6
Details	279	86	hsa-miR-301b-3p	ERP44	endoplasmic reticulum protein 44
Details	280	86	hsa-miR-301b-3p	EGLN3	egl-9 family hypoxia inducible factor 3
Details	281	86	hsa-miR-301b-3p	DLC1	DLC1 Rho GTPase activating protein
Details	282	86	hsa-miR-301b-3p	CNOT7	CCR4-NOT transcription complex subunit 7
Details	283	86	hsa-miR-301b-3p	WDR20	WD repeat domain 20
Details	284	86	hsa-miR-301b-3p	UBXN2B	UBX domain protein 2B
Details	285	86	hsa-miR-301b-3p	CAMSAP2	calmodulin regulated spectrin associated protein family member 2
Details	286	86	hsa-miR-301b-3p	ABHD3	abhydrolase domain containing 3
Details	287	86	hsa-miR-301b-3p	CYP2U1	cytochrome P450 family 2 subfamily U member 1
Details	288	85	hsa-miR-301b-3p	FAM19A1	family with sequence similarity 19 member A1, C-C motif chemokine like
Details	289	85	hsa-miR-301b-3p	BMPR2	bone morphogenetic protein receptor type 2
Details	290	85	hsa-miR-301b-3p	ARHGAP1	Rho GTPase activating protein 1
Details	291	85	hsa-miR-301b-3p	USP33	ubiquitin specific peptidase 33
Details	292	85	hsa-miR-301b-3p	ATG14	autophagy related 14
Details	293	85	hsa-miR-301b-3p	PRKAA1	protein kinase AMP-activated catalytic subunit alpha 1
Details	294	85	hsa-miR-301b-3p	SNX2	sorting nexin 2
Details	295	85	hsa-miR-301b-3p	SIX4	SIX homeobox 4
Details	296	85	hsa-miR-301b-3p	MAP3K20	mitogen-activated protein kinase kinase kinase 20
Details	297	85	hsa-miR-301b-3p	USP28	ubiquitin specific peptidase 28
Details	298	85	hsa-miR-301b-3p	APPL1	adaptor protein, phosphotyrosine interacting with PH domain and leucine zipper 1
Details	299	85	hsa-miR-301b-3p	DIAPH3	diaphanous related formin 3
Details	300	85	hsa-miR-301b-3p	HECW2	HECT, C2 and WW domain containing E3 ubiquitin protein ligase 2
Details	301	85	hsa-miR-301b-3p	DOCK3	dedicator of cytokinesis 3
Details	302	85	hsa-miR-301b-3p	PSD	pleckstrin and Sec7 domain containing
Details	303	85	hsa-miR-301b-3p	HSPA8	heat shock protein family A (Hsp70) member 8
Details	304	85	hsa-miR-301b-3p	WDR33	WD repeat domain 33
Details	305	85	hsa-miR-301b-3p	GTF2H1	general transcription factor IIH subunit 1
Details	306	85	hsa-miR-301b-3p	SCUBE3	signal peptide, CUB domain and EGF like domain containing 3
Details	307	85	hsa-miR-301b-3p	TES	testin LIM domain protein
Details	308	85	hsa-miR-301b-3p	WEE1	WEE1 G2 checkpoint kinase
Details	309	84	hsa-miR-301b-3p	ST18	ST18, C2H2C-type zinc finger
Details	310	84	hsa-miR-301b-3p	C2orf15	chromosome 2 open reading frame 15
Details	311	84	hsa-miR-301b-3p	PAK6	p21 (RAC1) activated kinase 6
Details	312	84	hsa-miR-301b-3p	FOXF2	forkhead box F2
Details	313	84	hsa-miR-301b-3p	FOSL1	FOS like 1, AP-1 transcription factor subunit
Details	314	84	hsa-miR-301b-3p	NFIB	nuclear factor I B
Details	315	84	hsa-miR-301b-3p	LRP12	LDL receptor related protein 12
Details	316	84	hsa-miR-301b-3p	DYNLL2	dynein light chain LC8-type 2
Details	317	84	hsa-miR-301b-3p	ST8SIA5	ST8 alpha-N-acetyl-neuraminide alpha-2,8-sialyltransferase 5
Details	318	84	hsa-miR-301b-3p	PLAA	phospholipase A2 activating protein
Details	319	84	hsa-miR-301b-3p	MTCL1	microtubule crosslinking factor 1
Details	320	84	hsa-miR-301b-3p	G3BP2	G3BP stress granule assembly factor 2
Details	321	84	hsa-miR-301b-3p	CASD1	CAS1 domain containing 1
Details	322	84	hsa-miR-301b-3p	EOGT	EGF domain specific O-linked N-acetylglucosamine transferase
Details	323	84	hsa-miR-301b-3p	SMARCD2	SWI/SNF related, matrix associated, actin dependent regulator of chromatin, subfamily d, member 2
Details	324	84	hsa-miR-301b-3p	CENPO	centromere protein O
Details	325	84	hsa-miR-301b-3p	ZEB2	zinc finger E-box binding homeobox 2
Details	326	84	hsa-miR-301b-3p	SNX31	sorting nexin 31
Details	327	84	hsa-miR-301b-3p	LSMEM1	leucine rich single-pass membrane protein 1
Details	328	84	hsa-miR-301b-3p	SZRD1	SUZ RNA binding domain containing 1
Details	329	84	hsa-miR-301b-3p	ARHGEF4	Rho guanine nucleotide exchange factor 4
Details	330	84	hsa-miR-301b-3p	OSBPL6	oxysterol binding protein like 6
Details	331	84	hsa-miR-301b-3p	CFL2	cofilin 2
Details	332	83	hsa-miR-301b-3p	NPEPL1	aminopeptidase like 1
Details	333	83	hsa-miR-301b-3p	ACSL1	acyl-CoA synthetase long chain family member 1
Details	334	83	hsa-miR-301b-3p	SNIP1	Smad nuclear interacting protein 1
Details	335	83	hsa-miR-301b-3p	KIAA1191	KIAA1191
Details	336	83	hsa-miR-301b-3p	PHF12	PHD finger protein 12
Details	337	83	hsa-miR-301b-3p	PURG	purine rich element binding protein G
Details	338	83	hsa-miR-301b-3p	HIVEP2	human immunodeficiency virus type I enhancer binding protein 2
Details	339	83	hsa-miR-301b-3p	FYN	FYN proto-oncogene, Src family tyrosine kinase
Details	340	83	hsa-miR-301b-3p	BRWD3	bromodomain and WD repeat domain containing 3
Details	341	83	hsa-miR-301b-3p	HECA	hdc homolog, cell cycle regulator
Details	342	83	hsa-miR-301b-3p	CBX6	chromobox 6
Details	343	83	hsa-miR-301b-3p	PCNX1	pecanex 1
Details	344	83	hsa-miR-301b-3p	BHLHE41	basic helix-loop-helix family member e41
Details	345	83	hsa-miR-301b-3p	SPHK2	sphingosine kinase 2
Details	346	83	hsa-miR-301b-3p	TGFBR1	transforming growth factor beta receptor 1
Details	347	83	hsa-miR-301b-3p	KRTAP26-1	keratin associated protein 26-1
Details	348	83	hsa-miR-301b-3p	AKAP1	A-kinase anchoring protein 1
Details	349	83	hsa-miR-301b-3p	PTPN4	protein tyrosine phosphatase, non-receptor type 4
Details	350	83	hsa-miR-301b-3p	CBLB	Cbl proto-oncogene B
Details	351	82	hsa-miR-301b-3p	HOXA3	homeobox A3
Details	352	82	hsa-miR-301b-3p	SBNO1	strawberry notch homolog 1
Details	353	82	hsa-miR-301b-3p	ADAM12	ADAM metallopeptidase domain 12
Details	354	82	hsa-miR-301b-3p	TMEM50B	transmembrane protein 50B
Details	355	82	hsa-miR-301b-3p	JMY	junction mediating and regulatory protein, p53 cofactor
Details	356	82	hsa-miR-301b-3p	TEX2	testis expressed 2
Details	357	82	hsa-miR-301b-3p	POP7	POP7 homolog, ribonuclease P/MRP subunit
Details	358	82	hsa-miR-301b-3p	SPEN	spen family transcriptional repressor
Details	359	82	hsa-miR-301b-3p	PDZD11	PDZ domain containing 11
Details	360	82	hsa-miR-301b-3p	LRP2	LDL receptor related protein 2
Details	361	82	hsa-miR-301b-3p	INO80	INO80 complex subunit
Details	362	82	hsa-miR-301b-3p	GADD45A	growth arrest and DNA damage inducible alpha
Details	363	82	hsa-miR-301b-3p	TRIM2	tripartite motif containing 2
Details	364	82	hsa-miR-301b-3p	MCTP1	multiple C2 and transmembrane domain containing 1
Details	365	82	hsa-miR-301b-3p	DLL1	delta like canonical Notch ligand 1
Details	366	82	hsa-miR-301b-3p	DCAF8	DDB1 and CUL4 associated factor 8
Details	367	82	hsa-miR-301b-3p	BAHD1	bromo adjacent homology domain containing 1
Details	368	82	hsa-miR-301b-3p	FAM104A	family with sequence similarity 104 member A
Details	369	82	hsa-miR-301b-3p	AGFG1	ArfGAP with FG repeats 1
Details	370	81	hsa-miR-301b-3p	NPAT	nuclear protein, coactivator of histone transcription
Details	371	81	hsa-miR-301b-3p	DAAM1	dishevelled associated activator of morphogenesis 1
Details	372	81	hsa-miR-301b-3p	RAD51B	RAD51 paralog B
Details	373	81	hsa-miR-301b-3p	FAM45A	family with sequence similarity 45 member A
Details	374	81	hsa-miR-301b-3p	PXK	PX domain containing serine/threonine kinase like
Details	375	81	hsa-miR-301b-3p	LPGAT1	lysophosphatidylglycerol acyltransferase 1
Details	376	81	hsa-miR-301b-3p	ZNF609	zinc finger protein 609
Details	377	81	hsa-miR-301b-3p	ZNF862	zinc finger protein 862
Details	378	81	hsa-miR-301b-3p	MIGA1	mitoguardin 1
Details	379	81	hsa-miR-301b-3p	BMP3	bone morphogenetic protein 3
Details	380	81	hsa-miR-301b-3p	EBF3	EBF transcription factor 3
Details	381	81	hsa-miR-301b-3p	DSG1	desmoglein 1
Details	382	81	hsa-miR-301b-3p	UBB	ubiquitin B
Details	383	81	hsa-miR-301b-3p	NRBF2	nuclear receptor binding factor 2
Details	384	81	hsa-miR-301b-3p	TANC2	tetratricopeptide repeat, ankyrin repeat and coiled-coil containing 2
Details	385	81	hsa-miR-301b-3p	NFIA	nuclear factor I A
Details	386	81	hsa-miR-301b-3p	ELK3	ELK3, ETS transcription factor
Details	387	81	hsa-miR-301b-3p	FSD1L	fibronectin type III and SPRY domain containing 1 like
Details	388	81	hsa-miR-301b-3p	PPP6R2	protein phosphatase 6 regulatory subunit 2
Details	389	81	hsa-miR-301b-3p	PHACTR2	phosphatase and actin regulator 2
Details	390	80	hsa-miR-301b-3p	CUL3	cullin 3
Details	391	80	hsa-miR-301b-3p	PHF3	PHD finger protein 3
Details	392	80	hsa-miR-301b-3p	ZNF3	zinc finger protein 3
Details	393	80	hsa-miR-301b-3p	ACBD3	acyl-CoA binding domain containing 3
Details	394	80	hsa-miR-301b-3p	WNT1	Wnt family member 1
Details	395	80	hsa-miR-301b-3p	CD2AP	CD2 associated protein
Details	396	80	hsa-miR-301b-3p	SERBP1	SERPINE1 mRNA binding protein 1
Details	397	80	hsa-miR-301b-3p	NKAPD1	NKAP domain containing 1
Details	398	80	hsa-miR-301b-3p	TNRC6C	trinucleotide repeat containing 6C
Details	399	80	hsa-miR-301b-3p	ZNF684	zinc finger protein 684
Details	400	80	hsa-miR-301b-3p	ZCCHC14	zinc finger CCHC-type containing 14
Details	401	80	hsa-miR-301b-3p	UBE2W	ubiquitin conjugating enzyme E2 W
Details	402	80	hsa-miR-301b-3p	SNPH	syntaphilin
Details	403	80	hsa-miR-301b-3p	TET3	tet methylcytosine dioxygenase 3
Details	404	80	hsa-miR-301b-3p	ZNF555	zinc finger protein 555
Details	405	80	hsa-miR-301b-3p	STEAP4	STEAP4 metalloreductase
Details	406	79	hsa-miR-301b-3p	FAM129C	family with sequence similarity 129 member C
Details	407	79	hsa-miR-301b-3p	ATXN1	ataxin 1
Details	408	79	hsa-miR-301b-3p	ALDH3A2	aldehyde dehydrogenase 3 family member A2
Details	409	79	hsa-miR-301b-3p	GPR65	G protein-coupled receptor 65
Details	410	79	hsa-miR-301b-3p	CREB5	cAMP responsive element binding protein 5
Details	411	79	hsa-miR-301b-3p	MAT2B	methionine adenosyltransferase 2B
Details	412	79	hsa-miR-301b-3p	TSEN34	tRNA splicing endonuclease subunit 34
Details	413	79	hsa-miR-301b-3p	LRP4	LDL receptor related protein 4
Details	414	79	hsa-miR-301b-3p	TACC2	transforming acidic coiled-coil containing protein 2
Details	415	79	hsa-miR-301b-3p	CMPK1	cytidine/uridine monophosphate kinase 1
Details	416	79	hsa-miR-301b-3p	MTMR9	myotubularin related protein 9
Details	417	79	hsa-miR-301b-3p	PXDN	peroxidasin
Details	418	79	hsa-miR-301b-3p	SMOC2	SPARC related modular calcium binding 2
Details	419	79	hsa-miR-301b-3p	RAB30	RAB30, member RAS oncogene family
Details	420	79	hsa-miR-301b-3p	TRIM23	tripartite motif containing 23
Details	421	79	hsa-miR-301b-3p	NPTN	neuroplastin
Details	422	79	hsa-miR-301b-3p	PXYLP1	2-phosphoxylose phosphatase 1
Details	423	79	hsa-miR-301b-3p	GMNC	geminin coiled-coil domain containing
Details	424	79	hsa-miR-301b-3p	TMEM9B	TMEM9 domain family member B
Details	425	78	hsa-miR-301b-3p	TTYH3	tweety family member 3
Details	426	78	hsa-miR-301b-3p	BTBD10	BTB domain containing 10
Details	427	78	hsa-miR-301b-3p	DEPDC1	DEP domain containing 1
Details	428	78	hsa-miR-301b-3p	CHMP3	charged multivesicular body protein 3
Details	429	78	hsa-miR-301b-3p	KLF3	Kruppel like factor 3
Details	430	78	hsa-miR-301b-3p	PDE3B	phosphodiesterase 3B
Details	431	78	hsa-miR-301b-3p	STK33	serine/threonine kinase 33
Details	432	78	hsa-miR-301b-3p	ZFP91	ZFP91 zinc finger protein
Details	433	78	hsa-miR-301b-3p	TMEM170B	transmembrane protein 170B
Details	434	78	hsa-miR-301b-3p	TENT5B	terminal nucleotidyltransferase 5B
Details	435	78	hsa-miR-301b-3p	ADGRB3	adhesion G protein-coupled receptor B3
Details	436	78	hsa-miR-301b-3p	PIGS	phosphatidylinositol glycan anchor biosynthesis class S
Details	437	78	hsa-miR-301b-3p	COX8C	cytochrome c oxidase subunit 8C
Details	438	78	hsa-miR-301b-3p	CEP120	centrosomal protein 120
Details	439	78	hsa-miR-301b-3p	IGSF3	immunoglobulin superfamily member 3
Details	440	77	hsa-miR-301b-3p	MOG	myelin oligodendrocyte glycoprotein
Details	441	77	hsa-miR-301b-3p	MASTL	microtubule associated serine/threonine kinase like
Details	442	77	hsa-miR-301b-3p	MYT1L	myelin transcription factor 1 like
Details	443	77	hsa-miR-301b-3p	SMAD4	SMAD family member 4
Details	444	77	hsa-miR-301b-3p	CIT	citron rho-interacting serine/threonine kinase
Details	445	77	hsa-miR-301b-3p	CAMTA1	calmodulin binding transcription activator 1
Details	446	77	hsa-miR-301b-3p	CHIC1	cysteine rich hydrophobic domain 1
Details	447	77	hsa-miR-301b-3p	ARX	aristaless related homeobox
Details	448	77	hsa-miR-301b-3p	IKZF5	IKAROS family zinc finger 5
Details	449	77	hsa-miR-301b-3p	SLC35D1	solute carrier family 35 member D1
Details	450	77	hsa-miR-301b-3p	CHRM2	cholinergic receptor muscarinic 2
Details	451	77	hsa-miR-301b-3p	RASA1	RAS p21 protein activator 1
Details	452	77	hsa-miR-301b-3p	CPEB2	cytoplasmic polyadenylation element binding protein 2
Details	453	77	hsa-miR-301b-3p	TSPOAP1	TSPO associated protein 1
Details	454	77	hsa-miR-301b-3p	PELI1	pellino E3 ubiquitin protein ligase 1
Details	455	77	hsa-miR-301b-3p	MEOX2	mesenchyme homeobox 2
Details	456	77	hsa-miR-301b-3p	EFR3A	EFR3 homolog A
Details	457	77	hsa-miR-301b-3p	NR3C2	nuclear receptor subfamily 3 group C member 2
Details	458	76	hsa-miR-301b-3p	KIAA1217	KIAA1217
Details	459	76	hsa-miR-301b-3p	LONRF1	LON peptidase N-terminal domain and ring finger 1
Details	460	76	hsa-miR-301b-3p	ATP6V0E1	ATPase H+ transporting V0 subunit e1
Details	461	76	hsa-miR-301b-3p	PTGES3	prostaglandin E synthase 3
Details	462	76	hsa-miR-301b-3p	RASGEF1A	RasGEF domain family member 1A
Details	463	76	hsa-miR-301b-3p	ZNF131	zinc finger protein 131
Details	464	76	hsa-miR-301b-3p	SUN2	Sad1 and UNC84 domain containing 2
Details	465	76	hsa-miR-301b-3p	PPP6R1	protein phosphatase 6 regulatory subunit 1
Details	466	76	hsa-miR-301b-3p	SLC12A5	solute carrier family 12 member 5
Details	467	76	hsa-miR-301b-3p	MFF	mitochondrial fission factor
Details	468	76	hsa-miR-301b-3p	LRRK2	leucine rich repeat kinase 2
Details	469	76	hsa-miR-301b-3p	CLCN6	chloride voltage-gated channel 6
Details	470	76	hsa-miR-301b-3p	KLHL3	kelch like family member 3
Details	471	76	hsa-miR-301b-3p	PCDH15	protocadherin related 15
Details	472	76	hsa-miR-301b-3p	ZHX1	zinc fingers and homeoboxes 1
Details	473	76	hsa-miR-301b-3p	SESTD1	SEC14 and spectrin domain containing 1
Details	474	76	hsa-miR-301b-3p	DGKH	diacylglycerol kinase eta
Details	475	75	hsa-miR-301b-3p	ARID4B	AT-rich interaction domain 4B
Details	476	75	hsa-miR-301b-3p	PLEKHF2	pleckstrin homology and FYVE domain containing 2
Details	477	75	hsa-miR-301b-3p	FLI1	Fli-1 proto-oncogene, ETS transcription factor
Details	478	75	hsa-miR-301b-3p	TNF	tumor necrosis factor
Details	479	75	hsa-miR-301b-3p	PTPRD	protein tyrosine phosphatase, receptor type D
Details	480	75	hsa-miR-301b-3p	SOX4	SRY-box 4
Details	481	75	hsa-miR-301b-3p	DARS	aspartyl-tRNA synthetase
Details	482	75	hsa-miR-301b-3p	IER3IP1	immediate early response 3 interacting protein 1
Details	483	75	hsa-miR-301b-3p	SPIRE1	spire type actin nucleation factor 1
Details	484	75	hsa-miR-301b-3p	SPRED1	sprouty related EVH1 domain containing 1
Details	485	75	hsa-miR-301b-3p	SPOPL	speckle type BTB/POZ protein like
Details	486	75	hsa-miR-301b-3p	SNAP25	synaptosome associated protein 25
Details	487	75	hsa-miR-301b-3p	LIPA	lipase A, lysosomal acid type
Details	488	75	hsa-miR-301b-3p	TMOD3	tropomodulin 3
Details	489	75	hsa-miR-301b-3p	INHBB	inhibin subunit beta B
Details	490	75	hsa-miR-301b-3p	ZIC5	Zic family member 5
Details	491	75	hsa-miR-301b-3p	TCIM	transcriptional and immune response regulator
Details	492	75	hsa-miR-301b-3p	DIP2C	disco interacting protein 2 homolog C
Details	493	75	hsa-miR-301b-3p	BCO1	beta-carotene oxygenase 1
Details	494	74	hsa-miR-301b-3p	SNAP47	synaptosome associated protein 47
Details	495	74	hsa-miR-301b-3p	MED12L	mediator complex subunit 12 like
Details	496	74	hsa-miR-301b-3p	FAM43A	family with sequence similarity 43 member A
Details	497	74	hsa-miR-301b-3p	RASSF2	Ras association domain family member 2
Details	498	74	hsa-miR-301b-3p	ABCE1	ATP binding cassette subfamily E member 1
Details	499	74	hsa-miR-301b-3p	HBP1	HMG-box transcription factor 1
Details	500	74	hsa-miR-301b-3p	NEUROD1	neuronal differentiation 1
Details	501	74	hsa-miR-301b-3p	YY1	YY1 transcription factor
Details	502	74	hsa-miR-301b-3p	PIP4P1	phosphatidylinositol-4,5-bisphosphate 4-phosphatase 1
Details	503	74	hsa-miR-301b-3p	ZNF614	zinc finger protein 614
Details	504	74	hsa-miR-301b-3p	RALBP1	ralA binding protein 1
Details	505	74	hsa-miR-301b-3p	ZFPM2	zinc finger protein, FOG family member 2
Details	506	73	hsa-miR-301b-3p	KRT23	keratin 23
Details	507	73	hsa-miR-301b-3p	TAF4B	TATA-box binding protein associated factor 4b
Details	508	73	hsa-miR-301b-3p	NMUR2	neuromedin U receptor 2
Details	509	73	hsa-miR-301b-3p	SKP1	S-phase kinase associated protein 1
Details	510	73	hsa-miR-301b-3p	POGZ	pogo transposable element derived with ZNF domain
Details	511	73	hsa-miR-301b-3p	BHLHE40	basic helix-loop-helix family member e40
Details	512	73	hsa-miR-301b-3p	KATNBL1	katanin regulatory subunit B1 like 1
Details	513	73	hsa-miR-301b-3p	RALA	RAS like proto-oncogene A
Details	514	73	hsa-miR-301b-3p	KCNJ10	potassium voltage-gated channel subfamily J member 10
Details	515	73	hsa-miR-301b-3p	SMAP1	small ArfGAP 1
Details	516	73	hsa-miR-301b-3p	QKI	QKI, KH domain containing RNA binding
Details	517	73	hsa-miR-301b-3p	RAB9B	RAB9B, member RAS oncogene family
Details	518	73	hsa-miR-301b-3p	SATB2	SATB homeobox 2
Details	519	72	hsa-miR-301b-3p	MAP3K9	mitogen-activated protein kinase kinase kinase 9
Details	520	72	hsa-miR-301b-3p	ZDHHC23	zinc finger DHHC-type containing 23
Details	521	72	hsa-miR-301b-3p	CMYA5	cardiomyopathy associated 5
Details	522	72	hsa-miR-301b-3p	ERC1	ELKS/RAB6-interacting/CAST family member 1
Details	523	72	hsa-miR-301b-3p	B4GALT5	beta-1,4-galactosyltransferase 5
Details	524	72	hsa-miR-301b-3p	DHX8	DEAH-box helicase 8
Details	525	72	hsa-miR-301b-3p	ANKRD13C	ankyrin repeat domain 13C
Details	526	72	hsa-miR-301b-3p	EXOC5	exocyst complex component 5
Details	527	72	hsa-miR-301b-3p	PCDHB4	protocadherin beta 4
Details	528	72	hsa-miR-301b-3p	GGA1	golgi associated, gamma adaptin ear containing, ARF binding protein 1
Details	529	72	hsa-miR-301b-3p	UNC13A	unc-13 homolog A
Details	530	72	hsa-miR-301b-3p	ARFGEF1	ADP ribosylation factor guanine nucleotide exchange factor 1
Details	531	72	hsa-miR-301b-3p	RUNX2	runt related transcription factor 2
Details	532	72	hsa-miR-301b-3p	DCP2	decapping mRNA 2
Details	533	72	hsa-miR-301b-3p	SLC9A2	solute carrier family 9 member A2
Details	534	72	hsa-miR-301b-3p	SON	SON DNA binding protein
Details	535	72	hsa-miR-301b-3p	TRERF1	transcriptional regulating factor 1
Details	536	72	hsa-miR-301b-3p	TESK2	testis associated actin remodelling kinase 2
Details	537	72	hsa-miR-301b-3p	ENAH	ENAH, actin regulator
Details	538	72	hsa-miR-301b-3p	RUNDC1	RUN domain containing 1
Details	539	72	hsa-miR-301b-3p	DAD1	defender against cell death 1
Details	540	72	hsa-miR-301b-3p	GPR158	G protein-coupled receptor 158
Details	541	71	hsa-miR-301b-3p	LCLAT1	lysocardiolipin acyltransferase 1
Details	542	71	hsa-miR-301b-3p	MLLT10	MLLT10, histone lysine methyltransferase DOT1L cofactor
Details	543	71	hsa-miR-301b-3p	DLG2	discs large MAGUK scaffold protein 2
Details	544	71	hsa-miR-301b-3p	ZNF451	zinc finger protein 451
Details	545	71	hsa-miR-301b-3p	USP6	ubiquitin specific peptidase 6
Details	546	71	hsa-miR-301b-3p	SOCS6	suppressor of cytokine signaling 6
Details	547	71	hsa-miR-301b-3p	SNX27	sorting nexin family member 27
Details	548	71	hsa-miR-301b-3p	RAB14	RAB14, member RAS oncogene family
Details	549	71	hsa-miR-301b-3p	ZNRF3	zinc and ring finger 3
Details	550	71	hsa-miR-301b-3p	OTX2	orthodenticle homeobox 2
Details	551	71	hsa-miR-301b-3p	KCNK10	potassium two pore domain channel subfamily K member 10
Details	552	71	hsa-miR-301b-3p	PDCD1LG2	programmed cell death 1 ligand 2
Details	553	71	hsa-miR-301b-3p	NEXMIF	neurite extension and migration factor
Details	554	71	hsa-miR-301b-3p	MIER3	MIER family member 3
Details	555	70	hsa-miR-301b-3p	C12orf75	chromosome 12 open reading frame 75
Details	556	70	hsa-miR-301b-3p	SLF2	SMC5-SMC6 complex localization factor 2
Details	557	70	hsa-miR-301b-3p	ST8SIA3	ST8 alpha-N-acetyl-neuraminide alpha-2,8-sialyltransferase 3
Details	558	70	hsa-miR-301b-3p	C1S	complement C1s
Details	559	70	hsa-miR-301b-3p	TOB2	transducer of ERBB2, 2
Details	560	70	hsa-miR-301b-3p	CYLD	CYLD lysine 63 deubiquitinase
Details	561	70	hsa-miR-301b-3p	REEP1	receptor accessory protein 1
Details	562	70	hsa-miR-301b-3p	FYCO1	FYVE and coiled-coil domain containing 1
Details	563	70	hsa-miR-301b-3p	ENDOD1	endonuclease domain containing 1
Details	564	70	hsa-miR-301b-3p	ENPP4	ectonucleotide pyrophosphatase/phosphodiesterase 4
Details	565	70	hsa-miR-301b-3p	DIP2A	disco interacting protein 2 homolog A
Details	566	70	hsa-miR-301b-3p	RLIM	ring finger protein, LIM domain interacting
Details	567	70	hsa-miR-301b-3p	ZNF853	zinc finger protein 853
Details	568	70	hsa-miR-301b-3p	SETD7	SET domain containing 7, histone lysine methyltransferase
Details	569	70	hsa-miR-301b-3p	CTSK	cathepsin K

## Sheet: hsa-miR-1181
Target Detail	Target Rank	Target Score	miRNA Name	Gene Symbol	Gene Description
Details	1	88	hsa-miR-1181	CCDC103	coiled-coil domain containing 103
Details	2	87	hsa-miR-1181	RBP7	retinol binding protein 7

## Sheet: hsa-miR-135a
Target Detail	Target Rank	Target Score	miRNA Name	Gene Symbol	Gene Description
Details	1	98	hsa-miR-135a-2-3p	ZNF99	zinc finger protein 99
Details	2	97	hsa-miR-135a-2-3p	ZNF138	zinc finger protein 138
Details	3	96	hsa-miR-135a-2-3p	CLDN20	claudin 20
Details	4	95	hsa-miR-135a-2-3p	ATP23	ATP23 metallopeptidase and ATP synthase assembly factor homolog
Details	5	95	hsa-miR-135a-2-3p	KIF16B	kinesin family member 16B
Details	6	92	hsa-miR-135a-2-3p	ZNF208	zinc finger protein 208
Details	7	92	hsa-miR-135a-2-3p	ZNF506	zinc finger protein 506
Details	8	91	hsa-miR-135a-2-3p	HACD3	3-hydroxyacyl-CoA dehydratase 3
Details	9	90	hsa-miR-135a-2-3p	LOC339862	uncharacterized LOC339862
Details	10	90	hsa-miR-135a-2-3p	ZNF253	zinc finger protein 253
Details	11	89	hsa-miR-135a-2-3p	OPN3	opsin 3
Details	12	89	hsa-miR-135a-2-3p	PIP4K2C	phosphatidylinositol-5-phosphate 4-kinase type 2 gamma
Details	13	89	hsa-miR-135a-2-3p	RUFY2	RUN and FYVE domain containing 2
Details	14	89	hsa-miR-135a-2-3p	ZNF680	zinc finger protein 680
Details	15	88	hsa-miR-135a-2-3p	SDK1	sidekick cell adhesion molecule 1
Details	16	88	hsa-miR-135a-2-3p	MYEF2	myelin expression factor 2
Details	17	88	hsa-miR-135a-2-3p	PPCDC	phosphopantothenoylcysteine decarboxylase
Details	18	88	hsa-miR-135a-2-3p	ZNF257	zinc finger protein 257
Details	19	87	hsa-miR-135a-2-3p	TEK	TEK receptor tyrosine kinase
Details	20	87	hsa-miR-135a-2-3p	ZNF732	zinc finger protein 732
Details	21	87	hsa-miR-135a-2-3p	PDCD4	programmed cell death 4
Details	22	87	hsa-miR-135a-2-3p	DONSON	downstream neighbor of SON
Details	23	87	hsa-miR-135a-2-3p	ZBTB38	zinc finger and BTB domain containing 38
Details	24	87	hsa-miR-135a-2-3p	ZNF716	zinc finger protein 716
Details	25	86	hsa-miR-135a-2-3p	SIRPB1	signal regulatory protein beta 1
Details	26	86	hsa-miR-135a-2-3p	PGM2L1	phosphoglucomutase 2 like 1
Details	27	86	hsa-miR-135a-2-3p	SHISA9	shisa family member 9
Details	28	86	hsa-miR-135a-2-3p	TOP1	DNA topoisomerase I
Details	29	86	hsa-miR-135a-2-3p	NAP1L1	nucleosome assembly protein 1 like 1
Details	30	86	hsa-miR-135a-2-3p	CAPS2	calcyphosine 2
Details	31	85	hsa-miR-135a-2-3p	ZNF493	zinc finger protein 493
Details	32	85	hsa-miR-135a-2-3p	ZNF737	zinc finger protein 737
Details	33	85	hsa-miR-135a-2-3p	LOC100505549	uncharacterized LOC100505549
Details	34	85	hsa-miR-135a-2-3p	ICOS	inducible T cell costimulator
Details	35	85	hsa-miR-135a-2-3p	KCNC3	potassium voltage-gated channel subfamily C member 3
Details	36	84	hsa-miR-135a-2-3p	RIBC1	RIB43A domain with coiled-coils 1
Details	37	84	hsa-miR-135a-2-3p	SIX4	SIX homeobox 4
Details	38	84	hsa-miR-135a-2-3p	NCL	nucleolin
Details	39	83	hsa-miR-135a-2-3p	PISD	phosphatidylserine decarboxylase
Details	40	83	hsa-miR-135a-2-3p	MBD6	methyl-CpG binding domain protein 6
Details	41	83	hsa-miR-135a-2-3p	SMU1	SMU1, DNA replication regulator and spliceosomal factor
Details	42	82	hsa-miR-135a-2-3p	EFNA5	ephrin A5
Details	43	82	hsa-miR-135a-2-3p	NAALADL1	N-acetylated alpha-linked acidic dipeptidase like 1
Details	44	82	hsa-miR-135a-2-3p	SLC22A10	solute carrier family 22 member 10
Details	45	82	hsa-miR-135a-2-3p	VPS45	vacuolar protein sorting 45 homolog
Details	46	82	hsa-miR-135a-2-3p	ULBP1	UL16 binding protein 1
Details	47	82	hsa-miR-135a-2-3p	MSL1	MSL complex subunit 1
Details	48	82	hsa-miR-135a-2-3p	PLPBP	pyridoxal phosphate binding protein
Details	49	81	hsa-miR-135a-2-3p	ACIN1	apoptotic chromatin condensation inducer 1
Details	50	81	hsa-miR-135a-2-3p	ELMOD2	ELMO domain containing 2
Details	51	81	hsa-miR-135a-2-3p	SYNM	synemin
Details	52	81	hsa-miR-135a-2-3p	CREBL2	cAMP responsive element binding protein like 2
Details	53	80	hsa-miR-135a-2-3p	GTPBP2	GTP binding protein 2
Details	54	79	hsa-miR-135a-2-3p	ADAM10	ADAM metallopeptidase domain 10
Details	55	79	hsa-miR-135a-2-3p	ZNF117	zinc finger protein 117
Details	56	79	hsa-miR-135a-2-3p	GTSE1	G2 and S-phase expressed 1
Details	57	79	hsa-miR-135a-2-3p	ZFAND5	zinc finger AN1-type containing 5
Details	58	79	hsa-miR-135a-2-3p	EBF3	EBF transcription factor 3
Details	59	79	hsa-miR-135a-2-3p	MSL2	MSL complex subunit 2
Details	60	78	hsa-miR-135a-2-3p	WDR26	WD repeat domain 26
Details	61	77	hsa-miR-135a-2-3p	ROBO1	roundabout guidance receptor 1
Details	62	77	hsa-miR-135a-2-3p	GTF2A2	general transcription factor IIA subunit 2
Details	63	77	hsa-miR-135a-2-3p	IFNLR1	interferon lambda receptor 1
Details	64	77	hsa-miR-135a-2-3p	LILRB2	leukocyte immunoglobulin like receptor B2
Details	65	76	hsa-miR-135a-2-3p	BCL11A	BCL11A, BAF complex component
Details	66	76	hsa-miR-135a-2-3p	TIMM23	translocase of inner mitochondrial membrane 23
Details	67	76	hsa-miR-135a-2-3p	PDZRN3	PDZ domain containing ring finger 3
Details	68	76	hsa-miR-135a-2-3p	ZNF676	zinc finger protein 676
Details	69	76	hsa-miR-135a-2-3p	ASPN	asporin
Details	70	76	hsa-miR-135a-2-3p	SLC9C1	solute carrier family 9 member C1
Details	71	75	hsa-miR-135a-2-3p	VGLL2	vestigial like family member 2
Details	72	75	hsa-miR-135a-2-3p	P2RY13	purinergic receptor P2Y13
Details	73	74	hsa-miR-135a-2-3p	KCNS1	potassium voltage-gated channel modifier subfamily S member 1
Details	74	74	hsa-miR-135a-2-3p	C12orf66	chromosome 12 open reading frame 66
Details	75	74	hsa-miR-135a-2-3p	SLC9A4	solute carrier family 9 member A4
Details	76	74	hsa-miR-135a-2-3p	BRWD1	bromodomain and WD repeat domain containing 1
Details	77	73	hsa-miR-135a-2-3p	ZNF730	zinc finger protein 730
Details	78	73	hsa-miR-135a-2-3p	KIAA0232	KIAA0232
Details	79	73	hsa-miR-135a-2-3p	COL10A1	collagen type X alpha 1 chain
Details	80	73	hsa-miR-135a-2-3p	RAB3B	RAB3B, member RAS oncogene family
Details	81	73	hsa-miR-135a-2-3p	XKR9	XK related 9
Details	82	73	hsa-miR-135a-2-3p	HNRNPR	heterogeneous nuclear ribonucleoprotein R
Details	83	72	hsa-miR-135a-2-3p	ATP2B4	ATPase plasma membrane Ca2+ transporting 4
Details	84	72	hsa-miR-135a-2-3p	MICALL2	MICAL like 2
Details	85	72	hsa-miR-135a-2-3p	SLC24A2	solute carrier family 24 member 2
Details	86	71	hsa-miR-135a-2-3p	CCDC39	coiled-coil domain containing 39
Details	87	71	hsa-miR-135a-2-3p	SLC45A2	solute carrier family 45 member 2
Details	88	71	hsa-miR-135a-2-3p	ADNP	activity dependent neuroprotector homeobox
Details	89	71	hsa-miR-135a-2-3p	KDM7A	lysine demethylase 7A
Details	90	70	hsa-miR-135a-2-3p	KMO	kynurenine 3-monooxygenase
Details	91	70	hsa-miR-135a-2-3p	SNX5	sorting nexin 5
Details	92	70	hsa-miR-135a-2-3p	SUPT6H	SPT6 homolog, histone chaperone
Details	93	70	hsa-miR-135a-2-3p	NECTIN2	nectin cell adhesion molecule 2
Details	94	70	hsa-miR-135a-2-3p	BICD2	BICD cargo adaptor 2

## Sheet: hsa-miR-1305
Target Detail	Target Rank	Target Score	miRNA Name	Gene Symbol	Gene Description
Details	1	100	hsa-miR-1305	ZBTB11	zinc finger and BTB domain containing 11
Details	2	100	hsa-miR-1305	NMU	neuromedin U
Details	3	100	hsa-miR-1305	GALNT3	polypeptide N-acetylgalactosaminyltransferase 3
Details	4	100	hsa-miR-1305	GCNT1	glucosaminyl (N-acetyl) transferase 1
Details	5	100	hsa-miR-1305	ESCO2	establishment of sister chromatid cohesion N-acetyltransferase 2
Details	6	99	hsa-miR-1305	CSGALNACT2	chondroitin sulfate N-acetylgalactosaminyltransferase 2
Details	7	99	hsa-miR-1305	DCUN1D1	defective in cullin neddylation 1 domain containing 1
Details	8	99	hsa-miR-1305	MSRB3	methionine sulfoxide reductase B3
Details	9	99	hsa-miR-1305	CPSF6	cleavage and polyadenylation specific factor 6
Details	10	99	hsa-miR-1305	TMPO	thymopoietin
Details	11	99	hsa-miR-1305	RAB3C	RAB3C, member RAS oncogene family
Details	12	99	hsa-miR-1305	CAV1	caveolin 1
Details	13	99	hsa-miR-1305	PPP4R2	protein phosphatase 4 regulatory subunit 2
Details	14	99	hsa-miR-1305	ALAD	aminolevulinate dehydratase
Details	15	99	hsa-miR-1305	BANK1	B cell scaffold protein with ankyrin repeats 1
Details	16	99	hsa-miR-1305	REPS2	RALBP1 associated Eps domain containing 2
Details	17	99	hsa-miR-1305	SLC25A46	solute carrier family 25 member 46
Details	18	98	hsa-miR-1305	ACVR2A	activin A receptor type 2A
Details	19	98	hsa-miR-1305	TRPC3	transient receptor potential cation channel subfamily C member 3
Details	20	98	hsa-miR-1305	SP3	Sp3 transcription factor
Details	21	98	hsa-miR-1305	MLLT3	MLLT3, super elongation complex subunit
Details	22	98	hsa-miR-1305	MDM2	MDM2 proto-oncogene
Details	23	98	hsa-miR-1305	SORCS3	sortilin related VPS10 domain containing receptor 3
Details	24	98	hsa-miR-1305	KATNBL1	katanin regulatory subunit B1 like 1
Details	25	98	hsa-miR-1305	WNT16	Wnt family member 16
Details	26	98	hsa-miR-1305	CHL1	cell adhesion molecule L1 like
Details	27	98	hsa-miR-1305	GABRA4	gamma-aminobutyric acid type A receptor alpha4 subunit
Details	28	98	hsa-miR-1305	SERINC1	serine incorporator 1
Details	29	98	hsa-miR-1305	IGSF3	immunoglobulin superfamily member 3
Details	30	98	hsa-miR-1305	TERF2IP	TERF2 interacting protein
Details	31	97	hsa-miR-1305	ARID4B	AT-rich interaction domain 4B
Details	32	97	hsa-miR-1305	TMEM69	transmembrane protein 69
Details	33	97	hsa-miR-1305	PRKG1	protein kinase cGMP-dependent 1
Details	34	97	hsa-miR-1305	VPS50	VPS50, EARP/GARPII complex subunit
Details	35	97	hsa-miR-1305	TBC1D4	TBC1 domain family member 4
Details	36	97	hsa-miR-1305	FAM214A	family with sequence similarity 214 member A
Details	37	97	hsa-miR-1305	DCAF8L1	DDB1 and CUL4 associated factor 8 like 1
Details	38	97	hsa-miR-1305	FAM241A	family with sequence similarity 241 member A
Details	39	97	hsa-miR-1305	RSL1D1	ribosomal L1 domain containing 1
Details	40	97	hsa-miR-1305	MDM1	Mdm1 nuclear protein
Details	41	97	hsa-miR-1305	SLC17A8	solute carrier family 17 member 8
Details	42	97	hsa-miR-1305	ZDHHC6	zinc finger DHHC-type containing 6
Details	43	96	hsa-miR-1305	HMGA2	high mobility group AT-hook 2
Details	44	96	hsa-miR-1305	ZMYM2	zinc finger MYM-type containing 2
Details	45	96	hsa-miR-1305	ELL2	elongation factor for RNA polymerase II 2
Details	46	96	hsa-miR-1305	VIRMA	vir like m6A methyltransferase associated
Details	47	96	hsa-miR-1305	USP51	ubiquitin specific peptidase 51
Details	48	96	hsa-miR-1305	ILF2	interleukin enhancer binding factor 2
Details	49	96	hsa-miR-1305	RAD21	RAD21 cohesin complex component
Details	50	96	hsa-miR-1305	BCLAF3	BCLAF1 and THRAP3 family member 3
Details	51	96	hsa-miR-1305	AHR	aryl hydrocarbon receptor
Details	52	96	hsa-miR-1305	TP53INP1	tumor protein p53 inducible nuclear protein 1
Details	53	96	hsa-miR-1305	TENM1	teneurin transmembrane protein 1
Details	54	96	hsa-miR-1305	PRKAA2	protein kinase AMP-activated catalytic subunit alpha 2
Details	55	96	hsa-miR-1305	ANKRD30A	ankyrin repeat domain 30A
Details	56	96	hsa-miR-1305	RASA1	RAS p21 protein activator 1
Details	57	96	hsa-miR-1305	BCLAF1	BCL2 associated transcription factor 1
Details	58	96	hsa-miR-1305	FAM81A	family with sequence similarity 81 member A
Details	59	96	hsa-miR-1305	CRTAP	cartilage associated protein
Details	60	96	hsa-miR-1305	RAG2	recombination activating 2
Details	61	95	hsa-miR-1305	MARK1	microtubule affinity regulating kinase 1
Details	62	95	hsa-miR-1305	C22orf39	chromosome 22 open reading frame 39
Details	63	95	hsa-miR-1305	LARP7	La ribonucleoprotein domain family member 7
Details	64	95	hsa-miR-1305	ZNF518A	zinc finger protein 518A
Details	65	95	hsa-miR-1305	DENND6A	DENN domain containing 6A
Details	66	95	hsa-miR-1305	RCBTB1	RCC1 and BTB domain containing protein 1
Details	67	95	hsa-miR-1305	MAB21L1	mab-21 like 1
Details	68	95	hsa-miR-1305	HMGCR	3-hydroxy-3-methylglutaryl-CoA reductase
Details	69	95	hsa-miR-1305	FAM126B	family with sequence similarity 126 member B
Details	70	95	hsa-miR-1305	CNTN1	contactin 1
Details	71	95	hsa-miR-1305	POGLUT1	protein O-glucosyltransferase 1
Details	72	95	hsa-miR-1305	JAKMIP2	janus kinase and microtubule interacting protein 2
Details	73	95	hsa-miR-1305	PRM1	protamine 1
Details	74	95	hsa-miR-1305	GDA	guanine deaminase
Details	75	95	hsa-miR-1305	ZNRF2	zinc and ring finger 2
Details	76	95	hsa-miR-1305	TMEM33	transmembrane protein 33
Details	77	95	hsa-miR-1305	ATP11C	ATPase phospholipid transporting 11C
Details	78	95	hsa-miR-1305	CLOCK	clock circadian regulator
Details	79	95	hsa-miR-1305	UBP1	upstream binding protein 1
Details	80	95	hsa-miR-1305	ATG12	autophagy related 12
Details	81	95	hsa-miR-1305	EPB41L5	erythrocyte membrane protein band 4.1 like 5
Details	82	95	hsa-miR-1305	RBM7	RNA binding motif protein 7
Details	83	95	hsa-miR-1305	DCLK1	doublecortin like kinase 1
Details	84	95	hsa-miR-1305	EFR3A	EFR3 homolog A
Details	85	95	hsa-miR-1305	DGKH	diacylglycerol kinase eta
Details	86	95	hsa-miR-1305	AZI2	5-azacytidine induced 2
Details	87	95	hsa-miR-1305	RAD54B	RAD54 homolog B
Details	88	94	hsa-miR-1305	GRIA4	glutamate ionotropic receptor AMPA type subunit 4
Details	89	94	hsa-miR-1305	ATXN7L1	ataxin 7 like 1
Details	90	94	hsa-miR-1305	COX15	cytochrome c oxidase assembly homolog COX15
Details	91	94	hsa-miR-1305	SKIL	SKI like proto-oncogene
Details	92	94	hsa-miR-1305	PALM3	paralemmin 3
Details	93	94	hsa-miR-1305	CYREN	cell cycle regulator of NHEJ
Details	94	94	hsa-miR-1305	SEMA6D	semaphorin 6D
Details	95	94	hsa-miR-1305	KRAS	KRAS proto-oncogene, GTPase
Details	96	94	hsa-miR-1305	ADH4	alcohol dehydrogenase 4 (class II), pi polypeptide
Details	97	94	hsa-miR-1305	EP300	E1A binding protein p300
Details	98	94	hsa-miR-1305	GCN1	GCN1, eIF2 alpha kinase activator homolog
Details	99	94	hsa-miR-1305	CCDC126	coiled-coil domain containing 126
Details	100	94	hsa-miR-1305	LYRM2	LYR motif containing 2
Details	101	94	hsa-miR-1305	PGAP1	post-GPI attachment to proteins 1
Details	102	94	hsa-miR-1305	ZADH2	zinc binding alcohol dehydrogenase domain containing 2
Details	103	94	hsa-miR-1305	CD1D	CD1d molecule
Details	104	94	hsa-miR-1305	CACNB4	calcium voltage-gated channel auxiliary subunit beta 4
Details	105	94	hsa-miR-1305	LDLRAD4	low density lipoprotein receptor class A domain containing 4
Details	106	94	hsa-miR-1305	PWP2	PWP2, small subunit processome component
Details	107	94	hsa-miR-1305	MMP12	matrix metallopeptidase 12
Details	108	94	hsa-miR-1305	ESCO1	establishment of sister chromatid cohesion N-acetyltransferase 1
Details	109	94	hsa-miR-1305	DENND4A	DENN domain containing 4A
Details	110	94	hsa-miR-1305	NAA25	N(alpha)-acetyltransferase 25, NatB auxiliary subunit
Details	111	94	hsa-miR-1305	CDKL1	cyclin dependent kinase like 1
Details	112	94	hsa-miR-1305	WEE1	WEE1 G2 checkpoint kinase
Details	113	94	hsa-miR-1305	ZNF326	zinc finger protein 326
Details	114	94	hsa-miR-1305	COL25A1	collagen type XXV alpha 1 chain
Details	115	94	hsa-miR-1305	VKORC1L1	vitamin K epoxide reductase complex subunit 1 like 1
Details	116	94	hsa-miR-1305	MGME1	mitochondrial genome maintenance exonuclease 1
Details	117	94	hsa-miR-1305	CRLS1	cardiolipin synthase 1
Details	118	94	hsa-miR-1305	PCDH9	protocadherin 9
Details	119	94	hsa-miR-1305	MXI1	MAX interactor 1, dimerization protein
Details	120	94	hsa-miR-1305	FZD3	frizzled class receptor 3
Details	121	94	hsa-miR-1305	TCP11L1	t-complex 11 like 1
Details	122	93	hsa-miR-1305	THAP2	THAP domain containing 2
Details	123	93	hsa-miR-1305	STXBP5	syntaxin binding protein 5
Details	124	93	hsa-miR-1305	APOLD1	apolipoprotein L domain containing 1
Details	125	93	hsa-miR-1305	CSAD	cysteine sulfinic acid decarboxylase
Details	126	93	hsa-miR-1305	RICTOR	RPTOR independent companion of MTOR complex 2
Details	127	93	hsa-miR-1305	CCSAP	centriole, cilia and spindle associated protein
Details	128	93	hsa-miR-1305	FOXP1	forkhead box P1
Details	129	93	hsa-miR-1305	PPM1E	protein phosphatase, Mg2+/Mn2+ dependent 1E
Details	130	93	hsa-miR-1305	EHF	ETS homologous factor
Details	131	93	hsa-miR-1305	NIPA1	NIPA magnesium transporter 1
Details	132	93	hsa-miR-1305	VWA2	von Willebrand factor A domain containing 2
Details	133	93	hsa-miR-1305	FGD4	FYVE, RhoGEF and PH domain containing 4
Details	134	93	hsa-miR-1305	GMCL1	germ cell-less, spermatogenesis associated 1
Details	135	93	hsa-miR-1305	ZCCHC14	zinc finger CCHC-type containing 14
Details	136	93	hsa-miR-1305	DYRK1A	dual specificity tyrosine phosphorylation regulated kinase 1A
Details	137	93	hsa-miR-1305	ZFX	zinc finger protein X-linked
Details	138	93	hsa-miR-1305	KLF12	Kruppel like factor 12
Details	139	93	hsa-miR-1305	CEP350	centrosomal protein 350
Details	140	93	hsa-miR-1305	PCDH15	protocadherin related 15
Details	141	93	hsa-miR-1305	KANSL1	KAT8 regulatory NSL complex subunit 1
Details	142	93	hsa-miR-1305	HMGB1	high mobility group box 1
Details	143	93	hsa-miR-1305	GK5	glycerol kinase 5
Details	144	93	hsa-miR-1305	IL23A	interleukin 23 subunit alpha
Details	145	93	hsa-miR-1305	UBE2K	ubiquitin conjugating enzyme E2 K
Details	146	93	hsa-miR-1305	SP8	Sp8 transcription factor
Details	147	92	hsa-miR-1305	TBC1D15	TBC1 domain family member 15
Details	148	92	hsa-miR-1305	VAPB	VAMP associated protein B and C
Details	149	92	hsa-miR-1305	AMD1	adenosylmethionine decarboxylase 1
Details	150	92	hsa-miR-1305	BLOC1S6	biogenesis of lysosomal organelles complex 1 subunit 6
Details	151	92	hsa-miR-1305	DAAM1	dishevelled associated activator of morphogenesis 1
Details	152	92	hsa-miR-1305	ACOT9	acyl-CoA thioesterase 9
Details	153	92	hsa-miR-1305	TGFB2	transforming growth factor beta 2
Details	154	92	hsa-miR-1305	CCN2	cellular communication network factor 2
Details	155	92	hsa-miR-1305	IGF2BP3	insulin like growth factor 2 mRNA binding protein 3
Details	156	92	hsa-miR-1305	FLRT3	fibronectin leucine rich transmembrane protein 3
Details	157	92	hsa-miR-1305	GNG2	G protein subunit gamma 2
Details	158	92	hsa-miR-1305	CREBZF	CREB/ATF bZIP transcription factor
Details	159	92	hsa-miR-1305	PARP11	poly(ADP-ribose) polymerase family member 11
Details	160	92	hsa-miR-1305	EYA3	EYA transcriptional coactivator and phosphatase 3
Details	161	92	hsa-miR-1305	CFAP206	cilia and flagella associated protein 206
Details	162	92	hsa-miR-1305	PAIP2	poly(A) binding protein interacting protein 2
Details	163	92	hsa-miR-1305	KLF5	Kruppel like factor 5
Details	164	92	hsa-miR-1305	MGAT4A	alpha-1,3-mannosyl-glycoprotein 4-beta-N-acetylglucosaminyltransferase A
Details	165	92	hsa-miR-1305	FAN1	FANCD2 and FANCI associated nuclease 1
Details	166	92	hsa-miR-1305	BCL6	BCL6, transcription repressor
Details	167	92	hsa-miR-1305	PKIA	cAMP-dependent protein kinase inhibitor alpha
Details	168	92	hsa-miR-1305	TMX1	thioredoxin related transmembrane protein 1
Details	169	92	hsa-miR-1305	KBTBD11	kelch repeat and BTB domain containing 11
Details	170	92	hsa-miR-1305	SEL1L	SEL1L, ERAD E3 ligase adaptor subunit
Details	171	92	hsa-miR-1305	SRGAP1	SLIT-ROBO Rho GTPase activating protein 1
Details	172	92	hsa-miR-1305	ALS2	ALS2, alsin Rho guanine nucleotide exchange factor
Details	173	92	hsa-miR-1305	KLHL15	kelch like family member 15
Details	174	92	hsa-miR-1305	USO1	USO1 vesicle transport factor
Details	175	92	hsa-miR-1305	GPX8	glutathione peroxidase 8 (putative)
Details	176	92	hsa-miR-1305	SCAF11	SR-related CTD associated factor 11
Details	177	92	hsa-miR-1305	PAIP1	poly(A) binding protein interacting protein 1
Details	178	92	hsa-miR-1305	MAP7	microtubule associated protein 7
Details	179	92	hsa-miR-1305	PFN4	profilin family member 4
Details	180	91	hsa-miR-1305	CNTN3	contactin 3
Details	181	91	hsa-miR-1305	TUBB	tubulin beta class I
Details	182	91	hsa-miR-1305	NCKAP1	NCK associated protein 1
Details	183	91	hsa-miR-1305	STRADB	STE20 related adaptor beta
Details	184	91	hsa-miR-1305	ONECUT2	one cut homeobox 2
Details	185	91	hsa-miR-1305	RTKN2	rhotekin 2
Details	186	91	hsa-miR-1305	MDFIC	MyoD family inhibitor domain containing
Details	187	91	hsa-miR-1305	GAN	gigaxonin
Details	188	91	hsa-miR-1305	LBR	lamin B receptor
Details	189	91	hsa-miR-1305	SPRED1	sprouty related EVH1 domain containing 1
Details	190	91	hsa-miR-1305	CTDSPL2	CTD small phosphatase like 2
Details	191	91	hsa-miR-1305	KDELC2	KDEL motif containing 2
Details	192	91	hsa-miR-1305	AP1S2	adaptor related protein complex 1 subunit sigma 2
Details	193	91	hsa-miR-1305	TMEM132B	transmembrane protein 132B
Details	194	91	hsa-miR-1305	DOK6	docking protein 6
Details	195	91	hsa-miR-1305	KLHL42	kelch like family member 42
Details	196	91	hsa-miR-1305	ERC2	ELKS/RAB6-interacting/CAST family member 2
Details	197	91	hsa-miR-1305	CITED2	Cbp/p300 interacting transactivator with Glu/Asp rich carboxy-terminal domain 2
Details	198	91	hsa-miR-1305	SOS1	SOS Ras/Rac guanine nucleotide exchange factor 1
Details	199	91	hsa-miR-1305	PGR	progesterone receptor
Details	200	91	hsa-miR-1305	PDE6A	phosphodiesterase 6A
Details	201	91	hsa-miR-1305	PPP2R3A	protein phosphatase 2 regulatory subunit B''alpha
Details	202	91	hsa-miR-1305	C17orf100	chromosome 17 open reading frame 100
Details	203	91	hsa-miR-1305	GUCY1A2	guanylate cyclase 1 soluble subunit alpha 2
Details	204	91	hsa-miR-1305	FGL2	fibrinogen like 2
Details	205	91	hsa-miR-1305	MAGEH1	MAGE family member H1
Details	206	91	hsa-miR-1305	RADX	RPA1 related single stranded DNA binding protein, X-linked
Details	207	91	hsa-miR-1305	SLC25A21	solute carrier family 25 member 21
Details	208	91	hsa-miR-1305	PCMTD1	protein-L-isoaspartate (D-aspartate) O-methyltransferase domain containing 1
Details	209	91	hsa-miR-1305	SLC7A11	solute carrier family 7 member 11
Details	210	91	hsa-miR-1305	PATJ	PATJ, crumbs cell polarity complex component
Details	211	91	hsa-miR-1305	ZNF503	zinc finger protein 503
Details	212	91	hsa-miR-1305	KCTD9	potassium channel tetramerization domain containing 9
Details	213	91	hsa-miR-1305	RAB26	RAB26, member RAS oncogene family
Details	214	91	hsa-miR-1305	FAXC	failed axon connections homolog
Details	215	91	hsa-miR-1305	SOX11	SRY-box 11
Details	216	90	hsa-miR-1305	HCN1	hyperpolarization activated cyclic nucleotide gated potassium channel 1
Details	217	90	hsa-miR-1305	SUB1	SUB1 homolog, transcriptional regulator
Details	218	90	hsa-miR-1305	MCTP2	multiple C2 and transmembrane domain containing 2
Details	219	90	hsa-miR-1305	TTC13	tetratricopeptide repeat domain 13
Details	220	90	hsa-miR-1305	STAP1	signal transducing adaptor family member 1
Details	221	90	hsa-miR-1305	CREBRF	CREB3 regulatory factor
Details	222	90	hsa-miR-1305	LPAR1	lysophosphatidic acid receptor 1
Details	223	90	hsa-miR-1305	GCFC2	GC-rich sequence DNA-binding factor 2
Details	224	90	hsa-miR-1305	PHIP	pleckstrin homology domain interacting protein
Details	225	90	hsa-miR-1305	PAPPA	pappalysin 1
Details	226	90	hsa-miR-1305	KIF3C	kinesin family member 3C
Details	227	90	hsa-miR-1305	C12orf40	chromosome 12 open reading frame 40
Details	228	90	hsa-miR-1305	SPOPL	speckle type BTB/POZ protein like
Details	229	90	hsa-miR-1305	KIF1BP	KIF1 binding protein
Details	230	90	hsa-miR-1305	ARL6IP6	ADP ribosylation factor like GTPase 6 interacting protein 6
Details	231	90	hsa-miR-1305	ZNF12	zinc finger protein 12
Details	232	90	hsa-miR-1305	FCHO2	FCH domain only 2
Details	233	90	hsa-miR-1305	AEBP2	AE binding protein 2
Details	234	90	hsa-miR-1305	RNF180	ring finger protein 180
Details	235	90	hsa-miR-1305	IGF1	insulin like growth factor 1
Details	236	90	hsa-miR-1305	RNF128	ring finger protein 128, E3 ubiquitin protein ligase
Details	237	90	hsa-miR-1305	JPH1	junctophilin 1
Details	238	90	hsa-miR-1305	EXD2	exonuclease 3'-5' domain containing 2
Details	239	90	hsa-miR-1305	RUNX1T1	RUNX1 translocation partner 1
Details	240	90	hsa-miR-1305	YME1L1	YME1 like 1 ATPase
Details	241	90	hsa-miR-1305	C15orf40	chromosome 15 open reading frame 40
Details	242	90	hsa-miR-1305	YTHDF1	YTH N6-methyladenosine RNA binding protein 1
Details	243	90	hsa-miR-1305	TCHH	trichohyalin
Details	244	90	hsa-miR-1305	ZNF780B	zinc finger protein 780B
Details	245	90	hsa-miR-1305	SLITRK2	SLIT and NTRK like family member 2
Details	246	90	hsa-miR-1305	EYA4	EYA transcriptional coactivator and phosphatase 4
Details	247	90	hsa-miR-1305	OSBPL11	oxysterol binding protein like 11
Details	248	90	hsa-miR-1305	PAPSS2	3'-phosphoadenosine 5'-phosphosulfate synthase 2
Details	249	90	hsa-miR-1305	KPNB1	karyopherin subunit beta 1
Details	250	90	hsa-miR-1305	DNAJC27	DnaJ heat shock protein family (Hsp40) member C27
Details	251	90	hsa-miR-1305	NIPBL	NIPBL, cohesin loading factor
Details	252	89	hsa-miR-1305	VGLL3	vestigial like family member 3
Details	253	89	hsa-miR-1305	OCLN	occludin
Details	254	89	hsa-miR-1305	RHOBTB1	Rho related BTB domain containing 1
Details	255	89	hsa-miR-1305	PROSER2	proline and serine rich 2
Details	256	89	hsa-miR-1305	ZFHX3	zinc finger homeobox 3
Details	257	89	hsa-miR-1305	BNC2	basonuclin 2
Details	258	89	hsa-miR-1305	CLINT1	clathrin interactor 1
Details	259	89	hsa-miR-1305	RGS20	regulator of G protein signaling 20
Details	260	89	hsa-miR-1305	NDFIP1	Nedd4 family interacting protein 1
Details	261	89	hsa-miR-1305	ITPR2	inositol 1,4,5-trisphosphate receptor type 2
Details	262	89	hsa-miR-1305	CHD6	chromodomain helicase DNA binding protein 6
Details	263	89	hsa-miR-1305	PDIK1L	PDLIM1 interacting kinase 1 like
Details	264	89	hsa-miR-1305	TRIM24	tripartite motif containing 24
Details	265	89	hsa-miR-1305	C12orf29	chromosome 12 open reading frame 29
Details	266	89	hsa-miR-1305	CLVS2	clavesin 2
Details	267	89	hsa-miR-1305	MS4A7	membrane spanning 4-domains A7
Details	268	89	hsa-miR-1305	GPC6	glypican 6
Details	269	89	hsa-miR-1305	SCCPDH	saccharopine dehydrogenase (putative)
Details	270	89	hsa-miR-1305	FOXO3	forkhead box O3
Details	271	89	hsa-miR-1305	KDM7A	lysine demethylase 7A
Details	272	88	hsa-miR-1305	FAM149A	family with sequence similarity 149 member A
Details	273	88	hsa-miR-1305	CACNA2D1	calcium voltage-gated channel auxiliary subunit alpha2delta 1
Details	274	88	hsa-miR-1305	ZNF800	zinc finger protein 800
Details	275	88	hsa-miR-1305	AKAP11	A-kinase anchoring protein 11
Details	276	88	hsa-miR-1305	DDI2	DNA damage inducible 1 homolog 2
Details	277	88	hsa-miR-1305	CSTF2	cleavage stimulation factor subunit 2
Details	278	88	hsa-miR-1305	KLHL24	kelch like family member 24
Details	279	88	hsa-miR-1305	FRMD6	FERM domain containing 6
Details	280	88	hsa-miR-1305	FNBP1L	formin binding protein 1 like
Details	281	88	hsa-miR-1305	HSPA4L	heat shock protein family A (Hsp70) member 4 like
Details	282	88	hsa-miR-1305	ATXN7	ataxin 7
Details	283	88	hsa-miR-1305	ITGB1	integrin subunit beta 1
Details	284	88	hsa-miR-1305	ZNF426	zinc finger protein 426
Details	285	88	hsa-miR-1305	USP46	ubiquitin specific peptidase 46
Details	286	88	hsa-miR-1305	CPSF7	cleavage and polyadenylation specific factor 7
Details	287	88	hsa-miR-1305	PTGER4	prostaglandin E receptor 4
Details	288	88	hsa-miR-1305	CASQ2	calsequestrin 2
Details	289	88	hsa-miR-1305	JADE1	jade family PHD finger 1
Details	290	88	hsa-miR-1305	ZNF557	zinc finger protein 557
Details	291	88	hsa-miR-1305	TMED7	transmembrane p24 trafficking protein 7
Details	292	88	hsa-miR-1305	SLC36A4	solute carrier family 36 member 4
Details	293	88	hsa-miR-1305	TRHDE	thyrotropin releasing hormone degrading enzyme
Details	294	88	hsa-miR-1305	ATP2A1	ATPase sarcoplasmic/endoplasmic reticulum Ca2+ transporting 1
Details	295	88	hsa-miR-1305	RBPMS	RNA binding protein, mRNA processing factor
Details	296	88	hsa-miR-1305	ARFIP1	ADP ribosylation factor interacting protein 1
Details	297	88	hsa-miR-1305	EIF2S1	eukaryotic translation initiation factor 2 subunit alpha
Details	298	88	hsa-miR-1305	SLC25A5	solute carrier family 25 member 5
Details	299	87	hsa-miR-1305	RASA2	RAS p21 protein activator 2
Details	300	87	hsa-miR-1305	PPIE	peptidylprolyl isomerase E
Details	301	87	hsa-miR-1305	ST7	suppression of tumorigenicity 7
Details	302	87	hsa-miR-1305	USF3	upstream transcription factor family member 3
Details	303	87	hsa-miR-1305	ELOC	elongin C
Details	304	87	hsa-miR-1305	GALNT7	polypeptide N-acetylgalactosaminyltransferase 7
Details	305	87	hsa-miR-1305	DENND5B	DENN domain containing 5B
Details	306	87	hsa-miR-1305	RAB6D	RAB6D, member RAS oncogene family
Details	307	87	hsa-miR-1305	RFX3	regulatory factor X3
Details	308	87	hsa-miR-1305	CXCL11	C-X-C motif chemokine ligand 11
Details	309	87	hsa-miR-1305	PROX1	prospero homeobox 1
Details	310	87	hsa-miR-1305	SFMBT2	Scm like with four mbt domains 2
Details	311	87	hsa-miR-1305	CLIP1	CAP-Gly domain containing linker protein 1
Details	312	87	hsa-miR-1305	FLRT2	fibronectin leucine rich transmembrane protein 2
Details	313	87	hsa-miR-1305	CEP63	centrosomal protein 63
Details	314	87	hsa-miR-1305	ELMOD2	ELMO domain containing 2
Details	315	87	hsa-miR-1305	SEC11C	SEC11 homolog C, signal peptidase complex subunit
Details	316	87	hsa-miR-1305	TMEM215	transmembrane protein 215
Details	317	87	hsa-miR-1305	SPOP	speckle type BTB/POZ protein
Details	318	87	hsa-miR-1305	SPON1	spondin 1
Details	319	87	hsa-miR-1305	GGCX	gamma-glutamyl carboxylase
Details	320	87	hsa-miR-1305	FAR1	fatty acyl-CoA reductase 1
Details	321	87	hsa-miR-1305	RAB33B	RAB33B, member RAS oncogene family
Details	322	87	hsa-miR-1305	TXLNG	taxilin gamma
Details	323	87	hsa-miR-1305	PLOD2	procollagen-lysine,2-oxoglutarate 5-dioxygenase 2
Details	324	87	hsa-miR-1305	PSMC2	proteasome 26S subunit, ATPase 2
Details	325	87	hsa-miR-1305	TENM3	teneurin transmembrane protein 3
Details	326	87	hsa-miR-1305	ZBTB20	zinc finger and BTB domain containing 20
Details	327	87	hsa-miR-1305	SRGAP2	SLIT-ROBO Rho GTPase activating protein 2
Details	328	87	hsa-miR-1305	SLC25A24	solute carrier family 25 member 24
Details	329	87	hsa-miR-1305	OSTM1	osteoclastogenesis associated transmembrane protein 1
Details	330	86	hsa-miR-1305	HOOK3	hook microtubule tethering protein 3
Details	331	86	hsa-miR-1305	RSRC2	arginine and serine rich coiled-coil 2
Details	332	86	hsa-miR-1305	C8orf44-SGK3	C8orf44-SGK3 readthrough
Details	333	86	hsa-miR-1305	EEF1E1	eukaryotic translation elongation factor 1 epsilon 1
Details	334	86	hsa-miR-1305	SGK3	serum/glucocorticoid regulated kinase family member 3
Details	335	86	hsa-miR-1305	AMBN	ameloblastin
Details	336	86	hsa-miR-1305	RSPRY1	ring finger and SPRY domain containing 1
Details	337	86	hsa-miR-1305	PRPF4	pre-mRNA processing factor 4
Details	338	86	hsa-miR-1305	P4HA3	prolyl 4-hydroxylase subunit alpha 3
Details	339	86	hsa-miR-1305	NADK	NAD kinase
Details	340	86	hsa-miR-1305	UVSSA	UV stimulated scaffold protein A
Details	341	86	hsa-miR-1305	GID8	GID complex subunit 8 homolog
Details	342	86	hsa-miR-1305	UBR3	ubiquitin protein ligase E3 component n-recognin 3
Details	343	86	hsa-miR-1305	MEIKIN	meiotic kinetochore factor
Details	344	86	hsa-miR-1305	FGG	fibrinogen gamma chain
Details	345	86	hsa-miR-1305	ENPP5	ectonucleotide pyrophosphatase/phosphodiesterase 5 (putative)
Details	346	86	hsa-miR-1305	PHC3	polyhomeotic homolog 3
Details	347	86	hsa-miR-1305	MBD2	methyl-CpG binding domain protein 2
Details	348	86	hsa-miR-1305	STRN3	striatin 3
Details	349	86	hsa-miR-1305	TMTC3	transmembrane and tetratricopeptide repeat containing 3
Details	350	86	hsa-miR-1305	CDH6	cadherin 6
Details	351	86	hsa-miR-1305	KITLG	KIT ligand
Details	352	86	hsa-miR-1305	NLRP3	NLR family pyrin domain containing 3
Details	353	86	hsa-miR-1305	PCDHGA8	protocadherin gamma subfamily A, 8
Details	354	86	hsa-miR-1305	TMTC2	transmembrane and tetratricopeptide repeat containing 2
Details	355	86	hsa-miR-1305	SEPHS2	selenophosphate synthetase 2
Details	356	86	hsa-miR-1305	DHX15	DEAH-box helicase 15
Details	357	86	hsa-miR-1305	CLCN4	chloride voltage-gated channel 4
Details	358	85	hsa-miR-1305	PPP2R2B	protein phosphatase 2 regulatory subunit Bbeta
Details	359	85	hsa-miR-1305	CEP170	centrosomal protein 170
Details	360	85	hsa-miR-1305	TMEM168	transmembrane protein 168
Details	361	85	hsa-miR-1305	TMEM56	transmembrane protein 56
Details	362	85	hsa-miR-1305	TAF4	TATA-box binding protein associated factor 4
Details	363	85	hsa-miR-1305	CDC14B	cell division cycle 14B
Details	364	85	hsa-miR-1305	AGTPBP1	ATP/GTP binding protein 1
Details	365	85	hsa-miR-1305	DTWD2	DTW domain containing 2
Details	366	85	hsa-miR-1305	HIPK1	homeodomain interacting protein kinase 1
Details	367	85	hsa-miR-1305	SLC7A14	solute carrier family 7 member 14
Details	368	85	hsa-miR-1305	ESRRG	estrogen related receptor gamma
Details	369	85	hsa-miR-1305	ZNF263	zinc finger protein 263
Details	370	85	hsa-miR-1305	PFKFB3	6-phosphofructo-2-kinase/fructose-2,6-biphosphatase 3
Details	371	85	hsa-miR-1305	MID1	midline 1
Details	372	85	hsa-miR-1305	C18orf65	chromosome 18 open reading frame 65
Details	373	85	hsa-miR-1305	ESM1	endothelial cell specific molecule 1
Details	374	85	hsa-miR-1305	RNF138	ring finger protein 138
Details	375	85	hsa-miR-1305	IKZF5	IKAROS family zinc finger 5
Details	376	85	hsa-miR-1305	C5orf30	chromosome 5 open reading frame 30
Details	377	85	hsa-miR-1305	FAM129A	family with sequence similarity 129 member A
Details	378	85	hsa-miR-1305	ZBTB4	zinc finger and BTB domain containing 4
Details	379	85	hsa-miR-1305	ETV5	ETS variant 5
Details	380	85	hsa-miR-1305	PRTG	protogenin
Details	381	85	hsa-miR-1305	MTMR6	myotubularin related protein 6
Details	382	85	hsa-miR-1305	PHLPP1	PH domain and leucine rich repeat protein phosphatase 1
Details	383	85	hsa-miR-1305	AGK	acylglycerol kinase
Details	384	85	hsa-miR-1305	CCDC18	coiled-coil domain containing 18
Details	385	85	hsa-miR-1305	CEP41	centrosomal protein 41
Details	386	85	hsa-miR-1305	LAT2	linker for activation of T cells family member 2
Details	387	85	hsa-miR-1305	FAM199X	family with sequence similarity 199, X-linked
Details	388	85	hsa-miR-1305	MAP10	microtubule associated protein 10
Details	389	85	hsa-miR-1305	PAX9	paired box 9
Details	390	85	hsa-miR-1305	CNTN4	contactin 4
Details	391	84	hsa-miR-1305	NPAT	nuclear protein, coactivator of histone transcription
Details	392	84	hsa-miR-1305	TSN	translin
Details	393	84	hsa-miR-1305	ABCD2	ATP binding cassette subfamily D member 2
Details	394	84	hsa-miR-1305	ARFGEF3	ARFGEF family member 3
Details	395	84	hsa-miR-1305	SLC24A1	solute carrier family 24 member 1
Details	396	84	hsa-miR-1305	SALL4	spalt like transcription factor 4
Details	397	84	hsa-miR-1305	OPRM1	opioid receptor mu 1
Details	398	84	hsa-miR-1305	RAB27B	RAB27B, member RAS oncogene family
Details	399	84	hsa-miR-1305	CNOT6L	CCR4-NOT transcription complex subunit 6 like
Details	400	84	hsa-miR-1305	LARP4B	La ribonucleoprotein domain family member 4B
Details	401	84	hsa-miR-1305	IMPAD1	inositol monophosphatase domain containing 1
Details	402	84	hsa-miR-1305	RRAGC	Ras related GTP binding C
Details	403	84	hsa-miR-1305	PLCXD3	phosphatidylinositol specific phospholipase C X domain containing 3
Details	404	84	hsa-miR-1305	ANKRD13C	ankyrin repeat domain 13C
Details	405	84	hsa-miR-1305	TBC1D8B	TBC1 domain family member 8B
Details	406	84	hsa-miR-1305	GPR37	G protein-coupled receptor 37
Details	407	84	hsa-miR-1305	TMEM255A	transmembrane protein 255A
Details	408	84	hsa-miR-1305	TGFBR1	transforming growth factor beta receptor 1
Details	409	84	hsa-miR-1305	ZBTB21	zinc finger and BTB domain containing 21
Details	410	84	hsa-miR-1305	LLGL1	LLGL scribble cell polarity complex component 1
Details	411	84	hsa-miR-1305	ELK4	ELK4, ETS transcription factor
Details	412	84	hsa-miR-1305	SETDB1	SET domain bifurcated histone lysine methyltransferase 1
Details	413	84	hsa-miR-1305	RAB30	RAB30, member RAS oncogene family
Details	414	84	hsa-miR-1305	VAPA	VAMP associated protein A
Details	415	84	hsa-miR-1305	LNX2	ligand of numb-protein X 2
Details	416	84	hsa-miR-1305	SYNPO2	synaptopodin 2
Details	417	84	hsa-miR-1305	NFATC3	nuclear factor of activated T cells 3
Details	418	83	hsa-miR-1305	INSC	INSC, spindle orientation adaptor protein
Details	419	83	hsa-miR-1305	PYGO1	pygopus family PHD finger 1
Details	420	83	hsa-miR-1305	CCDC90B	coiled-coil domain containing 90B
Details	421	83	hsa-miR-1305	RCAN3	RCAN family member 3
Details	422	83	hsa-miR-1305	YOD1	YOD1 deubiquitinase
Details	423	83	hsa-miR-1305	MED4	mediator complex subunit 4
Details	424	83	hsa-miR-1305	RIMS2	regulating synaptic membrane exocytosis 2
Details	425	83	hsa-miR-1305	FBXO15	F-box protein 15
Details	426	83	hsa-miR-1305	DYRK2	dual specificity tyrosine phosphorylation regulated kinase 2
Details	427	83	hsa-miR-1305	G3BP2	G3BP stress granule assembly factor 2
Details	428	83	hsa-miR-1305	ARL5A	ADP ribosylation factor like GTPase 5A
Details	429	83	hsa-miR-1305	HDHD2	haloacid dehalogenase like hydrolase domain containing 2
Details	430	83	hsa-miR-1305	PRSS23	serine protease 23
Details	431	83	hsa-miR-1305	NEBL	nebulette
Details	432	83	hsa-miR-1305	ETNK1	ethanolamine kinase 1
Details	433	83	hsa-miR-1305	ZZZ3	zinc finger ZZ-type containing 3
Details	434	83	hsa-miR-1305	UBA5	ubiquitin like modifier activating enzyme 5
Details	435	83	hsa-miR-1305	MINDY2	MINDY lysine 48 deubiquitinase 2
Details	436	83	hsa-miR-1305	NPAS3	neuronal PAS domain protein 3
Details	437	83	hsa-miR-1305	KIF21A	kinesin family member 21A
Details	438	82	hsa-miR-1305	WIPI2	WD repeat domain, phosphoinositide interacting 2
Details	439	82	hsa-miR-1305	U2SURP	U2 snRNP associated SURP domain containing
Details	440	82	hsa-miR-1305	ATXN1	ataxin 1
Details	441	82	hsa-miR-1305	SLC6A4	solute carrier family 6 member 4
Details	442	82	hsa-miR-1305	PLEKHF2	pleckstrin homology and FYVE domain containing 2
Details	443	82	hsa-miR-1305	SLK	STE20 like kinase
Details	444	82	hsa-miR-1305	TAF4B	TATA-box binding protein associated factor 4b
Details	445	82	hsa-miR-1305	KCNA1	potassium voltage-gated channel subfamily A member 1
Details	446	82	hsa-miR-1305	RBBP4	RB binding protein 4, chromatin remodeling factor
Details	447	82	hsa-miR-1305	SLC24A4	solute carrier family 24 member 4
Details	448	82	hsa-miR-1305	HOOK1	hook microtubule tethering protein 1
Details	449	82	hsa-miR-1305	COMMD2	COMM domain containing 2
Details	450	82	hsa-miR-1305	PGRMC2	progesterone receptor membrane component 2
Details	451	82	hsa-miR-1305	PIWIL4	piwi like RNA-mediated gene silencing 4
Details	452	82	hsa-miR-1305	SKIDA1	SKI/DACH domain containing 1
Details	453	82	hsa-miR-1305	RTTN	rotatin
Details	454	82	hsa-miR-1305	PWWP3B	PWWP domain containing 3B
Details	455	82	hsa-miR-1305	TOR1AIP2	torsin 1A interacting protein 2
Details	456	82	hsa-miR-1305	DNAH5	dynein axonemal heavy chain 5
Details	457	82	hsa-miR-1305	C15orf41	chromosome 15 open reading frame 41
Details	458	82	hsa-miR-1305	CDK12	cyclin dependent kinase 12
Details	459	82	hsa-miR-1305	FAT3	FAT atypical cadherin 3
Details	460	82	hsa-miR-1305	KIAA0895	KIAA0895
Details	461	82	hsa-miR-1305	SLX4IP	SLX4 interacting protein
Details	462	82	hsa-miR-1305	MKRN1	makorin ring finger protein 1
Details	463	82	hsa-miR-1305	PTP4A1	protein tyrosine phosphatase type IVA, member 1
Details	464	82	hsa-miR-1305	FANCF	FA complementation group F
Details	465	82	hsa-miR-1305	SSBP2	single stranded DNA binding protein 2
Details	466	82	hsa-miR-1305	SIAH1	siah E3 ubiquitin protein ligase 1
Details	467	82	hsa-miR-1305	HDAC9	histone deacetylase 9
Details	468	82	hsa-miR-1305	RND3	Rho family GTPase 3
Details	469	82	hsa-miR-1305	RGS4	regulator of G protein signaling 4
Details	470	82	hsa-miR-1305	CDYL2	chromodomain Y like 2
Details	471	82	hsa-miR-1305	C1orf174	chromosome 1 open reading frame 174
Details	472	82	hsa-miR-1305	PREPL	prolyl endopeptidase like
Details	473	81	hsa-miR-1305	KLF11	Kruppel like factor 11
Details	474	81	hsa-miR-1305	DNAAF5	dynein axonemal assembly factor 5
Details	475	81	hsa-miR-1305	CNTNAP3B	contactin associated protein like 3B
Details	476	81	hsa-miR-1305	TSPAN2	tetraspanin 2
Details	477	81	hsa-miR-1305	ADH7	alcohol dehydrogenase 7 (class IV), mu or sigma polypeptide
Details	478	81	hsa-miR-1305	ZNF140	zinc finger protein 140
Details	479	81	hsa-miR-1305	ROBO1	roundabout guidance receptor 1
Details	480	81	hsa-miR-1305	DTD2	D-tyrosyl-tRNA deacylase 2 (putative)
Details	481	81	hsa-miR-1305	TMEM167B	transmembrane protein 167B
Details	482	81	hsa-miR-1305	ACVR2B	activin A receptor type 2B
Details	483	81	hsa-miR-1305	NEK7	NIMA related kinase 7
Details	484	81	hsa-miR-1305	IL17RD	interleukin 17 receptor D
Details	485	81	hsa-miR-1305	ADCYAP1	adenylate cyclase activating polypeptide 1
Details	486	81	hsa-miR-1305	ZFY	zinc finger protein Y-linked
Details	487	81	hsa-miR-1305	MIS18BP1	MIS18 binding protein 1
Details	488	81	hsa-miR-1305	REEP3	receptor accessory protein 3
Details	489	81	hsa-miR-1305	USP13	ubiquitin specific peptidase 13
Details	490	81	hsa-miR-1305	HAPLN1	hyaluronan and proteoglycan link protein 1
Details	491	81	hsa-miR-1305	UBQLN1	ubiquilin 1
Details	492	81	hsa-miR-1305	ST3GAL5	ST3 beta-galactoside alpha-2,3-sialyltransferase 5
Details	493	81	hsa-miR-1305	TUBB2B	tubulin beta 2B class IIb
Details	494	81	hsa-miR-1305	NETO1	neuropilin and tolloid like 1
Details	495	81	hsa-miR-1305	SSX2IP	SSX family member 2 interacting protein
Details	496	81	hsa-miR-1305	LARP4	La ribonucleoprotein domain family member 4
Details	497	80	hsa-miR-1305	GHR	growth hormone receptor
Details	498	80	hsa-miR-1305	SPATA4	spermatogenesis associated 4
Details	499	80	hsa-miR-1305	SMAP2	small ArfGAP2
Details	500	80	hsa-miR-1305	ARHGEF7	Rho guanine nucleotide exchange factor 7
Details	501	80	hsa-miR-1305	ANKDD1A	ankyrin repeat and death domain containing 1A
Details	502	80	hsa-miR-1305	PPP3CA	protein phosphatase 3 catalytic subunit alpha
Details	503	80	hsa-miR-1305	FSTL5	follistatin like 5
Details	504	80	hsa-miR-1305	IDS	iduronate 2-sulfatase
Details	505	80	hsa-miR-1305	ZC2HC1A	zinc finger C2HC-type containing 1A
Details	506	80	hsa-miR-1305	HOPX	HOP homeobox
Details	507	80	hsa-miR-1305	SH3KBP1	SH3 domain containing kinase binding protein 1
Details	508	80	hsa-miR-1305	IPP	intracisternal A particle-promoted polypeptide
Details	509	80	hsa-miR-1305	MOSPD1	motile sperm domain containing 1
Details	510	80	hsa-miR-1305	ZNF662	zinc finger protein 662
Details	511	80	hsa-miR-1305	ZNF830	zinc finger protein 830
Details	512	80	hsa-miR-1305	SLC35A3	solute carrier family 35 member A3
Details	513	80	hsa-miR-1305	BTBD11	BTB domain containing 11
Details	514	80	hsa-miR-1305	TSPAN12	tetraspanin 12
Details	515	80	hsa-miR-1305	CNTLN	centlein
Details	516	80	hsa-miR-1305	MPRIP	myosin phosphatase Rho interacting protein
Details	517	80	hsa-miR-1305	ANO5	anoctamin 5
Details	518	80	hsa-miR-1305	ACACB	acetyl-CoA carboxylase beta
Details	519	80	hsa-miR-1305	SOX9	SRY-box 9
Details	520	80	hsa-miR-1305	CLVS1	clavesin 1
Details	521	80	hsa-miR-1305	NAA30	N(alpha)-acetyltransferase 30, NatC catalytic subunit
Details	522	80	hsa-miR-1305	EDEM1	ER degradation enhancing alpha-mannosidase like protein 1
Details	523	80	hsa-miR-1305	PAPOLA	poly(A) polymerase alpha
Details	524	80	hsa-miR-1305	LCORL	ligand dependent nuclear receptor corepressor like
Details	525	80	hsa-miR-1305	ZIM3	zinc finger imprinted 3
Details	526	80	hsa-miR-1305	CD109	CD109 molecule
Details	527	80	hsa-miR-1305	PABPC4L	poly(A) binding protein cytoplasmic 4 like
Details	528	80	hsa-miR-1305	MFSD14A	major facilitator superfamily domain containing 14A
Details	529	80	hsa-miR-1305	COPA	coatomer protein complex subunit alpha
Details	530	80	hsa-miR-1305	UCK2	uridine-cytidine kinase 2
Details	531	80	hsa-miR-1305	LBH	limb bud and heart development
Details	532	80	hsa-miR-1305	RAPGEF6	Rap guanine nucleotide exchange factor 6
Details	533	80	hsa-miR-1305	TTC37	tetratricopeptide repeat domain 37
Details	534	80	hsa-miR-1305	EAF1	ELL associated factor 1
Details	535	79	hsa-miR-1305	ITFG2	integrin alpha FG-GAP repeat containing 2
Details	536	79	hsa-miR-1305	RCOR3	REST corepressor 3
Details	537	79	hsa-miR-1305	ITGB6	integrin subunit beta 6
Details	538	79	hsa-miR-1305	ZMAT3	zinc finger matrin-type 3
Details	539	79	hsa-miR-1305	LMO7DN	LMO7 downstream neighbor
Details	540	79	hsa-miR-1305	ODF2L	outer dense fiber of sperm tails 2 like
Details	541	79	hsa-miR-1305	DZANK1	double zinc ribbon and ankyrin repeat domains 1
Details	542	79	hsa-miR-1305	KIF23	kinesin family member 23
Details	543	79	hsa-miR-1305	NAP1L3	nucleosome assembly protein 1 like 3
Details	544	79	hsa-miR-1305	ZNF519	zinc finger protein 519
Details	545	79	hsa-miR-1305	ZNF329	zinc finger protein 329
Details	546	79	hsa-miR-1305	CCNYL1	cyclin Y like 1
Details	547	79	hsa-miR-1305	MRO	maestro
Details	548	79	hsa-miR-1305	SMAD4	SMAD family member 4
Details	549	79	hsa-miR-1305	CAT	catalase
Details	550	79	hsa-miR-1305	EXOC6	exocyst complex component 6
Details	551	79	hsa-miR-1305	ENAM	enamelin
Details	552	79	hsa-miR-1305	ZIC4	Zic family member 4
Details	553	79	hsa-miR-1305	P4HB	prolyl 4-hydroxylase subunit beta
Details	554	79	hsa-miR-1305	AR	androgen receptor
Details	555	79	hsa-miR-1305	LRRC18	leucine rich repeat containing 18
Details	556	79	hsa-miR-1305	RBM47	RNA binding motif protein 47
Details	557	79	hsa-miR-1305	ZNF84	zinc finger protein 84
Details	558	79	hsa-miR-1305	SEPT9	septin 9
Details	559	79	hsa-miR-1305	ST3GAL1	ST3 beta-galactoside alpha-2,3-sialyltransferase 1
Details	560	79	hsa-miR-1305	PREX1	phosphatidylinositol-3,4,5-trisphosphate dependent Rac exchange factor 1
Details	561	79	hsa-miR-1305	ERLIN1	ER lipid raft associated 1
Details	562	79	hsa-miR-1305	ZNF555	zinc finger protein 555
Details	563	79	hsa-miR-1305	CUL4B	cullin 4B
Details	564	79	hsa-miR-1305	SMC4	structural maintenance of chromosomes 4
Details	565	79	hsa-miR-1305	DBT	dihydrolipoamide branched chain transacylase E2
Details	566	78	hsa-miR-1305	C1orf52	chromosome 1 open reading frame 52
Details	567	78	hsa-miR-1305	ZNF417	zinc finger protein 417
Details	568	78	hsa-miR-1305	CHORDC1	cysteine and histidine rich domain containing 1
Details	569	78	hsa-miR-1305	TLK2	tousled like kinase 2
Details	570	78	hsa-miR-1305	MAP2	microtubule associated protein 2
Details	571	78	hsa-miR-1305	TMTC1	transmembrane and tetratricopeptide repeat containing 1
Details	572	78	hsa-miR-1305	MINAR1	membrane integral NOTCH2 associated receptor 1
Details	573	78	hsa-miR-1305	TET2	tet methylcytosine dioxygenase 2
Details	574	78	hsa-miR-1305	FA2H	fatty acid 2-hydroxylase
Details	575	78	hsa-miR-1305	ZBTB8A	zinc finger and BTB domain containing 8A
Details	576	78	hsa-miR-1305	CDK6	cyclin dependent kinase 6
Details	577	78	hsa-miR-1305	CHIC1	cysteine rich hydrophobic domain 1
Details	578	78	hsa-miR-1305	SERINC5	serine incorporator 5
Details	579	78	hsa-miR-1305	CHRDL1	chordin like 1
Details	580	78	hsa-miR-1305	SLC2A4RG	SLC2A4 regulator
Details	581	78	hsa-miR-1305	SLC45A4	solute carrier family 45 member 4
Details	582	78	hsa-miR-1305	PPM1A	protein phosphatase, Mg2+/Mn2+ dependent 1A
Details	583	78	hsa-miR-1305	ANXA4	annexin A4
Details	584	78	hsa-miR-1305	DEK	DEK proto-oncogene
Details	585	78	hsa-miR-1305	STRBP	spermatid perinuclear RNA binding protein
Details	586	78	hsa-miR-1305	MAFK	MAF bZIP transcription factor K
Details	587	78	hsa-miR-1305	DENND1B	DENN domain containing 1B
Details	588	78	hsa-miR-1305	MTFR1	mitochondrial fission regulator 1
Details	589	78	hsa-miR-1305	ZNF507	zinc finger protein 507
Details	590	78	hsa-miR-1305	BZW1	basic leucine zipper and W2 domains 1
Details	591	78	hsa-miR-1305	ALG10B	ALG10B, alpha-1,2-glucosyltransferase
Details	592	78	hsa-miR-1305	PRAME	preferentially expressed antigen in melanoma
Details	593	78	hsa-miR-1305	OR51E2	olfactory receptor family 51 subfamily E member 2
Details	594	78	hsa-miR-1305	GTF3C3	general transcription factor IIIC subunit 3
Details	595	78	hsa-miR-1305	JRKL	JRK like
Details	596	77	hsa-miR-1305	C18orf63	chromosome 18 open reading frame 63
Details	597	77	hsa-miR-1305	FAM155A	family with sequence similarity 155 member A
Details	598	77	hsa-miR-1305	ZFHX4	zinc finger homeobox 4
Details	599	77	hsa-miR-1305	FLVCR1	feline leukemia virus subgroup C cellular receptor 1
Details	600	77	hsa-miR-1305	MAK	male germ cell associated kinase
Details	601	77	hsa-miR-1305	TSPYL1	TSPY like 1
Details	602	77	hsa-miR-1305	ERO1A	endoplasmic reticulum oxidoreductase 1 alpha
Details	603	77	hsa-miR-1305	ICE2	interactor of little elongation complex ELL subunit 2
Details	604	77	hsa-miR-1305	SAMD5	sterile alpha motif domain containing 5
Details	605	77	hsa-miR-1305	DLX2	distal-less homeobox 2
Details	606	77	hsa-miR-1305	CNTNAP2	contactin associated protein like 2
Details	607	77	hsa-miR-1305	ID4	inhibitor of DNA binding 4, HLH protein
Details	608	77	hsa-miR-1305	NR4A2	nuclear receptor subfamily 4 group A member 2
Details	609	77	hsa-miR-1305	DCP1B	decapping mRNA 1B
Details	610	77	hsa-miR-1305	SPINK2	serine peptidase inhibitor, Kazal type 2
Details	611	77	hsa-miR-1305	USP15	ubiquitin specific peptidase 15
Details	612	77	hsa-miR-1305	ZNF280D	zinc finger protein 280D
Details	613	77	hsa-miR-1305	TMX4	thioredoxin related transmembrane protein 4
Details	614	77	hsa-miR-1305	TMEM263	transmembrane protein 263
Details	615	77	hsa-miR-1305	DNAJB9	DnaJ heat shock protein family (Hsp40) member B9
Details	616	77	hsa-miR-1305	UBE2D1	ubiquitin conjugating enzyme E2 D1
Details	617	77	hsa-miR-1305	IPO7	importin 7
Details	618	77	hsa-miR-1305	TRAM1	translocation associated membrane protein 1
Details	619	77	hsa-miR-1305	LAMP2	lysosomal associated membrane protein 2
Details	620	77	hsa-miR-1305	ST8SIA4	ST8 alpha-N-acetyl-neuraminide alpha-2,8-sialyltransferase 4
Details	621	77	hsa-miR-1305	UBXN2B	UBX domain protein 2B
Details	622	77	hsa-miR-1305	DGKE	diacylglycerol kinase epsilon
Details	623	77	hsa-miR-1305	RALGPS2	Ral GEF with PH domain and SH3 binding motif 2
Details	624	77	hsa-miR-1305	KIF3A	kinesin family member 3A
Details	625	77	hsa-miR-1305	CNKSR3	CNKSR family member 3
Details	626	77	hsa-miR-1305	PTPN4	protein tyrosine phosphatase, non-receptor type 4
Details	627	76	hsa-miR-1305	NSL1	NSL1, MIS12 kinetochore complex component
Details	628	76	hsa-miR-1305	ZNF366	zinc finger protein 366
Details	629	76	hsa-miR-1305	SALL3	spalt like transcription factor 3
Details	630	76	hsa-miR-1305	STXBP4	syntaxin binding protein 4
Details	631	76	hsa-miR-1305	IPO5	importin 5
Details	632	76	hsa-miR-1305	ATG4C	autophagy related 4C cysteine peptidase
Details	633	76	hsa-miR-1305	DIRC1	disrupted in renal carcinoma 1
Details	634	76	hsa-miR-1305	PCGF3	polycomb group ring finger 3
Details	635	76	hsa-miR-1305	AMFR	autocrine motility factor receptor
Details	636	76	hsa-miR-1305	ATP6V0A2	ATPase H+ transporting V0 subunit a2
Details	637	76	hsa-miR-1305	PLEKHA8	pleckstrin homology domain containing A8
Details	638	76	hsa-miR-1305	PRKCB	protein kinase C beta
Details	639	76	hsa-miR-1305	SLC26A2	solute carrier family 26 member 2
Details	640	76	hsa-miR-1305	MYCBP	MYC binding protein
Details	641	76	hsa-miR-1305	EDIL3	EGF like repeats and discoidin domains 3
Details	642	76	hsa-miR-1305	RBM41	RNA binding motif protein 41
Details	643	76	hsa-miR-1305	ZNF721	zinc finger protein 721
Details	644	76	hsa-miR-1305	ZNF264	zinc finger protein 264
Details	645	76	hsa-miR-1305	RB1	RB transcriptional corepressor 1
Details	646	76	hsa-miR-1305	CTH	cystathionine gamma-lyase
Details	647	76	hsa-miR-1305	ARHGAP5	Rho GTPase activating protein 5
Details	648	76	hsa-miR-1305	MDM4	MDM4, p53 regulator
Details	649	76	hsa-miR-1305	PEX13	peroxisomal biogenesis factor 13
Details	650	76	hsa-miR-1305	BRWD3	bromodomain and WD repeat domain containing 3
Details	651	76	hsa-miR-1305	PLXNA4	plexin A4
Details	652	76	hsa-miR-1305	MYO5A	myosin VA
Details	653	76	hsa-miR-1305	CYP19A1	cytochrome P450 family 19 subfamily A member 1
Details	654	76	hsa-miR-1305	TM7SF3	transmembrane 7 superfamily member 3
Details	655	76	hsa-miR-1305	SPDYA	speedy/RINGO cell cycle regulator family member A
Details	656	76	hsa-miR-1305	GPR26	G protein-coupled receptor 26
Details	657	76	hsa-miR-1305	JAG1	jagged 1
Details	658	76	hsa-miR-1305	CAMSAP2	calmodulin regulated spectrin associated protein family member 2
Details	659	76	hsa-miR-1305	CBFB	core-binding factor subunit beta
Details	660	76	hsa-miR-1305	CNOT4	CCR4-NOT transcription complex subunit 4
Details	661	76	hsa-miR-1305	EML4	EMAP like 4
Details	662	76	hsa-miR-1305	TMEM106B	transmembrane protein 106B
Details	663	76	hsa-miR-1305	ZSWIM6	zinc finger SWIM-type containing 6
Details	664	76	hsa-miR-1305	BDNF	brain derived neurotrophic factor
Details	665	76	hsa-miR-1305	RPP14	ribonuclease P/MRP subunit p14
Details	666	76	hsa-miR-1305	GASK1B	golgi associated kinase 1B
Details	667	76	hsa-miR-1305	PDK1	pyruvate dehydrogenase kinase 1
Details	668	76	hsa-miR-1305	SP4	Sp4 transcription factor
Details	669	76	hsa-miR-1305	RCHY1	ring finger and CHY zinc finger domain containing 1
Details	670	75	hsa-miR-1305	MAB21L2	mab-21 like 2
Details	671	75	hsa-miR-1305	MIOS	meiosis regulator for oocyte development
Details	672	75	hsa-miR-1305	SLC1A2	solute carrier family 1 member 2
Details	673	75	hsa-miR-1305	COL11A1	collagen type XI alpha 1 chain
Details	674	75	hsa-miR-1305	CHP1	calcineurin like EF-hand protein 1
Details	675	75	hsa-miR-1305	NPR3	natriuretic peptide receptor 3
Details	676	75	hsa-miR-1305	MBNL2	muscleblind like splicing regulator 2
Details	677	75	hsa-miR-1305	EEF1AKMT2	EEF1A lysine methyltransferase 2
Details	678	75	hsa-miR-1305	DCAF10	DDB1 and CUL4 associated factor 10
Details	679	75	hsa-miR-1305	CTCF	CCCTC-binding factor
Details	680	75	hsa-miR-1305	B3GALT2	beta-1,3-galactosyltransferase 2
Details	681	75	hsa-miR-1305	SLC37A3	solute carrier family 37 member 3
Details	682	75	hsa-miR-1305	C18orf54	chromosome 18 open reading frame 54
Details	683	75	hsa-miR-1305	TWISTNB	TWIST neighbor
Details	684	75	hsa-miR-1305	KLHL36	kelch like family member 36
Details	685	75	hsa-miR-1305	LRRTM3	leucine rich repeat transmembrane neuronal 3
Details	686	75	hsa-miR-1305	GLRB	glycine receptor beta
Details	687	75	hsa-miR-1305	PHF14	PHD finger protein 14
Details	688	75	hsa-miR-1305	PHKB	phosphorylase kinase regulatory subunit beta
Details	689	75	hsa-miR-1305	HTR7	5-hydroxytryptamine receptor 7
Details	690	75	hsa-miR-1305	PPP1CB	protein phosphatase 1 catalytic subunit beta
Details	691	75	hsa-miR-1305	TIA1	TIA1 cytotoxic granule associated RNA binding protein
Details	692	75	hsa-miR-1305	ZXDB	zinc finger X-linked duplicated B
Details	693	75	hsa-miR-1305	MEI1	meiotic double-stranded break formation protein 1
Details	694	75	hsa-miR-1305	DZIP3	DAZ interacting zinc finger protein 3
Details	695	75	hsa-miR-1305	FAM184A	family with sequence similarity 184 member A
Details	696	75	hsa-miR-1305	FUBP1	far upstream element binding protein 1
Details	697	75	hsa-miR-1305	SPATA13	spermatogenesis associated 13
Details	698	75	hsa-miR-1305	C10orf88	chromosome 10 open reading frame 88
Details	699	75	hsa-miR-1305	CPEB2	cytoplasmic polyadenylation element binding protein 2
Details	700	75	hsa-miR-1305	HP1BP3	heterochromatin protein 1 binding protein 3
Details	701	75	hsa-miR-1305	SYT6	synaptotagmin 6
Details	702	75	hsa-miR-1305	RNMT	RNA guanine-7 methyltransferase
Details	703	75	hsa-miR-1305	CD59	CD59 molecule (CD59 blood group)
Details	704	75	hsa-miR-1305	TP53	tumor protein p53
Details	705	75	hsa-miR-1305	ZNF718	zinc finger protein 718
Details	706	75	hsa-miR-1305	PTPN11	protein tyrosine phosphatase, non-receptor type 11
Details	707	75	hsa-miR-1305	RBMS1	RNA binding motif single stranded interacting protein 1
Details	708	74	hsa-miR-1305	PDK3	pyruvate dehydrogenase kinase 3
Details	709	74	hsa-miR-1305	TSC22D1	TSC22 domain family member 1
Details	710	74	hsa-miR-1305	PDE5A	phosphodiesterase 5A
Details	711	74	hsa-miR-1305	MYH11	myosin heavy chain 11
Details	712	74	hsa-miR-1305	EGLN1	egl-9 family hypoxia inducible factor 1
Details	713	74	hsa-miR-1305	C5orf22	chromosome 5 open reading frame 22
Details	714	74	hsa-miR-1305	GPR83	G protein-coupled receptor 83
Details	715	74	hsa-miR-1305	B3GNT5	UDP-GlcNAc:betaGal beta-1,3-N-acetylglucosaminyltransferase 5
Details	716	74	hsa-miR-1305	MOB1B	MOB kinase activator 1B
Details	717	74	hsa-miR-1305	ITGA1	integrin subunit alpha 1
Details	718	74	hsa-miR-1305	SALL1	spalt like transcription factor 1
Details	719	74	hsa-miR-1305	GOLGA6L1	golgin A6 family-like 1
Details	720	74	hsa-miR-1305	SCOC	short coiled-coil protein
Details	721	74	hsa-miR-1305	C1orf21	chromosome 1 open reading frame 21
Details	722	74	hsa-miR-1305	FOXD4L3	forkhead box D4 like 3
Details	723	74	hsa-miR-1305	GOLGA6L6	golgin A6 family-like 6
Details	724	74	hsa-miR-1305	RUNDC3B	RUN domain containing 3B
Details	725	74	hsa-miR-1305	EXOC5	exocyst complex component 5
Details	726	74	hsa-miR-1305	FKTN	fukutin
Details	727	74	hsa-miR-1305	TMEM65	transmembrane protein 65
Details	728	74	hsa-miR-1305	SCGB2A2	secretoglobin family 2A member 2
Details	729	74	hsa-miR-1305	PRRC1	proline rich coiled-coil 1
Details	730	74	hsa-miR-1305	FOXD4L6	forkhead box D4 like 6
Details	731	74	hsa-miR-1305	UBE2W	ubiquitin conjugating enzyme E2 W
Details	732	74	hsa-miR-1305	RPN2	ribophorin II
Details	733	74	hsa-miR-1305	HNMT	histamine N-methyltransferase
Details	734	74	hsa-miR-1305	UBN2	ubinuclein 2
Details	735	74	hsa-miR-1305	PCLO	piccolo presynaptic cytomatrix protein
Details	736	74	hsa-miR-1305	RPAP3	RNA polymerase II associated protein 3
Details	737	74	hsa-miR-1305	RORA	RAR related orphan receptor A
Details	738	73	hsa-miR-1305	ERMP1	endoplasmic reticulum metallopeptidase 1
Details	739	73	hsa-miR-1305	SAMD8	sterile alpha motif domain containing 8
Details	740	73	hsa-miR-1305	LZTFL1	leucine zipper transcription factor like 1
Details	741	73	hsa-miR-1305	HIVEP1	human immunodeficiency virus type I enhancer binding protein 1
Details	742	73	hsa-miR-1305	PDS5B	PDS5 cohesin associated factor B
Details	743	73	hsa-miR-1305	C12orf73	chromosome 12 open reading frame 73
Details	744	73	hsa-miR-1305	FAM227A	family with sequence similarity 227 member A
Details	745	73	hsa-miR-1305	GRIN2A	glutamate ionotropic receptor NMDA type subunit 2A
Details	746	73	hsa-miR-1305	RERE	arginine-glutamic acid dipeptide repeats
Details	747	73	hsa-miR-1305	ZFAND6	zinc finger AN1-type containing 6
Details	748	73	hsa-miR-1305	ZFP91	ZFP91 zinc finger protein
Details	749	73	hsa-miR-1305	SLC23A1	solute carrier family 23 member 1
Details	750	73	hsa-miR-1305	SELE	selectin E
Details	751	73	hsa-miR-1305	STRN	striatin
Details	752	73	hsa-miR-1305	CXCR2	C-X-C motif chemokine receptor 2
Details	753	73	hsa-miR-1305	ADAMTS5	ADAM metallopeptidase with thrombospondin type 1 motif 5
Details	754	73	hsa-miR-1305	LARP1	La ribonucleoprotein domain family member 1
Details	755	73	hsa-miR-1305	PRCC	proline rich mitotic checkpoint control factor
Details	756	73	hsa-miR-1305	PSPC1	paraspeckle component 1
Details	757	73	hsa-miR-1305	CEP83	centrosomal protein 83
Details	758	73	hsa-miR-1305	CDK19	cyclin dependent kinase 19
Details	759	73	hsa-miR-1305	APPL1	adaptor protein, phosphotyrosine interacting with PH domain and leucine zipper 1
Details	760	73	hsa-miR-1305	PCBP1	poly(rC) binding protein 1
Details	761	73	hsa-miR-1305	RBM46	RNA binding motif protein 46
Details	762	73	hsa-miR-1305	RAB4A	RAB4A, member RAS oncogene family
Details	763	73	hsa-miR-1305	ELP4	elongator acetyltransferase complex subunit 4
Details	764	73	hsa-miR-1305	DIPK2A	divergent protein kinase domain 2A
Details	765	73	hsa-miR-1305	HASPIN	histone H3 associated protein kinase
Details	766	73	hsa-miR-1305	COL8A2	collagen type VIII alpha 2 chain
Details	767	73	hsa-miR-1305	CD164	CD164 molecule
Details	768	73	hsa-miR-1305	PLXDC2	plexin domain containing 2
Details	769	73	hsa-miR-1305	YAP1	Yes associated protein 1
Details	770	73	hsa-miR-1305	RHOQ	ras homolog family member Q
Details	771	73	hsa-miR-1305	EN2	engrailed homeobox 2
Details	772	73	hsa-miR-1305	MEGF10	multiple EGF like domains 10
Details	773	73	hsa-miR-1305	PLIN2	perilipin 2
Details	774	72	hsa-miR-1305	SLC33A1	solute carrier family 33 member 1
Details	775	72	hsa-miR-1305	CDC20B	cell division cycle 20B
Details	776	72	hsa-miR-1305	ZDHHC21	zinc finger DHHC-type containing 21
Details	777	72	hsa-miR-1305	GPATCH2L	G-patch domain containing 2 like
Details	778	72	hsa-miR-1305	WBP2NL	WBP2 N-terminal like
Details	779	72	hsa-miR-1305	LRRC58	leucine rich repeat containing 58
Details	780	72	hsa-miR-1305	SLC2A13	solute carrier family 2 member 13
Details	781	72	hsa-miR-1305	ELMOD1	ELMO domain containing 1
Details	782	72	hsa-miR-1305	TRABD2A	TraB domain containing 2A
Details	783	72	hsa-miR-1305	DIO2	iodothyronine deiodinase 2
Details	784	72	hsa-miR-1305	AK4	adenylate kinase 4
Details	785	72	hsa-miR-1305	LRRC49	leucine rich repeat containing 49
Details	786	72	hsa-miR-1305	ZFP28	ZFP28 zinc finger protein
Details	787	72	hsa-miR-1305	CCDC186	coiled-coil domain containing 186
Details	788	72	hsa-miR-1305	FNDC3B	fibronectin type III domain containing 3B
Details	789	72	hsa-miR-1305	FUT9	fucosyltransferase 9
Details	790	72	hsa-miR-1305	CEP135	centrosomal protein 135
Details	791	72	hsa-miR-1305	SERPINA7	serpin family A member 7
Details	792	72	hsa-miR-1305	WNK3	WNK lysine deficient protein kinase 3
Details	793	72	hsa-miR-1305	NUCKS1	nuclear casein kinase and cyclin dependent kinase substrate 1
Details	794	72	hsa-miR-1305	FAM102B	family with sequence similarity 102 member B
Details	795	72	hsa-miR-1305	PLCL1	phospholipase C like 1 (inactive)
Details	796	72	hsa-miR-1305	ADD3	adducin 3
Details	797	72	hsa-miR-1305	RNF24	ring finger protein 24
Details	798	72	hsa-miR-1305	LYSMD3	LysM domain containing 3
Details	799	72	hsa-miR-1305	GLCE	glucuronic acid epimerase
Details	800	72	hsa-miR-1305	UBE2H	ubiquitin conjugating enzyme E2 H
Details	801	72	hsa-miR-1305	CNTNAP3	contactin associated protein like 3
Details	802	72	hsa-miR-1305	AK7	adenylate kinase 7
Details	803	72	hsa-miR-1305	C9orf64	chromosome 9 open reading frame 64
Details	804	72	hsa-miR-1305	NDUFAB1	NADH:ubiquinone oxidoreductase subunit AB1
Details	805	72	hsa-miR-1305	TPRG1	tumor protein p63 regulated 1
Details	806	72	hsa-miR-1305	TNRC6B	trinucleotide repeat containing 6B
Details	807	72	hsa-miR-1305	MAGEA4	MAGE family member A4
Details	808	72	hsa-miR-1305	NLGN1	neuroligin 1
Details	809	71	hsa-miR-1305	DR1	down-regulator of transcription 1
Details	810	71	hsa-miR-1305	HMGCS1	3-hydroxy-3-methylglutaryl-CoA synthase 1
Details	811	71	hsa-miR-1305	GALNT1	polypeptide N-acetylgalactosaminyltransferase 1
Details	812	71	hsa-miR-1305	TFB2M	transcription factor B2, mitochondrial
Details	813	71	hsa-miR-1305	ZCCHC10	zinc finger CCHC-type containing 10
Details	814	71	hsa-miR-1305	ACACA	acetyl-CoA carboxylase alpha
Details	815	71	hsa-miR-1305	KCNC1	potassium voltage-gated channel subfamily C member 1
Details	816	71	hsa-miR-1305	SYTL5	synaptotagmin like 5
Details	817	71	hsa-miR-1305	UBE2G2	ubiquitin conjugating enzyme E2 G2
Details	818	71	hsa-miR-1305	LRCH2	leucine rich repeats and calponin homology domain containing 2
Details	819	71	hsa-miR-1305	ZNF431	zinc finger protein 431
Details	820	71	hsa-miR-1305	MCF2	MCF.2 cell line derived transforming sequence
Details	821	71	hsa-miR-1305	PTPRC	protein tyrosine phosphatase, receptor type C
Details	822	71	hsa-miR-1305	KCNMA1	potassium calcium-activated channel subfamily M alpha 1
Details	823	71	hsa-miR-1305	STK17B	serine/threonine kinase 17b
Details	824	71	hsa-miR-1305	C21orf91	chromosome 21 open reading frame 91
Details	825	71	hsa-miR-1305	USP45	ubiquitin specific peptidase 45
Details	826	71	hsa-miR-1305	GAS7	growth arrest specific 7
Details	827	71	hsa-miR-1305	B3GNT8	UDP-GlcNAc:betaGal beta-1,3-N-acetylglucosaminyltransferase 8
Details	828	71	hsa-miR-1305	GOLT1B	golgi transport 1B
Details	829	71	hsa-miR-1305	MRFAP1	Morf4 family associated protein 1
Details	830	71	hsa-miR-1305	NUS1	NUS1, dehydrodolichyl diphosphate synthase subunit
Details	831	71	hsa-miR-1305	NR3C1	nuclear receptor subfamily 3 group C member 1
Details	832	71	hsa-miR-1305	ATP8A1	ATPase phospholipid transporting 8A1
Details	833	71	hsa-miR-1305	CEP44	centrosomal protein 44
Details	834	71	hsa-miR-1305	TRIM23	tripartite motif containing 23
Details	835	71	hsa-miR-1305	SETD2	SET domain containing 2, histone lysine methyltransferase
Details	836	71	hsa-miR-1305	ZHX1	zinc fingers and homeoboxes 1
Details	837	71	hsa-miR-1305	AMACR	alpha-methylacyl-CoA racemase
Details	838	71	hsa-miR-1305	WDR36	WD repeat domain 36
Details	839	71	hsa-miR-1305	ENTPD7	ectonucleoside triphosphate diphosphohydrolase 7
Details	840	71	hsa-miR-1305	EPHA3	EPH receptor A3
Details	841	71	hsa-miR-1305	NRIP1	nuclear receptor interacting protein 1
Details	842	70	hsa-miR-1305	LOC150051	uncharacterized LOC150051
Details	843	70	hsa-miR-1305	CTBS	chitobiase
Details	844	70	hsa-miR-1305	IFI16	interferon gamma inducible protein 16
Details	845	70	hsa-miR-1305	NECTIN1	nectin cell adhesion molecule 1
Details	846	70	hsa-miR-1305	ZNF430	zinc finger protein 430
Details	847	70	hsa-miR-1305	HNRNPUL2	heterogeneous nuclear ribonucleoprotein U like 2
Details	848	70	hsa-miR-1305	NFIB	nuclear factor I B
Details	849	70	hsa-miR-1305	PCDHB5	protocadherin beta 5
Details	850	70	hsa-miR-1305	IQCG	IQ motif containing G
Details	851	70	hsa-miR-1305	RELL1	RELT like 1
Details	852	70	hsa-miR-1305	DAZL	deleted in azoospermia like
Details	853	70	hsa-miR-1305	PHTF2	putative homeodomain transcription factor 2
Details	854	70	hsa-miR-1305	PIK3C3	phosphatidylinositol 3-kinase catalytic subunit type 3
Details	855	70	hsa-miR-1305	TLN2	talin 2
Details	856	70	hsa-miR-1305	MIPOL1	mirror-image polydactyly 1
Details	857	70	hsa-miR-1305	JCAD	junctional cadherin 5 associated
Details	858	70	hsa-miR-1305	FLT1	fms related tyrosine kinase 1
Details	859	70	hsa-miR-1305	HGF	hepatocyte growth factor
Details	860	70	hsa-miR-1305	BBX	BBX, HMG-box containing
Details	861	70	hsa-miR-1305	IGIP	IgA inducing protein
Details	862	70	hsa-miR-1305	MTDH	metadherin
Details	863	70	hsa-miR-1305	FAM216B	family with sequence similarity 216 member B
Details	864	70	hsa-miR-1305	TRIM33	tripartite motif containing 33
Details	865	70	hsa-miR-1305	ENDOD1	endonuclease domain containing 1
Details	866	70	hsa-miR-1305	NRBF2	nuclear receptor binding factor 2
Details	867	70	hsa-miR-1305	QKI	QKI, KH domain containing RNA binding
Details	868	70	hsa-miR-1305	KIAA0825	KIAA0825
Details	869	70	hsa-miR-1305	CHFR	checkpoint with forkhead and ring finger domains
Details	870	70	hsa-miR-1305	CCDC50	coiled-coil domain containing 50
Details	871	70	hsa-miR-1305	CGGBP1	CGG triplet repeat binding protein 1
Details	872	70	hsa-miR-1305	HECTD2	HECT domain E3 ubiquitin protein ligase 2
Details	873	70	hsa-miR-1305	JADE2	jade family PHD finger 2
Details	874	70	hsa-miR-1305	RAB21	RAB21, member RAS oncogene family
Details	875	70	hsa-miR-1305	SLCO5A1	solute carrier organic anion transporter family member 5A1
Details	876	70	hsa-miR-1305	AAK1	AP2 associated kinase 1
Details	877	70	hsa-miR-1305	TSFM	Ts translation elongation factor, mitochondrial
Details	878	70	hsa-miR-1305	ATRNL1	attractin like 1
Details	879	70	hsa-miR-1305	KIAA1324L	KIAA1324 like
Details	880	70	hsa-miR-1305	ATP7A	ATPase copper transporting alpha
Details	881	70	hsa-miR-1305	ZNF714	zinc finger protein 714

## Sheet: hsa-miR-31
Target Detail	Target Rank	Target Score	miRNA Name	Gene Symbol	Gene Description
Details	1	95	hsa-miR-31-3p	ZMYM5	zinc finger MYM-type containing 5
Details	2	95	hsa-miR-31-3p	CHMP4B	charged multivesicular body protein 4B
Details	3	94	hsa-miR-31-3p	ELOC	elongin C
Details	4	94	hsa-miR-31-3p	RXFP1	relaxin family peptide receptor 1
Details	5	93	hsa-miR-31-3p	HAUS4	HAUS augmin like complex subunit 4
Details	6	93	hsa-miR-31-3p	PRSS23	serine protease 23
Details	7	93	hsa-miR-31-3p	MASP1	mannan binding lectin serine peptidase 1
Details	8	92	hsa-miR-31-3p	EHBP1	EH domain binding protein 1
Details	9	92	hsa-miR-31-3p	GABBR2	gamma-aminobutyric acid type B receptor subunit 2
Details	10	92	hsa-miR-31-3p	SHCBP1	SHC binding and spindle associated 1
Details	11	91	hsa-miR-31-3p	BTBD10	BTB domain containing 10
Details	12	91	hsa-miR-31-3p	BCL10	BCL10, immune signaling adaptor
Details	13	91	hsa-miR-31-3p	SIPA1L2	signal induced proliferation associated 1 like 2
Details	14	91	hsa-miR-31-3p	FRS2	fibroblast growth factor receptor substrate 2
Details	15	91	hsa-miR-31-3p	ELAVL4	ELAV like RNA binding protein 4
Details	16	91	hsa-miR-31-3p	TDP1	tyrosyl-DNA phosphodiesterase 1
Details	17	90	hsa-miR-31-3p	VPS13A	vacuolar protein sorting 13 homolog A
Details	18	90	hsa-miR-31-3p	DAPK1	death associated protein kinase 1
Details	19	90	hsa-miR-31-3p	KCNK10	potassium two pore domain channel subfamily K member 10
Details	20	89	hsa-miR-31-3p	MED12L	mediator complex subunit 12 like
Details	21	89	hsa-miR-31-3p	GRIN2A	glutamate ionotropic receptor NMDA type subunit 2A
Details	22	89	hsa-miR-31-3p	VAT1L	vesicle amine transport 1 like
Details	23	89	hsa-miR-31-3p	ZDBF2	zinc finger DBF-type containing 2
Details	24	89	hsa-miR-31-3p	SEPT10	septin 10
Details	25	88	hsa-miR-31-3p	SEC31A	SEC31 homolog A, COPII coat complex component
Details	26	88	hsa-miR-31-3p	GPR137C	G protein-coupled receptor 137C
Details	27	88	hsa-miR-31-3p	IL15	interleukin 15
Details	28	87	hsa-miR-31-3p	AS3MT	arsenite methyltransferase
Details	29	87	hsa-miR-31-3p	ARRDC3	arrestin domain containing 3
Details	30	87	hsa-miR-31-3p	TRIT1	tRNA isopentenyltransferase 1
Details	31	87	hsa-miR-31-3p	PLEKHB2	pleckstrin homology domain containing B2
Details	32	86	hsa-miR-31-3p	KIAA0232	KIAA0232
Details	33	86	hsa-miR-31-3p	POLR2K	RNA polymerase II subunit K
Details	34	86	hsa-miR-31-3p	USP9X	ubiquitin specific peptidase 9 X-linked
Details	35	86	hsa-miR-31-3p	CDH13	cadherin 13
Details	36	85	hsa-miR-31-3p	RHOXF2	Rhox homeobox family member 2
Details	37	85	hsa-miR-31-3p	TENT5A	terminal nucleotidyltransferase 5A
Details	38	85	hsa-miR-31-3p	PAFAH1B2	platelet activating factor acetylhydrolase 1b catalytic subunit 2
Details	39	85	hsa-miR-31-3p	RHOXF2B	Rhox homeobox family member 2B
Details	40	84	hsa-miR-31-3p	NT5DC1	5'-nucleotidase domain containing 1
Details	41	84	hsa-miR-31-3p	CREB5	cAMP responsive element binding protein 5
Details	42	84	hsa-miR-31-3p	DDHD2	DDHD domain containing 2
Details	43	84	hsa-miR-31-3p	MBD4	methyl-CpG binding domain 4, DNA glycosylase
Details	44	84	hsa-miR-31-3p	AKAIN1	A-kinase anchor inhibitor 1
Details	45	83	hsa-miR-31-3p	SYBU	syntabulin
Details	46	83	hsa-miR-31-3p	BACH1	BTB domain and CNC homolog 1
Details	47	83	hsa-miR-31-3p	C6orf62	chromosome 6 open reading frame 62
Details	48	83	hsa-miR-31-3p	ZNF236	zinc finger protein 236
Details	49	82	hsa-miR-31-3p	KRTAP3-3	keratin associated protein 3-3
Details	50	82	hsa-miR-31-3p	NAA25	N(alpha)-acetyltransferase 25, NatB auxiliary subunit
Details	51	82	hsa-miR-31-3p	HTR3E	5-hydroxytryptamine receptor 3E
Details	52	81	hsa-miR-31-3p	FCHSD2	FCH and double SH3 domains 2
Details	53	81	hsa-miR-31-3p	RCOR1	REST corepressor 1
Details	54	81	hsa-miR-31-3p	KIAA1324	KIAA1324
Details	55	81	hsa-miR-31-3p	GPCPD1	glycerophosphocholine phosphodiesterase 1
Details	56	81	hsa-miR-31-3p	NKRF	NFKB repressing factor
Details	57	81	hsa-miR-31-3p	GRHL1	grainyhead like transcription factor 1
Details	58	80	hsa-miR-31-3p	ZMYM2	zinc finger MYM-type containing 2
Details	59	80	hsa-miR-31-3p	PIK3CG	phosphatidylinositol-4,5-bisphosphate 3-kinase catalytic subunit gamma
Details	60	80	hsa-miR-31-3p	KRT36	keratin 36
Details	61	80	hsa-miR-31-3p	SLC10A7	solute carrier family 10 member 7
Details	62	80	hsa-miR-31-3p	AIFM2	apoptosis inducing factor, mitochondria associated 2
Details	63	80	hsa-miR-31-3p	PRDM1	PR/SET domain 1
Details	64	79	hsa-miR-31-3p	SRD5A3	steroid 5 alpha-reductase 3
Details	65	79	hsa-miR-31-3p	EPB41L4B	erythrocyte membrane protein band 4.1 like 4B
Details	66	79	hsa-miR-31-3p	ZNF208	zinc finger protein 208
Details	67	78	hsa-miR-31-3p	DNAJB14	DnaJ heat shock protein family (Hsp40) member B14
Details	68	78	hsa-miR-31-3p	DPYSL3	dihydropyrimidinase like 3
Details	69	78	hsa-miR-31-3p	FXN	frataxin
Details	70	78	hsa-miR-31-3p	CD47	CD47 molecule
Details	71	78	hsa-miR-31-3p	NFIA	nuclear factor I A
Details	72	77	hsa-miR-31-3p	PLEKHA8	pleckstrin homology domain containing A8
Details	73	77	hsa-miR-31-3p	PLCB1	phospholipase C beta 1
Details	74	77	hsa-miR-31-3p	RAI14	retinoic acid induced 14
Details	75	77	hsa-miR-31-3p	DSG3	desmoglein 3
Details	76	77	hsa-miR-31-3p	GPR89B	G protein-coupled receptor 89B
Details	77	77	hsa-miR-31-3p	SPATA6	spermatogenesis associated 6
Details	78	77	hsa-miR-31-3p	ZNF175	zinc finger protein 175
Details	79	77	hsa-miR-31-3p	SLC26A7	solute carrier family 26 member 7
Details	80	77	hsa-miR-31-3p	CXorf38	chromosome X open reading frame 38
Details	81	77	hsa-miR-31-3p	CCDC112	coiled-coil domain containing 112
Details	82	76	hsa-miR-31-3p	NOS3	nitric oxide synthase 3
Details	83	76	hsa-miR-31-3p	FOXG1	forkhead box G1
Details	84	76	hsa-miR-31-3p	GLRB	glycine receptor beta
Details	85	76	hsa-miR-31-3p	DNAJB7	DnaJ heat shock protein family (Hsp40) member B7
Details	86	76	hsa-miR-31-3p	SNRK	SNF related kinase
Details	87	75	hsa-miR-31-3p	C18orf63	chromosome 18 open reading frame 63
Details	88	75	hsa-miR-31-3p	LSM8	LSM8 homolog, U6 small nuclear RNA associated
Details	89	75	hsa-miR-31-3p	PCP4	Purkinje cell protein 4
Details	90	75	hsa-miR-31-3p	PNP	purine nucleoside phosphorylase
Details	91	75	hsa-miR-31-3p	RBM8A	RNA binding motif protein 8A
Details	92	74	hsa-miR-31-3p	GPR62	G protein-coupled receptor 62
Details	93	74	hsa-miR-31-3p	CCDC83	coiled-coil domain containing 83
Details	94	74	hsa-miR-31-3p	HOXD1	homeobox D1
Details	95	74	hsa-miR-31-3p	PARP11	poly(ADP-ribose) polymerase family member 11
Details	96	74	hsa-miR-31-3p	MAP3K7	mitogen-activated protein kinase kinase kinase 7
Details	97	73	hsa-miR-31-3p	PRXL2B	peroxiredoxin like 2B
Details	98	73	hsa-miR-31-3p	TACC2	transforming acidic coiled-coil containing protein 2
Details	99	72	hsa-miR-31-3p	STAT3	signal transducer and activator of transcription 3
Details	100	72	hsa-miR-31-3p	ITSN1	intersectin 1
Details	101	72	hsa-miR-31-3p	B4GALT1	beta-1,4-galactosyltransferase 1
Details	102	72	hsa-miR-31-3p	UBE2H	ubiquitin conjugating enzyme E2 H
Details	103	71	hsa-miR-31-3p	SLC6A11	solute carrier family 6 member 11
Details	104	70	hsa-miR-31-3p	CMYA5	cardiomyopathy associated 5
Details	105	70	hsa-miR-31-3p	DCUN1D2	defective in cullin neddylation 1 domain containing 2
Details	106	70	hsa-miR-31-3p	WDR45B	WD repeat domain 45B
Details	107	70	hsa-miR-31-3p	ITCH	itchy E3 ubiquitin protein ligase
Details	108	70	hsa-miR-31-3p	GLP1R	glucagon like peptide 1 receptor

## Sheet: hsa-miR-96
Target Detail	Target Rank	Target Score	miRNA Name	Gene Symbol	Gene Description
Details	1	97	hsa-miR-96-3p	GFM2	G elongation factor mitochondrial 2
Details	2	96	hsa-miR-96-3p	GCM2	glial cells missing transcription factor 2
Details	3	96	hsa-miR-96-3p	MAPK6	mitogen-activated protein kinase 6
Details	4	96	hsa-miR-96-3p	ARHGAP44	Rho GTPase activating protein 44
Details	5	96	hsa-miR-96-3p	PLCB4	phospholipase C beta 4
Details	6	95	hsa-miR-96-3p	ARL13B	ADP ribosylation factor like GTPase 13B
Details	7	95	hsa-miR-96-3p	ASPA	aspartoacylase
Details	8	94	hsa-miR-96-3p	TCFL5	transcription factor like 5
Details	9	94	hsa-miR-96-3p	ZNF665	zinc finger protein 665
Details	10	92	hsa-miR-96-3p	CACNB4	calcium voltage-gated channel auxiliary subunit beta 4
Details	11	92	hsa-miR-96-3p	ITGAV	integrin subunit alpha V
Details	12	91	hsa-miR-96-3p	EPHA5	EPH receptor A5
Details	13	91	hsa-miR-96-3p	SLC22A10	solute carrier family 22 member 10
Details	14	91	hsa-miR-96-3p	ZNRF3	zinc and ring finger 3
Details	15	91	hsa-miR-96-3p	C1orf105	chromosome 1 open reading frame 105
Details	16	91	hsa-miR-96-3p	NR1D2	nuclear receptor subfamily 1 group D member 2
Details	17	91	hsa-miR-96-3p	FAM92A	family with sequence similarity 92 member A
Details	18	91	hsa-miR-96-3p	STXBP5L	syntaxin binding protein 5 like
Details	19	91	hsa-miR-96-3p	ZGRF1	zinc finger GRF-type containing 1
Details	20	90	hsa-miR-96-3p	SPDL1	spindle apparatus coiled-coil protein 1
Details	21	90	hsa-miR-96-3p	GPR63	G protein-coupled receptor 63
Details	22	90	hsa-miR-96-3p	PTN	pleiotrophin
Details	23	90	hsa-miR-96-3p	DNAJC6	DnaJ heat shock protein family (Hsp40) member C6
Details	24	90	hsa-miR-96-3p	RWDD4	RWD domain containing 4
Details	25	89	hsa-miR-96-3p	SLC6A15	solute carrier family 6 member 15
Details	26	89	hsa-miR-96-3p	GLYAT	glycine-N-acyltransferase
Details	27	89	hsa-miR-96-3p	TSHZ2	teashirt zinc finger homeobox 2
Details	28	89	hsa-miR-96-3p	COL13A1	collagen type XIII alpha 1 chain
Details	29	89	hsa-miR-96-3p	SUCLA2	succinate-CoA ligase ADP-forming beta subunit
Details	30	89	hsa-miR-96-3p	OGFRL1	opioid growth factor receptor like 1
Details	31	88	hsa-miR-96-3p	TTBK2	tau tubulin kinase 2
Details	32	88	hsa-miR-96-3p	HNRNPC	heterogeneous nuclear ribonucleoprotein C (C1/C2)
Details	33	88	hsa-miR-96-3p	REPS2	RALBP1 associated Eps domain containing 2
Details	34	88	hsa-miR-96-3p	NUDT4	nudix hydrolase 4
Details	35	88	hsa-miR-96-3p	SMURF2	SMAD specific E3 ubiquitin protein ligase 2
Details	36	87	hsa-miR-96-3p	INPP5F	inositol polyphosphate-5-phosphatase F
Details	37	87	hsa-miR-96-3p	COPS6	COP9 signalosome subunit 6
Details	38	87	hsa-miR-96-3p	SDHD	succinate dehydrogenase complex subunit D
Details	39	86	hsa-miR-96-3p	MORF4L1	mortality factor 4 like 1
Details	40	86	hsa-miR-96-3p	TMEM41B	transmembrane protein 41B
Details	41	85	hsa-miR-96-3p	BBC3	BCL2 binding component 3
Details	42	85	hsa-miR-96-3p	SKA2	spindle and kinetochore associated complex subunit 2
Details	43	85	hsa-miR-96-3p	SPATA9	spermatogenesis associated 9
Details	44	85	hsa-miR-96-3p	MORF4L2	mortality factor 4 like 2
Details	45	85	hsa-miR-96-3p	SCN3A	sodium voltage-gated channel alpha subunit 3
Details	46	85	hsa-miR-96-3p	SATB1	SATB homeobox 1
Details	47	85	hsa-miR-96-3p	CYB5R4	cytochrome b5 reductase 4
Details	48	84	hsa-miR-96-3p	NLGN4Y	neuroligin 4 Y-linked
Details	49	84	hsa-miR-96-3p	C12orf40	chromosome 12 open reading frame 40
Details	50	84	hsa-miR-96-3p	PRDM4	PR/SET domain 4
Details	51	84	hsa-miR-96-3p	ORC4	origin recognition complex subunit 4
Details	52	84	hsa-miR-96-3p	KATNBL1	katanin regulatory subunit B1 like 1
Details	53	84	hsa-miR-96-3p	HLA-DPA1	major histocompatibility complex, class II, DP alpha 1
Details	54	83	hsa-miR-96-3p	HTATIP2	HIV-1 Tat interactive protein 2
Details	55	83	hsa-miR-96-3p	NEDD1	neural precursor cell expressed, developmentally down-regulated 1
Details	56	83	hsa-miR-96-3p	SDHAF3	succinate dehydrogenase complex assembly factor 3
Details	57	83	hsa-miR-96-3p	UBE2D3	ubiquitin conjugating enzyme E2 D3
Details	58	82	hsa-miR-96-3p	CCDC89	coiled-coil domain containing 89
Details	59	82	hsa-miR-96-3p	CDK14	cyclin dependent kinase 14
Details	60	82	hsa-miR-96-3p	ALG6	ALG6, alpha-1,3-glucosyltransferase
Details	61	82	hsa-miR-96-3p	PTBP2	polypyrimidine tract binding protein 2
Details	62	82	hsa-miR-96-3p	SFXN1	sideroflexin 1
Details	63	82	hsa-miR-96-3p	ELOVL6	ELOVL fatty acid elongase 6
Details	64	82	hsa-miR-96-3p	WASF3	WAS protein family member 3
Details	65	81	hsa-miR-96-3p	MAP7D2	MAP7 domain containing 2
Details	66	81	hsa-miR-96-3p	STAU2	staufen double-stranded RNA binding protein 2
Details	67	81	hsa-miR-96-3p	PINK1	PTEN induced kinase 1
Details	68	81	hsa-miR-96-3p	PDCD2	programmed cell death 2
Details	69	81	hsa-miR-96-3p	RIT2	Ras like without CAAX 2
Details	70	80	hsa-miR-96-3p	AGL	amylo-alpha-1, 6-glucosidase, 4-alpha-glucanotransferase
Details	71	80	hsa-miR-96-3p	LECT2	leukocyte cell derived chemotaxin 2
Details	72	80	hsa-miR-96-3p	TGS1	trimethylguanosine synthase 1
Details	73	80	hsa-miR-96-3p	KITLG	KIT ligand
Details	74	80	hsa-miR-96-3p	DISC1	DISC1 scaffold protein
Details	75	80	hsa-miR-96-3p	CSPP1	centrosome and spindle pole associated protein 1
Details	76	79	hsa-miR-96-3p	TRIM29	tripartite motif containing 29
Details	77	79	hsa-miR-96-3p	RBM27	RNA binding motif protein 27
Details	78	79	hsa-miR-96-3p	WDR11	WD repeat domain 11
Details	79	79	hsa-miR-96-3p	BLZF1	basic leucine zipper nuclear factor 1
Details	80	79	hsa-miR-96-3p	WDR47	WD repeat domain 47
Details	81	79	hsa-miR-96-3p	ANKDD1B	ankyrin repeat and death domain containing 1B
Details	82	78	hsa-miR-96-3p	CPLANE1	ciliogenesis and planar polarity effector 1
Details	83	78	hsa-miR-96-3p	NFIB	nuclear factor I B
Details	84	78	hsa-miR-96-3p	CD302	CD302 molecule
Details	85	78	hsa-miR-96-3p	DPY30	dpy-30, histone methyltransferase complex regulatory subunit
Details	86	78	hsa-miR-96-3p	WDFY3	WD repeat and FYVE domain containing 3
Details	87	78	hsa-miR-96-3p	CXCL3	C-X-C motif chemokine ligand 3
Details	88	78	hsa-miR-96-3p	LY75-CD302	LY75-CD302 readthrough
Details	89	77	hsa-miR-96-3p	PNRC2	proline rich nuclear receptor coactivator 2
Details	90	77	hsa-miR-96-3p	TOB2	transducer of ERBB2, 2
Details	91	77	hsa-miR-96-3p	TBPL1	TATA-box binding protein like 1
Details	92	77	hsa-miR-96-3p	H2AFV	H2A histone family member V
Details	93	77	hsa-miR-96-3p	RSU1	Ras suppressor protein 1
Details	94	77	hsa-miR-96-3p	TMEM215	transmembrane protein 215
Details	95	77	hsa-miR-96-3p	PGAP1	post-GPI attachment to proteins 1
Details	96	77	hsa-miR-96-3p	RORB	RAR related orphan receptor B
Details	97	77	hsa-miR-96-3p	PCNP	PEST proteolytic signal containing nuclear protein
Details	98	77	hsa-miR-96-3p	NEFM	neurofilament medium
Details	99	76	hsa-miR-96-3p	EPM2A	EPM2A, laforin glucan phosphatase
Details	100	76	hsa-miR-96-3p	VBP1	VHL binding protein 1
Details	101	76	hsa-miR-96-3p	FAM210B	family with sequence similarity 210 member B
Details	102	76	hsa-miR-96-3p	ZBTB2	zinc finger and BTB domain containing 2
Details	103	76	hsa-miR-96-3p	LRRC7	leucine rich repeat containing 7
Details	104	76	hsa-miR-96-3p	TECTB	tectorin beta
Details	105	76	hsa-miR-96-3p	REEP3	receptor accessory protein 3
Details	106	76	hsa-miR-96-3p	CLPTM1L	CLPTM1 like
Details	107	76	hsa-miR-96-3p	SFXN3	sideroflexin 3
Details	108	76	hsa-miR-96-3p	ATRNL1	attractin like 1
Details	109	75	hsa-miR-96-3p	HNRNPA0	heterogeneous nuclear ribonucleoprotein A0
Details	110	75	hsa-miR-96-3p	AK5	adenylate kinase 5
Details	111	75	hsa-miR-96-3p	FOXO4	forkhead box O4
Details	112	75	hsa-miR-96-3p	SLC38A1	solute carrier family 38 member 1
Details	113	75	hsa-miR-96-3p	DGKB	diacylglycerol kinase beta
Details	114	75	hsa-miR-96-3p	CEP57	centrosomal protein 57
Details	115	75	hsa-miR-96-3p	PRR14L	proline rich 14 like
Details	116	75	hsa-miR-96-3p	ACSL3	acyl-CoA synthetase long chain family member 3
Details	117	75	hsa-miR-96-3p	TMEM243	transmembrane protein 243
Details	118	74	hsa-miR-96-3p	UGT2B28	UDP glucuronosyltransferase family 2 member B28
Details	119	74	hsa-miR-96-3p	TMEM30A	transmembrane protein 30A
Details	120	74	hsa-miR-96-3p	SMC2	structural maintenance of chromosomes 2
Details	121	74	hsa-miR-96-3p	MAGEA2B	MAGE family member A2B
Details	122	74	hsa-miR-96-3p	CCNC	cyclin C
Details	123	74	hsa-miR-96-3p	RPF2	ribosome production factor 2 homolog
Details	124	74	hsa-miR-96-3p	PIP4K2A	phosphatidylinositol-5-phosphate 4-kinase type 2 alpha
Details	125	74	hsa-miR-96-3p	NEK2	NIMA related kinase 2
Details	126	74	hsa-miR-96-3p	MAGEA2	MAGE family member A2
Details	127	74	hsa-miR-96-3p	GLRA2	glycine receptor alpha 2
Details	128	74	hsa-miR-96-3p	PDE8A	phosphodiesterase 8A
Details	129	73	hsa-miR-96-3p	NECTIN3	nectin cell adhesion molecule 3
Details	130	73	hsa-miR-96-3p	NLGN1	neuroligin 1
Details	131	72	hsa-miR-96-3p	SHCBP1L	SHC binding and spindle associated 1 like
Details	132	72	hsa-miR-96-3p	TFG	TRK-fused gene
Details	133	72	hsa-miR-96-3p	OCLN	occludin
Details	134	72	hsa-miR-96-3p	CALHM4	calcium homeostasis modulator family member 4
Details	135	72	hsa-miR-96-3p	GTPBP10	GTP binding protein 10
Details	136	72	hsa-miR-96-3p	PRKAA2	protein kinase AMP-activated catalytic subunit alpha 2
Details	137	72	hsa-miR-96-3p	VSX1	visual system homeobox 1
Details	138	72	hsa-miR-96-3p	B3GALT6	beta-1,3-galactosyltransferase 6
Details	139	72	hsa-miR-96-3p	ST6GALNAC2	ST6 N-acetylgalactosaminide alpha-2,6-sialyltransferase 2
Details	140	72	hsa-miR-96-3p	MSTN	myostatin
Details	141	71	hsa-miR-96-3p	CREBRF	CREB3 regulatory factor
Details	142	71	hsa-miR-96-3p	IQGAP2	IQ motif containing GTPase activating protein 2
Details	143	71	hsa-miR-96-3p	SPCS3	signal peptidase complex subunit 3
Details	144	71	hsa-miR-96-3p	CA8	carbonic anhydrase 8
Details	145	71	hsa-miR-96-3p	ADCYAP1	adenylate cyclase activating polypeptide 1
Details	146	71	hsa-miR-96-3p	SLC15A5	solute carrier family 15 member 5
Details	147	71	hsa-miR-96-3p	MINDY2	MINDY lysine 48 deubiquitinase 2
Details	148	71	hsa-miR-96-3p	KBTBD6	kelch repeat and BTB domain containing 6
Details	149	70	hsa-miR-96-3p	TTL	tubulin tyrosine ligase
Details	150	70	hsa-miR-96-3p	EIF5A2	eukaryotic translation initiation factor 5A2
Details	151	70	hsa-miR-96-3p	RERGL	RERG like
Details	152	70	hsa-miR-96-3p	SESN3	sestrin 3
Details	153	70	hsa-miR-96-3p	SGCZ	sarcoglycan zeta
Details	154	70	hsa-miR-96-3p	CREG1	cellular repressor of E1A stimulated genes 1
Details	155	70	hsa-miR-96-3p	HOXC9	homeobox C9

## Sheet: hsa-miR-1228
Target Detail	Target Rank	Target Score	miRNA Name	Gene Symbol	Gene Description
Details	1	99	hsa-miR-1228-3p	PPP2R2D	protein phosphatase 2 regulatory subunit Bdelta
Details	2	98	hsa-miR-1228-3p	UBE2D2	ubiquitin conjugating enzyme E2 D2
Details	3	97	hsa-miR-1228-3p	IRX2	iroquois homeobox 2
Details	4	97	hsa-miR-1228-3p	ZNF554	zinc finger protein 554
Details	5	96	hsa-miR-1228-3p	NFIA	nuclear factor I A
Details	6	96	hsa-miR-1228-3p	SOCS6	suppressor of cytokine signaling 6
Details	7	95	hsa-miR-1228-3p	RABGEF1	RAB guanine nucleotide exchange factor 1
Details	8	94	hsa-miR-1228-3p	TJP1	tight junction protein 1
Details	9	94	hsa-miR-1228-3p	TOR1AIP1	torsin 1A interacting protein 1
Details	10	94	hsa-miR-1228-3p	ZBTB44	zinc finger and BTB domain containing 44
Details	11	93	hsa-miR-1228-3p	SERBP1	SERPINE1 mRNA binding protein 1
Details	12	93	hsa-miR-1228-3p	PDE10A	phosphodiesterase 10A
Details	13	93	hsa-miR-1228-3p	SDHA	succinate dehydrogenase complex flavoprotein subunit A
Details	14	92	hsa-miR-1228-3p	STXBP5	syntaxin binding protein 5
Details	15	92	hsa-miR-1228-3p	ZFHX4	zinc finger homeobox 4
Details	16	92	hsa-miR-1228-3p	JAKMIP3	Janus kinase and microtubule interacting protein 3
Details	17	92	hsa-miR-1228-3p	TMEM179	transmembrane protein 179
Details	18	92	hsa-miR-1228-3p	CBX5	chromobox 5
Details	19	92	hsa-miR-1228-3p	ARID1A	AT-rich interaction domain 1A
Details	20	92	hsa-miR-1228-3p	CLIP1	CAP-Gly domain containing linker protein 1
Details	21	91	hsa-miR-1228-3p	TTBK2	tau tubulin kinase 2
Details	22	91	hsa-miR-1228-3p	MOAP1	modulator of apoptosis 1
Details	23	91	hsa-miR-1228-3p	RAP1A	RAP1A, member of RAS oncogene family
Details	24	90	hsa-miR-1228-3p	USP1	ubiquitin specific peptidase 1
Details	25	89	hsa-miR-1228-3p	MASTL	microtubule associated serine/threonine kinase like
Details	26	88	hsa-miR-1228-3p	POU2F3	POU class 2 homeobox 3
Details	27	88	hsa-miR-1228-3p	FAM172A	family with sequence similarity 172 member A
Details	28	88	hsa-miR-1228-3p	UBXN4	UBX domain protein 4
Details	29	88	hsa-miR-1228-3p	CRHR2	corticotropin releasing hormone receptor 2
Details	30	87	hsa-miR-1228-3p	TPT1	tumor protein, translationally-controlled 1
Details	31	87	hsa-miR-1228-3p	AAK1	AP2 associated kinase 1
Details	32	86	hsa-miR-1228-3p	BMP7	bone morphogenetic protein 7
Details	33	86	hsa-miR-1228-3p	AFP	alpha fetoprotein
Details	34	86	hsa-miR-1228-3p	CCDC115	coiled-coil domain containing 115
Details	35	85	hsa-miR-1228-3p	C15orf41	chromosome 15 open reading frame 41
Details	36	85	hsa-miR-1228-3p	TNFAIP8L3	TNF alpha induced protein 8 like 3
Details	37	85	hsa-miR-1228-3p	FHIT	fragile histidine triad
Details	38	85	hsa-miR-1228-3p	ATP8A2	ATPase phospholipid transporting 8A2
Details	39	85	hsa-miR-1228-3p	HS3ST3B1	heparan sulfate-glucosamine 3-sulfotransferase 3B1
Details	40	84	hsa-miR-1228-3p	SPERT	spermatid associated
Details	41	84	hsa-miR-1228-3p	TAB2	TGF-beta activated kinase 1 (MAP3K7) binding protein 2
Details	42	84	hsa-miR-1228-3p	THAP1	THAP domain containing 1
Details	43	84	hsa-miR-1228-3p	C2orf83	chromosome 2 open reading frame 83
Details	44	84	hsa-miR-1228-3p	PAPPA2	pappalysin 2
Details	45	84	hsa-miR-1228-3p	CEBPG	CCAAT enhancer binding protein gamma
Details	46	84	hsa-miR-1228-3p	UBR3	ubiquitin protein ligase E3 component n-recognin 3
Details	47	84	hsa-miR-1228-3p	THUMPD3	THUMP domain containing 3
Details	48	84	hsa-miR-1228-3p	KCNQ2	potassium voltage-gated channel subfamily Q member 2
Details	49	84	hsa-miR-1228-3p	UBE2K	ubiquitin conjugating enzyme E2 K
Details	50	84	hsa-miR-1228-3p	CUX1	cut like homeobox 1
Details	51	84	hsa-miR-1228-3p	NRIP1	nuclear receptor interacting protein 1
Details	52	83	hsa-miR-1228-3p	IGDCC3	immunoglobulin superfamily DCC subclass member 3
Details	53	83	hsa-miR-1228-3p	PTPN1	protein tyrosine phosphatase, non-receptor type 1
Details	54	83	hsa-miR-1228-3p	EIF4G2	eukaryotic translation initiation factor 4 gamma 2
Details	55	83	hsa-miR-1228-3p	RASA4	RAS p21 protein activator 4
Details	56	83	hsa-miR-1228-3p	NRG1	neuregulin 1
Details	57	83	hsa-miR-1228-3p	PRMT6	protein arginine methyltransferase 6
Details	58	83	hsa-miR-1228-3p	RASGEF1A	RasGEF domain family member 1A
Details	59	83	hsa-miR-1228-3p	ZNF451	zinc finger protein 451
Details	60	83	hsa-miR-1228-3p	AP4S1	adaptor related protein complex 4 subunit sigma 1
Details	61	83	hsa-miR-1228-3p	PRICKLE1	prickle planar cell polarity protein 1
Details	62	83	hsa-miR-1228-3p	SPRED1	sprouty related EVH1 domain containing 1
Details	63	83	hsa-miR-1228-3p	THYN1	thymocyte nuclear protein 1
Details	64	83	hsa-miR-1228-3p	POU2F1	POU class 2 homeobox 1
Details	65	83	hsa-miR-1228-3p	FAM90A1	family with sequence similarity 90 member A1
Details	66	82	hsa-miR-1228-3p	LAMTOR3	late endosomal/lysosomal adaptor, MAPK and MTOR activator 3
Details	67	82	hsa-miR-1228-3p	KRT72	keratin 72
Details	68	82	hsa-miR-1228-3p	UBN1	ubinuclein 1
Details	69	82	hsa-miR-1228-3p	TSC1	TSC complex subunit 1
Details	70	82	hsa-miR-1228-3p	SS18	SS18, nBAF chromatin remodeling complex subunit
Details	71	82	hsa-miR-1228-3p	NEUROG2	neurogenin 2
Details	72	82	hsa-miR-1228-3p	ANKS4B	ankyrin repeat and sterile alpha motif domain containing 4B
Details	73	81	hsa-miR-1228-3p	DARS2	aspartyl-tRNA synthetase 2, mitochondrial
Details	74	80	hsa-miR-1228-3p	TBC1D5	TBC1 domain family member 5
Details	75	80	hsa-miR-1228-3p	ITGA1	integrin subunit alpha 1
Details	76	80	hsa-miR-1228-3p	GLRA2	glycine receptor alpha 2
Details	77	80	hsa-miR-1228-3p	ZC3H12B	zinc finger CCCH-type containing 12B
Details	78	79	hsa-miR-1228-3p	LAMP2	lysosomal associated membrane protein 2
Details	79	79	hsa-miR-1228-3p	F13A1	coagulation factor XIII A chain
Details	80	79	hsa-miR-1228-3p	RSBN1	round spermatid basic protein 1
Details	81	79	hsa-miR-1228-3p	PRR7	proline rich 7, synaptic
Details	82	79	hsa-miR-1228-3p	PERP	PERP, TP53 apoptosis effector
Details	83	79	hsa-miR-1228-3p	SKIDA1	SKI/DACH domain containing 1
Details	84	79	hsa-miR-1228-3p	PRRG1	proline rich and Gla domain 1
Details	85	78	hsa-miR-1228-3p	MECP2	methyl-CpG binding protein 2
Details	86	78	hsa-miR-1228-3p	CD3EAP	CD3e molecule associated protein
Details	87	78	hsa-miR-1228-3p	TSTD3	thiosulfate sulfurtransferase like domain containing 3
Details	88	78	hsa-miR-1228-3p	OPALIN	oligodendrocytic myelin paranodal and inner loop protein
Details	89	78	hsa-miR-1228-3p	LMAN1	lectin, mannose binding 1
Details	90	78	hsa-miR-1228-3p	CDH10	cadherin 10
Details	91	77	hsa-miR-1228-3p	MFNG	MFNG O-fucosylpeptide 3-beta-N-acetylglucosaminyltransferase
Details	92	77	hsa-miR-1228-3p	ZNF2	zinc finger protein 2
Details	93	77	hsa-miR-1228-3p	RFK	riboflavin kinase
Details	94	77	hsa-miR-1228-3p	DDX3X	DEAD-box helicase 3 X-linked
Details	95	77	hsa-miR-1228-3p	WIPF2	WAS/WASL interacting protein family member 2
Details	96	77	hsa-miR-1228-3p	PAFAH2	platelet activating factor acetylhydrolase 2
Details	97	77	hsa-miR-1228-3p	GNAQ	G protein subunit alpha q
Details	98	77	hsa-miR-1228-3p	NOP14	NOP14 nucleolar protein
Details	99	77	hsa-miR-1228-3p	SCAI	suppressor of cancer cell invasion
Details	100	77	hsa-miR-1228-3p	HOXC4	homeobox C4
Details	101	76	hsa-miR-1228-3p	RAB6B	RAB6B, member RAS oncogene family
Details	102	76	hsa-miR-1228-3p	DHX40	DEAH-box helicase 40
Details	103	76	hsa-miR-1228-3p	FAM20B	FAM20B, glycosaminoglycan xylosylkinase
Details	104	76	hsa-miR-1228-3p	CPEB4	cytoplasmic polyadenylation element binding protein 4
Details	105	76	hsa-miR-1228-3p	VAPA	VAMP associated protein A
Details	106	76	hsa-miR-1228-3p	ATP11AUN	ATP11A upstream neighbor
Details	107	76	hsa-miR-1228-3p	HOXA4	homeobox A4
Details	108	76	hsa-miR-1228-3p	CLIP4	CAP-Gly domain containing linker protein family member 4
Details	109	76	hsa-miR-1228-3p	SNRNP48	small nuclear ribonucleoprotein U11/U12 subunit 48
Details	110	75	hsa-miR-1228-3p	SEPT6	septin 6
Details	111	75	hsa-miR-1228-3p	TPCN1	two pore segment channel 1
Details	112	75	hsa-miR-1228-3p	B3GAT3	beta-1,3-glucuronyltransferase 3
Details	113	75	hsa-miR-1228-3p	P2RX2	purinergic receptor P2X 2
Details	114	74	hsa-miR-1228-3p	CTCFL	CCCTC-binding factor like
Details	115	74	hsa-miR-1228-3p	DNMT3B	DNA methyltransferase 3 beta
Details	116	74	hsa-miR-1228-3p	NRXN1	neurexin 1
Details	117	74	hsa-miR-1228-3p	WTAP	WT1 associated protein
Details	118	74	hsa-miR-1228-3p	VPS13C	vacuolar protein sorting 13 homolog C
Details	119	74	hsa-miR-1228-3p	BID	BH3 interacting domain death agonist
Details	120	74	hsa-miR-1228-3p	USP29	ubiquitin specific peptidase 29
Details	121	74	hsa-miR-1228-3p	LURAP1L	leucine rich adaptor protein 1 like
Details	122	73	hsa-miR-1228-3p	MYLK3	myosin light chain kinase 3
Details	123	73	hsa-miR-1228-3p	KLK3	kallikrein related peptidase 3
Details	124	73	hsa-miR-1228-3p	NAA15	N(alpha)-acetyltransferase 15, NatA auxiliary subunit
Details	125	73	hsa-miR-1228-3p	ARRDC4	arrestin domain containing 4
Details	126	73	hsa-miR-1228-3p	TRPC5OS	TRPC5 opposite strand
Details	127	73	hsa-miR-1228-3p	TMEM219	transmembrane protein 219
Details	128	73	hsa-miR-1228-3p	BAHCC1	BAH domain and coiled-coil containing 1
Details	129	73	hsa-miR-1228-3p	ORAI2	ORAI calcium release-activated calcium modulator 2
Details	130	72	hsa-miR-1228-3p	ALX4	ALX homeobox 4
Details	131	72	hsa-miR-1228-3p	PDK3	pyruvate dehydrogenase kinase 3
Details	132	72	hsa-miR-1228-3p	CHRNA5	cholinergic receptor nicotinic alpha 5 subunit
Details	133	72	hsa-miR-1228-3p	ARHGAP21	Rho GTPase activating protein 21
Details	134	72	hsa-miR-1228-3p	CD36	CD36 molecule
Details	135	72	hsa-miR-1228-3p	SSC5D	scavenger receptor cysteine rich family member with 5 domains
Details	136	72	hsa-miR-1228-3p	LBH	limb bud and heart development
Details	137	72	hsa-miR-1228-3p	NDUFA4	NDUFA4, mitochondrial complex associated
Details	138	71	hsa-miR-1228-3p	ATN1	atrophin 1
Details	139	71	hsa-miR-1228-3p	TLX2	T cell leukemia homeobox 2
Details	140	71	hsa-miR-1228-3p	MAL2	mal, T cell differentiation protein 2 (gene/pseudogene)
Details	141	71	hsa-miR-1228-3p	DZIP1	DAZ interacting zinc finger protein 1
Details	142	71	hsa-miR-1228-3p	SLC39A8	solute carrier family 39 member 8
Details	143	71	hsa-miR-1228-3p	CLDN10	claudin 10
Details	144	71	hsa-miR-1228-3p	ARID1B	AT-rich interaction domain 1B
Details	145	71	hsa-miR-1228-3p	LRIF1	ligand dependent nuclear receptor interacting factor 1
Details	146	70	hsa-miR-1228-3p	KLRD1	killer cell lectin like receptor D1
Details	147	70	hsa-miR-1228-3p	NBPF9	NBPF member 9
Details	148	70	hsa-miR-1228-3p	TNS3	tensin 3
Details	149	70	hsa-miR-1228-3p	NBPF20	NBPF member 20
Details	150	70	hsa-miR-1228-3p	ZNF345	zinc finger protein 345
Details	151	70	hsa-miR-1228-3p	SNAPC1	small nuclear RNA activating complex polypeptide 1
Details	152	70	hsa-miR-1228-3p	NBPF8	NBPF member 8
Details	153	70	hsa-miR-1228-3p	NBPF14	NBPF member 14
Details	154	70	hsa-miR-1228-3p	NBPF12	NBPF member 12
Details	155	70	hsa-miR-1228-3p	LRPAP1	LDL receptor related protein associated protein 1
Details	156	70	hsa-miR-1228-3p	THRA	thyroid hormone receptor alpha
Details	157	70	hsa-miR-1228-3p	CEP41	centrosomal protein 41
Details	158	70	hsa-miR-1228-3p	FUS	FUS RNA binding protein
Details	159	70	hsa-miR-1228-3p	SCP2	sterol carrier protein 2
Details	160	70	hsa-miR-1228-3p	EPHX2	epoxide hydrolase 2

## Sheet: hsa-miR-375
Target Detail	Target Rank	Target Score	miRNA Name	Gene Symbol	Gene Description
Details	1	98	hsa-miR-375-3p	RLF	rearranged L-myc fusion
Details	2	98	hsa-miR-375-3p	POC1B	POC1 centriolar protein B
Details	3	97	hsa-miR-375-3p	ELAVL4	ELAV like RNA binding protein 4
Details	4	96	hsa-miR-375-3p	COLCA2	colorectal cancer associated 2
Details	5	94	hsa-miR-375-3p	SPAG9	sperm associated antigen 9
Details	6	93	hsa-miR-375-3p	CENPM	centromere protein M
Details	7	93	hsa-miR-375-3p	RBPJ	recombination signal binding protein for immunoglobulin kappa J region
Details	8	92	hsa-miR-375-3p	ZBTB20	zinc finger and BTB domain containing 20
Details	9	91	hsa-miR-375-3p	UBE3A	ubiquitin protein ligase E3A
Details	10	91	hsa-miR-375-3p	ZFP36L2	ZFP36 ring finger protein like 2
Details	11	91	hsa-miR-375-3p	MUC15	mucin 15, cell surface associated
Details	12	91	hsa-miR-375-3p	ATXN7	ataxin 7
Details	13	91	hsa-miR-375-3p	SLC16A2	solute carrier family 16 member 2
Details	14	90	hsa-miR-375-3p	LPAR4	lysophosphatidic acid receptor 4
Details	15	89	hsa-miR-375-3p	SOCS5	suppressor of cytokine signaling 5
Details	16	89	hsa-miR-375-3p	SPINK13	serine peptidase inhibitor, Kazal type 13 (putative)
Details	17	89	hsa-miR-375-3p	HNF1B	HNF1 homeobox B
Details	18	88	hsa-miR-375-3p	LDHB	lactate dehydrogenase B
Details	19	87	hsa-miR-375-3p	KLF5	Kruppel like factor 5
Details	20	87	hsa-miR-375-3p	MMD	monocyte to macrophage differentiation associated
Details	21	87	hsa-miR-375-3p	DIP2C	disco interacting protein 2 homolog C
Details	22	86	hsa-miR-375-3p	CREBZF	CREB/ATF bZIP transcription factor
Details	23	86	hsa-miR-375-3p	XAF1	XIAP associated factor 1
Details	24	85	hsa-miR-375-3p	CDKN2AIP	CDKN2A interacting protein
Details	25	85	hsa-miR-375-3p	WBP1L	WW domain binding protein 1 like
Details	26	85	hsa-miR-375-3p	ITPRID1	ITPR interacting domain containing 1
Details	27	85	hsa-miR-375-3p	RNF139	ring finger protein 139
Details	28	84	hsa-miR-375-3p	POU3F1	POU class 3 homeobox 1
Details	29	84	hsa-miR-375-3p	PLEKHA3	pleckstrin homology domain containing A3
Details	30	84	hsa-miR-375-3p	ZIC1	Zic family member 1
Details	31	84	hsa-miR-375-3p	GOLPH3	golgi phosphoprotein 3
Details	32	83	hsa-miR-375-3p	NFIX	nuclear factor I X
Details	33	82	hsa-miR-375-3p	HOXD3	homeobox D3
Details	34	82	hsa-miR-375-3p	SEC23A	Sec23 homolog A, coat complex II component
Details	35	82	hsa-miR-375-3p	QKI	QKI, KH domain containing RNA binding
Details	36	81	hsa-miR-375-3p	TSC1	TSC complex subunit 1
Details	37	81	hsa-miR-375-3p	SPOCK1	SPARC (osteonectin), cwcv and kazal like domains proteoglycan 1
Details	38	81	hsa-miR-375-3p	USP32	ubiquitin specific peptidase 32
Details	39	80	hsa-miR-375-3p	APBB2	amyloid beta precursor protein binding family B member 2
Details	40	80	hsa-miR-375-3p	KCNAB1	potassium voltage-gated channel subfamily A member regulatory beta subunit 1
Details	41	79	hsa-miR-375-3p	CEPT1	choline/ethanolamine phosphotransferase 1
Details	42	79	hsa-miR-375-3p	NLK	nemo like kinase
Details	43	79	hsa-miR-375-3p	CASZ1	castor zinc finger 1
Details	44	79	hsa-miR-375-3p	GRIK2	glutamate ionotropic receptor kainate type subunit 2
Details	45	79	hsa-miR-375-3p	ZRANB1	zinc finger RANBP2-type containing 1
Details	46	78	hsa-miR-375-3p	TCF12	transcription factor 12
Details	47	78	hsa-miR-375-3p	RASD1	ras related dexamethasone induced 1
Details	48	78	hsa-miR-375-3p	ZNF326	zinc finger protein 326
Details	49	77	hsa-miR-375-3p	ZFHX4	zinc finger homeobox 4
Details	50	77	hsa-miR-375-3p	RB1CC1	RB1 inducible coiled-coil 1
Details	51	77	hsa-miR-375-3p	CCN2	cellular communication network factor 2
Details	52	77	hsa-miR-375-3p	SBSPON	somatomedin B and thrombospondin type 1 domain containing
Details	53	77	hsa-miR-375-3p	SNAP91	synaptosome associated protein 91
Details	54	77	hsa-miR-375-3p	BAHCC1	BAH domain and coiled-coil containing 1
Details	55	76	hsa-miR-375-3p	TNPO3	transportin 3
Details	56	76	hsa-miR-375-3p	SGK3	serum/glucocorticoid regulated kinase family member 3
Details	57	76	hsa-miR-375-3p	MGAT4A	alpha-1,3-mannosyl-glycoprotein 4-beta-N-acetylglucosaminyltransferase A
Details	58	75	hsa-miR-375-3p	GATA6	GATA binding protein 6
Details	59	75	hsa-miR-375-3p	RNGTT	RNA guanylyltransferase and 5'-phosphatase
Details	60	74	hsa-miR-375-3p	CPNE8	copine 8
Details	61	74	hsa-miR-375-3p	FAM155A	family with sequence similarity 155 member A
Details	62	74	hsa-miR-375-3p	SIPA1L2	signal induced proliferation associated 1 like 2
Details	63	74	hsa-miR-375-3p	SLC9A6	solute carrier family 9 member A6
Details	64	74	hsa-miR-375-3p	ELK4	ELK4, ETS transcription factor
Details	65	74	hsa-miR-375-3p	GPR61	G protein-coupled receptor 61
Details	66	73	hsa-miR-375-3p	KLF4	Kruppel like factor 4
Details	67	72	hsa-miR-375-3p	CDH20	cadherin 20
Details	68	72	hsa-miR-375-3p	KRTAP1-3	keratin associated protein 1-3
Details	69	72	hsa-miR-375-3p	BEND6	BEN domain containing 6
Details	70	72	hsa-miR-375-3p	UBE2E2	ubiquitin conjugating enzyme E2 E2
Details	71	71	hsa-miR-375-3p	TSHZ2	teashirt zinc finger homeobox 2
Details	72	71	hsa-miR-375-3p	ATP1B1	ATPase Na+/K+ transporting subunit beta 1
Details	73	71	hsa-miR-375-3p	LRAT	lecithin retinol acyltransferase
Details	74	71	hsa-miR-375-3p	SSTR1	somatostatin receptor 1
Details	75	71	hsa-miR-375-3p	PTPN4	protein tyrosine phosphatase, non-receptor type 4
Details	76	71	hsa-miR-375-3p	NLGN3	neuroligin 3
Details	77	71	hsa-miR-375-3p	MIER3	MIER family member 3
Details	78	70	hsa-miR-375-3p	CNIH4	cornichon family AMPA receptor auxiliary protein 4
Details	79	70	hsa-miR-375-3p	CLEC5A	C-type lectin domain containing 5A
Details	80	70	hsa-miR-375-3p	GTF2A1	general transcription factor IIA subunit 1
Details	81	70	hsa-miR-375-3p	GUF1	GUF1 homolog, GTPase
Details	82	70	hsa-miR-375-3p	KMT2A	lysine methyltransferase 2A
Details	83	70	hsa-miR-375-3p	MXI1	MAX interactor 1, dimerization protein

## Sheet: hsa-miR-182
Target Detail	Target Rank	Target Score	miRNA Name	Gene Symbol	Gene Description
Details	1	100	hsa-miR-182-3p	BDKRB2	bradykinin receptor B2
Details	2	96	hsa-miR-182-3p	RALGPS1	Ral GEF with PH domain and SH3 binding motif 1
Details	3	95	hsa-miR-182-3p	TTC13	tetratricopeptide repeat domain 13
Details	4	94	hsa-miR-182-3p	CADM1	cell adhesion molecule 1
Details	5	94	hsa-miR-182-3p	IL6ST	interleukin 6 signal transducer
Details	6	93	hsa-miR-182-3p	ONECUT2	one cut homeobox 2
Details	7	93	hsa-miR-182-3p	CREM	cAMP responsive element modulator
Details	8	93	hsa-miR-182-3p	LTBP2	latent transforming growth factor beta binding protein 2
Details	9	93	hsa-miR-182-3p	AMMECR1	Alport syndrome, mental retardation, midface hypoplasia and elliptocytosis chromosomal region gene 1
Details	10	93	hsa-miR-182-3p	PWWP3B	PWWP domain containing 3B
Details	11	92	hsa-miR-182-3p	FYCO1	FYVE and coiled-coil domain containing 1
Details	12	92	hsa-miR-182-3p	CXXC5	CXXC finger protein 5
Details	13	92	hsa-miR-182-3p	CRIM1	cysteine rich transmembrane BMP regulator 1
Details	14	92	hsa-miR-182-3p	CLVS1	clavesin 1
Details	15	92	hsa-miR-182-3p	C2CD6	C2 calcium dependent domain containing 6
Details	16	92	hsa-miR-182-3p	SLC39A11	solute carrier family 39 member 11
Details	17	92	hsa-miR-182-3p	FAM107B	family with sequence similarity 107 member B
Details	18	91	hsa-miR-182-3p	G6PC2	glucose-6-phosphatase catalytic subunit 2
Details	19	91	hsa-miR-182-3p	MRPL13	mitochondrial ribosomal protein L13
Details	20	91	hsa-miR-182-3p	RAPGEF6	Rap guanine nucleotide exchange factor 6
Details	21	90	hsa-miR-182-3p	RBMS3	RNA binding motif single stranded interacting protein 3
Details	22	89	hsa-miR-182-3p	PIK3C2A	phosphatidylinositol-4-phosphate 3-kinase catalytic subunit type 2 alpha
Details	23	89	hsa-miR-182-3p	FRMD6	FERM domain containing 6
Details	24	89	hsa-miR-182-3p	FAT1	FAT atypical cadherin 1
Details	25	88	hsa-miR-182-3p	CCDC93	coiled-coil domain containing 93
Details	26	88	hsa-miR-182-3p	CARD16	caspase recruitment domain family member 16
Details	27	88	hsa-miR-182-3p	CPA4	carboxypeptidase A4
Details	28	88	hsa-miR-182-3p	UBN1	ubinuclein 1
Details	29	88	hsa-miR-182-3p	ARID5B	AT-rich interaction domain 5B
Details	30	88	hsa-miR-182-3p	CASP3	caspase 3
Details	31	88	hsa-miR-182-3p	PHACTR2	phosphatase and actin regulator 2
Details	32	87	hsa-miR-182-3p	POLM	DNA polymerase mu
Details	33	87	hsa-miR-182-3p	RNF6	ring finger protein 6
Details	34	87	hsa-miR-182-3p	FEZ2	fasciculation and elongation protein zeta 2
Details	35	87	hsa-miR-182-3p	POU2F1	POU class 2 homeobox 1
Details	36	86	hsa-miR-182-3p	B4GALT1	beta-1,4-galactosyltransferase 1
Details	37	86	hsa-miR-182-3p	ANKRD50	ankyrin repeat domain 50
Details	38	85	hsa-miR-182-3p	TMEM164	transmembrane protein 164
Details	39	85	hsa-miR-182-3p	ZNF622	zinc finger protein 622
Details	40	85	hsa-miR-182-3p	KLHL15	kelch like family member 15
Details	41	84	hsa-miR-182-3p	FBXO45	F-box protein 45
Details	42	84	hsa-miR-182-3p	TMEM26	transmembrane protein 26
Details	43	84	hsa-miR-182-3p	ZPBP2	zona pellucida binding protein 2
Details	44	84	hsa-miR-182-3p	C5orf47	chromosome 5 open reading frame 47
Details	45	83	hsa-miR-182-3p	HLA-DQA1	major histocompatibility complex, class II, DQ alpha 1
Details	46	83	hsa-miR-182-3p	PPTC7	PTC7 protein phosphatase homolog
Details	47	83	hsa-miR-182-3p	DOCK9	dedicator of cytokinesis 9
Details	48	83	hsa-miR-182-3p	PERP	PERP, TP53 apoptosis effector
Details	49	83	hsa-miR-182-3p	NAP1L1	nucleosome assembly protein 1 like 1
Details	50	82	hsa-miR-182-3p	HDHD2	haloacid dehalogenase like hydrolase domain containing 2
Details	51	82	hsa-miR-182-3p	C2orf91	chromosome 2 open reading frame 91
Details	52	82	hsa-miR-182-3p	GINS3	GINS complex subunit 3
Details	53	82	hsa-miR-182-3p	TRIM44	tripartite motif containing 44
Details	54	82	hsa-miR-182-3p	HLA-A	major histocompatibility complex, class I, A
Details	55	81	hsa-miR-182-3p	EIF4H	eukaryotic translation initiation factor 4H
Details	56	81	hsa-miR-182-3p	CELF2	CUGBP Elav-like family member 2
Details	57	81	hsa-miR-182-3p	RBM46	RNA binding motif protein 46
Details	58	81	hsa-miR-182-3p	SLC30A4	solute carrier family 30 member 4
Details	59	81	hsa-miR-182-3p	ZNHIT6	zinc finger HIT-type containing 6
Details	60	81	hsa-miR-182-3p	ICA1L	islet cell autoantigen 1 like
Details	61	81	hsa-miR-182-3p	SMIM12	small integral membrane protein 12
Details	62	80	hsa-miR-182-3p	METTL4	methyltransferase like 4
Details	63	80	hsa-miR-182-3p	PHACTR1	phosphatase and actin regulator 1
Details	64	80	hsa-miR-182-3p	FRMD5	FERM domain containing 5
Details	65	80	hsa-miR-182-3p	MATR3	matrin 3
Details	66	80	hsa-miR-182-3p	NCAPG	non-SMC condensin I complex subunit G
Details	67	80	hsa-miR-182-3p	PCDH17	protocadherin 17
Details	68	80	hsa-miR-182-3p	SLC25A24	solute carrier family 25 member 24
Details	69	79	hsa-miR-182-3p	ENTPD4	ectonucleoside triphosphate diphosphohydrolase 4
Details	70	79	hsa-miR-182-3p	GALNT1	polypeptide N-acetylgalactosaminyltransferase 1
Details	71	79	hsa-miR-182-3p	PLA2R1	phospholipase A2 receptor 1
Details	72	79	hsa-miR-182-3p	LEPROT	leptin receptor overlapping transcript
Details	73	79	hsa-miR-182-3p	TNC	tenascin C
Details	74	79	hsa-miR-182-3p	ATP8A2	ATPase phospholipid transporting 8A2
Details	75	78	hsa-miR-182-3p	CCNL2	cyclin L2
Details	76	78	hsa-miR-182-3p	ZFP36L2	ZFP36 ring finger protein like 2
Details	77	78	hsa-miR-182-3p	RPS6KA6	ribosomal protein S6 kinase A6
Details	78	78	hsa-miR-182-3p	NAA30	N(alpha)-acetyltransferase 30, NatC catalytic subunit
Details	79	78	hsa-miR-182-3p	ISCA1	iron-sulfur cluster assembly 1
Details	80	78	hsa-miR-182-3p	MFSD9	major facilitator superfamily domain containing 9
Details	81	78	hsa-miR-182-3p	SDC1	syndecan 1
Details	82	78	hsa-miR-182-3p	SPATA5	spermatogenesis associated 5
Details	83	78	hsa-miR-182-3p	ACYP1	acylphosphatase 1
Details	84	78	hsa-miR-182-3p	AGPAT3	1-acylglycerol-3-phosphate O-acyltransferase 3
Details	85	77	hsa-miR-182-3p	PPM1A	protein phosphatase, Mg2+/Mn2+ dependent 1A
Details	86	77	hsa-miR-182-3p	HTR1F	5-hydroxytryptamine receptor 1F
Details	87	77	hsa-miR-182-3p	GIPC3	GIPC PDZ domain containing family member 3
Details	88	77	hsa-miR-182-3p	ALDH1A2	aldehyde dehydrogenase 1 family member A2
Details	89	77	hsa-miR-182-3p	FOXN4	forkhead box N4
Details	90	77	hsa-miR-182-3p	SOCS7	suppressor of cytokine signaling 7
Details	91	77	hsa-miR-182-3p	ERO1A	endoplasmic reticulum oxidoreductase 1 alpha
Details	92	77	hsa-miR-182-3p	MYO1D	myosin ID
Details	93	77	hsa-miR-182-3p	PYROXD1	pyridine nucleotide-disulphide oxidoreductase domain 1
Details	94	77	hsa-miR-182-3p	SYN1	synapsin I
Details	95	77	hsa-miR-182-3p	DTNA	dystrobrevin alpha
Details	96	77	hsa-miR-182-3p	ZNF281	zinc finger protein 281
Details	97	76	hsa-miR-182-3p	ZNF800	zinc finger protein 800
Details	98	76	hsa-miR-182-3p	ZNF441	zinc finger protein 441
Details	99	76	hsa-miR-182-3p	FLI1	Fli-1 proto-oncogene, ETS transcription factor
Details	100	76	hsa-miR-182-3p	FAM78B	family with sequence similarity 78 member B
Details	101	76	hsa-miR-182-3p	CNOT7	CCR4-NOT transcription complex subunit 7
Details	102	76	hsa-miR-182-3p	MTX3	metaxin 3
Details	103	76	hsa-miR-182-3p	XIAP	X-linked inhibitor of apoptosis
Details	104	76	hsa-miR-182-3p	TRAK1	trafficking kinesin protein 1
Details	105	75	hsa-miR-182-3p	PPIE	peptidylprolyl isomerase E
Details	106	75	hsa-miR-182-3p	LSM14B	LSM family member 14B
Details	107	75	hsa-miR-182-3p	ARL4C	ADP ribosylation factor like GTPase 4C
Details	108	75	hsa-miR-182-3p	HS2ST1	heparan sulfate 2-O-sulfotransferase 1
Details	109	74	hsa-miR-182-3p	AGGF1	angiogenic factor with G-patch and FHA domains 1
Details	110	74	hsa-miR-182-3p	GSK3A	glycogen synthase kinase 3 alpha
Details	111	74	hsa-miR-182-3p	SVOP	SV2 related protein
Details	112	74	hsa-miR-182-3p	PLEKHS1	pleckstrin homology domain containing S1
Details	113	74	hsa-miR-182-3p	RHOJ	ras homolog family member J
Details	114	74	hsa-miR-182-3p	SLC39A10	solute carrier family 39 member 10
Details	115	74	hsa-miR-182-3p	NBR1	NBR1, autophagy cargo receptor
Details	116	73	hsa-miR-182-3p	GP5	glycoprotein V platelet
Details	117	73	hsa-miR-182-3p	SMLR1	small leucine rich protein 1
Details	118	73	hsa-miR-182-3p	VAMP3	vesicle associated membrane protein 3
Details	119	73	hsa-miR-182-3p	COX18	cytochrome c oxidase assembly factor COX18
Details	120	73	hsa-miR-182-3p	GABRA1	gamma-aminobutyric acid type A receptor alpha1 subunit
Details	121	73	hsa-miR-182-3p	PAPOLA	poly(A) polymerase alpha
Details	122	73	hsa-miR-182-3p	EFNA5	ephrin A5
Details	123	73	hsa-miR-182-3p	WDR26	WD repeat domain 26
Details	124	73	hsa-miR-182-3p	CALCRL	calcitonin receptor like receptor
Details	125	73	hsa-miR-182-3p	SALL2	spalt like transcription factor 2
Details	126	73	hsa-miR-182-3p	HERC4	HECT and RLD domain containing E3 ubiquitin protein ligase 4
Details	127	73	hsa-miR-182-3p	ANKRD29	ankyrin repeat domain 29
Details	128	73	hsa-miR-182-3p	SAR1A	secretion associated Ras related GTPase 1A
Details	129	72	hsa-miR-182-3p	FAM222B	family with sequence similarity 222 member B
Details	130	72	hsa-miR-182-3p	CYCS	cytochrome c, somatic
Details	131	72	hsa-miR-182-3p	RREB1	ras responsive element binding protein 1
Details	132	72	hsa-miR-182-3p	CLINT1	clathrin interactor 1
Details	133	72	hsa-miR-182-3p	ZBTB40	zinc finger and BTB domain containing 40
Details	134	72	hsa-miR-182-3p	IKBIP	IKBKB interacting protein
Details	135	71	hsa-miR-182-3p	CDK19	cyclin dependent kinase 19
Details	136	71	hsa-miR-182-3p	DIO1	iodothyronine deiodinase 1
Details	137	71	hsa-miR-182-3p	FRMPD4	FERM and PDZ domain containing 4
Details	138	71	hsa-miR-182-3p	OGG1	8-oxoguanine DNA glycosylase
Details	139	71	hsa-miR-182-3p	PLEKHA5	pleckstrin homology domain containing A5
Details	140	71	hsa-miR-182-3p	SLC9B2	solute carrier family 9 member B2
Details	141	71	hsa-miR-182-3p	TPM3	tropomyosin 3
Details	142	71	hsa-miR-182-3p	SLC16A10	solute carrier family 16 member 10
Details	143	71	hsa-miR-182-3p	FUT9	fucosyltransferase 9
Details	144	71	hsa-miR-182-3p	PRICKLE3	prickle planar cell polarity protein 3
Details	145	71	hsa-miR-182-3p	ATRNL1	attractin like 1
Details	146	70	hsa-miR-182-3p	ISCU	iron-sulfur cluster assembly enzyme
Details	147	70	hsa-miR-182-3p	SNX29	sorting nexin 29
Details	148	70	hsa-miR-182-3p	TOR1A	torsin family 1 member A
Details	149	70	hsa-miR-182-3p	IRS1	insulin receptor substrate 1
Details	150	70	hsa-miR-182-3p	FAXC	failed axon connections homolog
Details	151	70	hsa-miR-182-3p	ANGPTL7	angiopoietin like 7

## Sheet: hsa-miR-449b
Target Detail	Target Rank	Target Score	miRNA Name	Gene Symbol	Gene Description
Details	1	99	hsa-miR-449b-3p	ZNF711	zinc finger protein 711
Details	2	99	hsa-miR-449b-3p	FRAT1	FRAT1, WNT signaling pathway regulator
Details	3	97	hsa-miR-449b-3p	KPNA1	karyopherin subunit alpha 1
Details	4	97	hsa-miR-449b-3p	TMEM65	transmembrane protein 65
Details	5	97	hsa-miR-449b-3p	NSG2	neuronal vesicle trafficking associated 2
Details	6	96	hsa-miR-449b-3p	PTPN9	protein tyrosine phosphatase, non-receptor type 9
Details	7	96	hsa-miR-449b-3p	UBA6	ubiquitin like modifier activating enzyme 6
Details	8	95	hsa-miR-449b-3p	DDC	dopa decarboxylase
Details	9	95	hsa-miR-449b-3p	P4HA2	prolyl 4-hydroxylase subunit alpha 2
Details	10	95	hsa-miR-449b-3p	KIF1B	kinesin family member 1B
Details	11	95	hsa-miR-449b-3p	TMCC1	transmembrane and coiled-coil domain family 1
Details	12	94	hsa-miR-449b-3p	FGF13	fibroblast growth factor 13
Details	13	94	hsa-miR-449b-3p	VANGL1	VANGL planar cell polarity protein 1
Details	14	94	hsa-miR-449b-3p	NR2C2	nuclear receptor subfamily 2 group C member 2
Details	15	94	hsa-miR-449b-3p	GLCCI1	glucocorticoid induced 1
Details	16	94	hsa-miR-449b-3p	TSNAX	translin associated factor X
Details	17	93	hsa-miR-449b-3p	ZMYM2	zinc finger MYM-type containing 2
Details	18	93	hsa-miR-449b-3p	TMEM178B	transmembrane protein 178B
Details	19	93	hsa-miR-449b-3p	NPPC	natriuretic peptide C
Details	20	93	hsa-miR-449b-3p	KIAA1109	KIAA1109
Details	21	93	hsa-miR-449b-3p	PHACTR4	phosphatase and actin regulator 4
Details	22	93	hsa-miR-449b-3p	BLOC1S5	biogenesis of lysosomal organelles complex 1 subunit 5
Details	23	93	hsa-miR-449b-3p	PHF20L1	PHD finger protein 20 like 1
Details	24	93	hsa-miR-449b-3p	PPP3CB	protein phosphatase 3 catalytic subunit beta
Details	25	93	hsa-miR-449b-3p	ZSWIM5	zinc finger SWIM-type containing 5
Details	26	92	hsa-miR-449b-3p	MSI2	musashi RNA binding protein 2
Details	27	92	hsa-miR-449b-3p	WASL	Wiskott-Aldrich syndrome like
Details	28	92	hsa-miR-449b-3p	CDH8	cadherin 8
Details	29	92	hsa-miR-449b-3p	DLX3	distal-less homeobox 3
Details	30	92	hsa-miR-449b-3p	COLEC12	collectin subfamily member 12
Details	31	92	hsa-miR-449b-3p	DEPP1	DEPP1, autophagy regulator
Details	32	92	hsa-miR-449b-3p	SLITRK3	SLIT and NTRK like family member 3
Details	33	91	hsa-miR-449b-3p	CBL	Cbl proto-oncogene
Details	34	91	hsa-miR-449b-3p	POGZ	pogo transposable element derived with ZNF domain
Details	35	91	hsa-miR-449b-3p	STON2	stonin 2
Details	36	91	hsa-miR-449b-3p	LRP8	LDL receptor related protein 8
Details	37	90	hsa-miR-449b-3p	NTPCR	nucleoside-triphosphatase, cancer-related
Details	38	90	hsa-miR-449b-3p	FAM71F2	family with sequence similarity 71 member F2
Details	39	90	hsa-miR-449b-3p	CDC37L1	cell division cycle 37 like 1
Details	40	90	hsa-miR-449b-3p	KDM4B	lysine demethylase 4B
Details	41	90	hsa-miR-449b-3p	ATP8A2	ATPase phospholipid transporting 8A2
Details	42	89	hsa-miR-449b-3p	WDR6	WD repeat domain 6
Details	43	89	hsa-miR-449b-3p	PIGU	phosphatidylinositol glycan anchor biosynthesis class U
Details	44	89	hsa-miR-449b-3p	ZNF17	zinc finger protein 17
Details	45	89	hsa-miR-449b-3p	CSRNP3	cysteine and serine rich nuclear protein 3
Details	46	89	hsa-miR-449b-3p	TAGLN2	transgelin 2
Details	47	88	hsa-miR-449b-3p	TSPYL1	TSPY like 1
Details	48	88	hsa-miR-449b-3p	XPO4	exportin 4
Details	49	88	hsa-miR-449b-3p	KMT5B	lysine methyltransferase 5B
Details	50	88	hsa-miR-449b-3p	FOXD2	forkhead box D2
Details	51	88	hsa-miR-449b-3p	SMAD4	SMAD family member 4
Details	52	88	hsa-miR-449b-3p	CAP2	cyclase associated actin cytoskeleton regulatory protein 2
Details	53	88	hsa-miR-449b-3p	NKX2-2	NK2 homeobox 2
Details	54	88	hsa-miR-449b-3p	NCAM2	neural cell adhesion molecule 2
Details	55	87	hsa-miR-449b-3p	SEPT11	septin 11
Details	56	87	hsa-miR-449b-3p	PPP2R5C	protein phosphatase 2 regulatory subunit B'gamma
Details	57	87	hsa-miR-449b-3p	ZNF518A	zinc finger protein 518A
Details	58	87	hsa-miR-449b-3p	GPR137C	G protein-coupled receptor 137C
Details	59	87	hsa-miR-449b-3p	PLXNA1	plexin A1
Details	60	87	hsa-miR-449b-3p	GAP43	growth associated protein 43
Details	61	87	hsa-miR-449b-3p	MMGT1	membrane magnesium transporter 1
Details	62	86	hsa-miR-449b-3p	SLC43A2	solute carrier family 43 member 2
Details	63	86	hsa-miR-449b-3p	SAYSD1	SAYSVFN motif domain containing 1
Details	64	86	hsa-miR-449b-3p	METTL14	methyltransferase like 14
Details	65	86	hsa-miR-449b-3p	MTF2	metal response element binding transcription factor 2
Details	66	86	hsa-miR-449b-3p	CLDN10	claudin 10
Details	67	86	hsa-miR-449b-3p	LTBP3	latent transforming growth factor beta binding protein 3
Details	68	86	hsa-miR-449b-3p	STXBP6	syntaxin binding protein 6
Details	69	86	hsa-miR-449b-3p	GNAZ	G protein subunit alpha z
Details	70	85	hsa-miR-449b-3p	PCDHA3	protocadherin alpha 3
Details	71	85	hsa-miR-449b-3p	PCDHAC1	protocadherin alpha subfamily C, 1
Details	72	85	hsa-miR-449b-3p	PCDHAC2	protocadherin alpha subfamily C, 2
Details	73	85	hsa-miR-449b-3p	PCDHA13	protocadherin alpha 13
Details	74	85	hsa-miR-449b-3p	PCDHA4	protocadherin alpha 4
Details	75	85	hsa-miR-449b-3p	PCDHA1	protocadherin alpha 1
Details	76	85	hsa-miR-449b-3p	LPL	lipoprotein lipase
Details	77	85	hsa-miR-449b-3p	PCDHA10	protocadherin alpha 10
Details	78	85	hsa-miR-449b-3p	PCDHA5	protocadherin alpha 5
Details	79	85	hsa-miR-449b-3p	PCDHA7	protocadherin alpha 7
Details	80	85	hsa-miR-449b-3p	PCDHA2	protocadherin alpha 2
Details	81	85	hsa-miR-449b-3p	PCDHA12	protocadherin alpha 12
Details	82	85	hsa-miR-449b-3p	PCDHA6	protocadherin alpha 6
Details	83	85	hsa-miR-449b-3p	PCDHA11	protocadherin alpha 11
Details	84	84	hsa-miR-449b-3p	SLC5A12	solute carrier family 5 member 12
Details	85	84	hsa-miR-449b-3p	NFAT5	nuclear factor of activated T cells 5
Details	86	84	hsa-miR-449b-3p	ATP6AP1	ATPase H+ transporting accessory protein 1
Details	87	84	hsa-miR-449b-3p	U2SURP	U2 snRNP associated SURP domain containing
Details	88	84	hsa-miR-449b-3p	YWHAZ	tyrosine 3-monooxygenase/tryptophan 5-monooxygenase activation protein zeta
Details	89	84	hsa-miR-449b-3p	SLC17A5	solute carrier family 17 member 5
Details	90	84	hsa-miR-449b-3p	RWDD1	RWD domain containing 1
Details	91	84	hsa-miR-449b-3p	GNA13	G protein subunit alpha 13
Details	92	84	hsa-miR-449b-3p	SCAI	suppressor of cancer cell invasion
Details	93	83	hsa-miR-449b-3p	CREBRF	CREB3 regulatory factor
Details	94	83	hsa-miR-449b-3p	IP6K1	inositol hexakisphosphate kinase 1
Details	95	83	hsa-miR-449b-3p	ZMYND11	zinc finger MYND-type containing 11
Details	96	83	hsa-miR-449b-3p	KCNJ15	potassium voltage-gated channel subfamily J member 15
Details	97	83	hsa-miR-449b-3p	ZBTB25	zinc finger and BTB domain containing 25
Details	98	83	hsa-miR-449b-3p	SRBD1	S1 RNA binding domain 1
Details	99	83	hsa-miR-449b-3p	NPFFR2	neuropeptide FF receptor 2
Details	100	82	hsa-miR-449b-3p	GPR161	G protein-coupled receptor 161
Details	101	82	hsa-miR-449b-3p	GABARAP	GABA type A receptor-associated protein
Details	102	82	hsa-miR-449b-3p	RB1CC1	RB1 inducible coiled-coil 1
Details	103	82	hsa-miR-449b-3p	GRIK2	glutamate ionotropic receptor kainate type subunit 2
Details	104	82	hsa-miR-449b-3p	UPRT	uracil phosphoribosyltransferase homolog
Details	105	82	hsa-miR-449b-3p	RAB1A	RAB1A, member RAS oncogene family
Details	106	82	hsa-miR-449b-3p	TM9SF2	transmembrane 9 superfamily member 2
Details	107	82	hsa-miR-449b-3p	CAMK2A	calcium/calmodulin dependent protein kinase II alpha
Details	108	82	hsa-miR-449b-3p	MSL1	MSL complex subunit 1
Details	109	81	hsa-miR-449b-3p	IPO8	importin 8
Details	110	81	hsa-miR-449b-3p	EPHA7	EPH receptor A7
Details	111	81	hsa-miR-449b-3p	ARNTL2	aryl hydrocarbon receptor nuclear translocator like 2
Details	112	81	hsa-miR-449b-3p	SRSF11	serine and arginine rich splicing factor 11
Details	113	81	hsa-miR-449b-3p	ZDHHC9	zinc finger DHHC-type containing 9
Details	114	81	hsa-miR-449b-3p	ZNF385B	zinc finger protein 385B
Details	115	81	hsa-miR-449b-3p	CLDN1	claudin 1
Details	116	81	hsa-miR-449b-3p	SLC39A10	solute carrier family 39 member 10
Details	117	80	hsa-miR-449b-3p	UCP3	uncoupling protein 3
Details	118	80	hsa-miR-449b-3p	RALGAPB	Ral GTPase activating protein non-catalytic beta subunit
Details	119	80	hsa-miR-449b-3p	RPL22	ribosomal protein L22
Details	120	80	hsa-miR-449b-3p	PRKACB	protein kinase cAMP-activated catalytic subunit beta
Details	121	80	hsa-miR-449b-3p	SORT1	sortilin 1
Details	122	80	hsa-miR-449b-3p	PIGF	phosphatidylinositol glycan anchor biosynthesis class F
Details	123	80	hsa-miR-449b-3p	RSBN1	round spermatid basic protein 1
Details	124	80	hsa-miR-449b-3p	SFTPA2	surfactant protein A2
Details	125	80	hsa-miR-449b-3p	DYNC1LI2	dynein cytoplasmic 1 light intermediate chain 2
Details	126	80	hsa-miR-449b-3p	SFTPA1	surfactant protein A1
Details	127	79	hsa-miR-449b-3p	GHR	growth hormone receptor
Details	128	79	hsa-miR-449b-3p	NTRK3	neurotrophic receptor tyrosine kinase 3
Details	129	79	hsa-miR-449b-3p	HIPK3	homeodomain interacting protein kinase 3
Details	130	79	hsa-miR-449b-3p	LCE1C	late cornified envelope 1C
Details	131	79	hsa-miR-449b-3p	COL12A1	collagen type XII alpha 1 chain
Details	132	79	hsa-miR-449b-3p	PELO	pelota mRNA surveillance and ribosome rescue factor
Details	133	79	hsa-miR-449b-3p	EIF4E	eukaryotic translation initiation factor 4E
Details	134	79	hsa-miR-449b-3p	THRB	thyroid hormone receptor beta
Details	135	79	hsa-miR-449b-3p	ANP32B	acidic nuclear phosphoprotein 32 family member B
Details	136	79	hsa-miR-449b-3p	BMPER	BMP binding endothelial regulator
Details	137	79	hsa-miR-449b-3p	TMEM220	transmembrane protein 220
Details	138	79	hsa-miR-449b-3p	NSF	N-ethylmaleimide sensitive factor, vesicle fusing ATPase
Details	139	78	hsa-miR-449b-3p	CISD2	CDGSH iron sulfur domain 2
Details	140	78	hsa-miR-449b-3p	EXTL3	exostosin like glycosyltransferase 3
Details	141	78	hsa-miR-449b-3p	ARHGAP19	Rho GTPase activating protein 19
Details	142	78	hsa-miR-449b-3p	SLC38A10	solute carrier family 38 member 10
Details	143	78	hsa-miR-449b-3p	PLD3	phospholipase D family member 3
Details	144	78	hsa-miR-449b-3p	CAMK4	calcium/calmodulin dependent protein kinase IV
Details	145	78	hsa-miR-449b-3p	TMEM213	transmembrane protein 213
Details	146	78	hsa-miR-449b-3p	C6orf141	chromosome 6 open reading frame 141
Details	147	78	hsa-miR-449b-3p	WDR7	WD repeat domain 7
Details	148	77	hsa-miR-449b-3p	ACTR2	ARP2 actin related protein 2 homolog
Details	149	77	hsa-miR-449b-3p	MAFG	MAF bZIP transcription factor G
Details	150	77	hsa-miR-449b-3p	HMGA2	high mobility group AT-hook 2
Details	151	77	hsa-miR-449b-3p	ARHGAP24	Rho GTPase activating protein 24
Details	152	77	hsa-miR-449b-3p	PLK2	polo like kinase 2
Details	153	77	hsa-miR-449b-3p	RCBTB2	RCC1 and BTB domain containing protein 2
Details	154	77	hsa-miR-449b-3p	FTO	FTO, alpha-ketoglutarate dependent dioxygenase
Details	155	77	hsa-miR-449b-3p	ZNF451	zinc finger protein 451
Details	156	77	hsa-miR-449b-3p	SNCA	synuclein alpha
Details	157	77	hsa-miR-449b-3p	SLC6A11	solute carrier family 6 member 11
Details	158	77	hsa-miR-449b-3p	DNER	delta/notch like EGF repeat containing
Details	159	76	hsa-miR-449b-3p	BMPR2	bone morphogenetic protein receptor type 2
Details	160	76	hsa-miR-449b-3p	PCDHA9	protocadherin alpha 9
Details	161	76	hsa-miR-449b-3p	LST1	leukocyte specific transcript 1
Details	162	76	hsa-miR-449b-3p	AR	androgen receptor
Details	163	76	hsa-miR-449b-3p	IRS1	insulin receptor substrate 1
Details	164	76	hsa-miR-449b-3p	ALKAL2	ALK and LTK ligand 2
Details	165	76	hsa-miR-449b-3p	TET3	tet methylcytosine dioxygenase 3
Details	166	76	hsa-miR-449b-3p	EML4	EMAP like 4
Details	167	76	hsa-miR-449b-3p	ADAP1	ArfGAP with dual PH domains 1
Details	168	76	hsa-miR-449b-3p	WDR35	WD repeat domain 35
Details	169	75	hsa-miR-449b-3p	ZNF548	zinc finger protein 548
Details	170	75	hsa-miR-449b-3p	MMP2	matrix metallopeptidase 2
Details	171	75	hsa-miR-449b-3p	SOX9	SRY-box 9
Details	172	75	hsa-miR-449b-3p	PCDH11X	protocadherin 11 X-linked
Details	173	75	hsa-miR-449b-3p	PCDH11Y	protocadherin 11 Y-linked
Details	174	75	hsa-miR-449b-3p	TMEM248	transmembrane protein 248
Details	175	75	hsa-miR-449b-3p	RIMS2	regulating synaptic membrane exocytosis 2
Details	176	75	hsa-miR-449b-3p	DOCK5	dedicator of cytokinesis 5
Details	177	74	hsa-miR-449b-3p	ZDHHC23	zinc finger DHHC-type containing 23
Details	178	74	hsa-miR-449b-3p	TTK	TTK protein kinase
Details	179	74	hsa-miR-449b-3p	TENM2	teneurin transmembrane protein 2
Details	180	74	hsa-miR-449b-3p	MYO1E	myosin IE
Details	181	74	hsa-miR-449b-3p	LAMP2	lysosomal associated membrane protein 2
Details	182	74	hsa-miR-449b-3p	ACTN1	actinin alpha 1
Details	183	74	hsa-miR-449b-3p	CCNI	cyclin I
Details	184	74	hsa-miR-449b-3p	SLC26A2	solute carrier family 26 member 2
Details	185	74	hsa-miR-449b-3p	FXYD6	FXYD domain containing ion transport regulator 6
Details	186	74	hsa-miR-449b-3p	PIGX	phosphatidylinositol glycan anchor biosynthesis class X
Details	187	74	hsa-miR-449b-3p	DGKH	diacylglycerol kinase eta
Details	188	74	hsa-miR-449b-3p	SLA2	Src like adaptor 2
Details	189	73	hsa-miR-449b-3p	SMIM29	small integral membrane protein 29
Details	190	73	hsa-miR-449b-3p	ZDHHC21	zinc finger DHHC-type containing 21
Details	191	73	hsa-miR-449b-3p	PDGFC	platelet derived growth factor C
Details	192	73	hsa-miR-449b-3p	PURB	purine rich element binding protein B
Details	193	73	hsa-miR-449b-3p	KIAA1549L	KIAA1549 like
Details	194	73	hsa-miR-449b-3p	ZEB1	zinc finger E-box binding homeobox 1
Details	195	73	hsa-miR-449b-3p	YLPM1	YLP motif containing 1
Details	196	73	hsa-miR-449b-3p	NOP9	NOP9 nucleolar protein
Details	197	72	hsa-miR-449b-3p	ZNF558	zinc finger protein 558
Details	198	72	hsa-miR-449b-3p	STARD3NL	STARD3 N-terminal like
Details	199	72	hsa-miR-449b-3p	RNF38	ring finger protein 38
Details	200	72	hsa-miR-449b-3p	MDGA2	MAM domain containing glycosylphosphatidylinositol anchor 2
Details	201	72	hsa-miR-449b-3p	UBTD2	ubiquitin domain containing 2
Details	202	71	hsa-miR-449b-3p	IFNE	interferon epsilon
Details	203	71	hsa-miR-449b-3p	TTC33	tetratricopeptide repeat domain 33
Details	204	71	hsa-miR-449b-3p	TARDBP	TAR DNA binding protein
Details	205	71	hsa-miR-449b-3p	PTPRJ	protein tyrosine phosphatase, receptor type J
Details	206	71	hsa-miR-449b-3p	CELF2	CUGBP Elav-like family member 2
Details	207	71	hsa-miR-449b-3p	PCDHA8	protocadherin alpha 8
Details	208	71	hsa-miR-449b-3p	TMEM255A	transmembrane protein 255A
Details	209	71	hsa-miR-449b-3p	COL5A1	collagen type V alpha 1 chain
Details	210	71	hsa-miR-449b-3p	SPRY1	sprouty RTK signaling antagonist 1
Details	211	71	hsa-miR-449b-3p	DOCK3	dedicator of cytokinesis 3
Details	212	71	hsa-miR-449b-3p	PRMT8	protein arginine methyltransferase 8
Details	213	71	hsa-miR-449b-3p	CAMKV	CaM kinase like vesicle associated
Details	214	71	hsa-miR-449b-3p	SPIN3	spindlin family member 3
Details	215	71	hsa-miR-449b-3p	CADPS	calcium dependent secretion activator
Details	216	71	hsa-miR-449b-3p	PLEKHA2	pleckstrin homology domain containing A2
Details	217	71	hsa-miR-449b-3p	GRID2	glutamate ionotropic receptor delta type subunit 2
Details	218	71	hsa-miR-449b-3p	PTEN	phosphatase and tensin homolog
Details	219	71	hsa-miR-449b-3p	VSIG10	V-set and immunoglobulin domain containing 10
Details	220	70	hsa-miR-449b-3p	KSR2	kinase suppressor of ras 2
Details	221	70	hsa-miR-449b-3p	FZD10	frizzled class receptor 10
Details	222	70	hsa-miR-449b-3p	UBFD1	ubiquitin family domain containing 1
Details	223	70	hsa-miR-449b-3p	RHEB	Ras homolog, mTORC1 binding
Details	224	70	hsa-miR-449b-3p	SRSF3	serine and arginine rich splicing factor 3
Details	225	70	hsa-miR-449b-3p	SEMA6D	semaphorin 6D
Details	226	70	hsa-miR-449b-3p	UBE2D4	ubiquitin conjugating enzyme E2 D4 (putative)
Details	227	70	hsa-miR-449b-3p	FAM98B	family with sequence similarity 98 member B
Details	228	70	hsa-miR-449b-3p	PTPN11	protein tyrosine phosphatase, non-receptor type 11
Details	229	70	hsa-miR-449b-3p	ANKRD42	ankyrin repeat domain 42
Details	230	70	hsa-miR-449b-3p	ACVR2B	activin A receptor type 2B

[truncated: 19 more sheets: hsa-miR-1290, hsa-miR-203, hsa-miR-135b, hsa-miR-9, hsa-miR-183, hsa-miR-429, hsa-miR-449a, hsa-miR-200c, hsa-miR-141, hsa-miR-200a, hsa-miR-205, hsa-miR-200b, hsa-miR-135a-3p, hsa-miR-9-3p, hsa-miR-31-3p, hsa-miR-141-5p, hsa-miR-10a-3p, hsa-miR-200a-5p, hsa-miR-200b-5p]
